# Supplementary material for: ﻿A revision of the four Afrotropical and Palaearctic Sphyracephala Say (Diptera, Diopsidae) with an illustrated overview of the other five Sphyracephala
Source: Zookeys. 2025 Jun 10;1241:1–81. doi: 10.3897/zookeys.1241.151490 (PMC12177517; doi:10.3897/zookeys.1241.151490)
Supplement: XML Treatment for Diopsidae [file zookeys.1241.151490-treatment1.xml]

<!DOCTYPE tp:taxon-treatment
  PUBLIC "-//TaxonX//DTD Taxonomic Treatment Publishing DTD v0 20100105//EN" "tax-treatment-NSO.dtd">
<tp:taxon-treatment xmlns:tp="http://www.plazi.org/taxpub"><tp:treatment-meta><kwd-group><label>Taxon classification</label><kwd>
              <named-content content-type="kingdom">Animalia</named-content>
            </kwd><kwd>
              <named-content content-type="order">Diptera</named-content>
            </kwd><kwd>
              <named-content content-type="family">Diopsidae</named-content>
            </kwd></kwd-group><mixed-citation publication-type="journal"><person-group><name><surname>Feijen</surname><given-names>Hans R.</given-names></name><name><surname>Feijen</surname><given-names>Frida A. A.</given-names></name><name><surname>Feijen</surname><given-names>Cobi</given-names></name></person-group><article-title>﻿A revision of the four Afrotropical and Palaearctic <italic><tp:taxon-name><tp:taxon-name-part taxon-name-part-type="genus" reg="Sphyracephala">Sphyracephala</tp:taxon-name-part></tp:taxon-name></italic> Say (<tp:taxon-name><tp:taxon-name-part taxon-name-part-type="order">Diptera</tp:taxon-name-part></tp:taxon-name>, <tp:taxon-name><tp:taxon-name-part taxon-name-part-type="family">Diopsidae</tp:taxon-name-part></tp:taxon-name>) with an illustrated overview of the other five <italic><tp:taxon-name><tp:taxon-name-part taxon-name-part-type="genus" reg="Sphyracephala">Sphyracephala</tp:taxon-name-part></tp:taxon-name></italic></article-title><source>Zookeys</source><day>10</day><month>06</month><year>2025</year><volume>1241</volume><fpage>1</fpage><lpage>81</lpage><pub-id pub-id-type="doi">10.3897/zookeys.1241.151490</pub-id></mixed-citation></tp:treatment-meta><tp:nomenclature><label>﻿Family</label><tp:taxon-name>
            <object-id xmlns:xlink="http://www.w3.org/1999/xlink" content-type="arpha" xlink:type="simple">E6C2C0E0-9F42-58B0-97F9-5A7793C0ADEC</object-id>
            <tp:taxon-name-part taxon-name-part-type="family">Diopsidae</tp:taxon-name-part>
          </tp:taxon-name><tp:taxon-authority>Billberg, 1820</tp:taxon-authority><tp:nomenclature-citation-list><tp:nomenclature-citation><tp:taxon-name>
                <tp:taxon-name-part taxon-name-part-type="family">Diopsidae</tp:taxon-name-part>
              </tp:taxon-name><comment>: Billberg, 1820: 115 (as Natio Diopsides).</comment></tp:nomenclature-citation></tp:nomenclature-citation-list></tp:nomenclature><tp:treatment-sec sec-type="type genus" id="SECID0ERBAG"><title>Type genus.</title><p><italic><tp:taxon-name><tp:taxon-name-part taxon-name-part-type="genus" reg="Diopsis">Diopsis</tp:taxon-name-part></tp:taxon-name></italic> Linnaeus, 1775: 5.</p></tp:treatment-sec></tp:taxon-treatment>
