# Supplementary material for: ﻿A revision of the four Afrotropical and Palaearctic Sphyracephala Say (Diptera, Diopsidae) with an illustrated overview of the other five Sphyracephala
Source: Zookeys. 2025 Jun 10;1241:1–81. doi: 10.3897/zookeys.1241.151490 (PMC12177517; doi:10.3897/zookeys.1241.151490)
Supplement: XML Treatment for Sphyracephala [file zookeys.1241.151490-treatment2.xml]

<!DOCTYPE tp:taxon-treatment
  PUBLIC "-//TaxonX//DTD Taxonomic Treatment Publishing DTD v0 20100105//EN" "tax-treatment-NSO.dtd">
<tp:taxon-treatment xmlns:tp="http://www.plazi.org/taxpub"><tp:treatment-meta><kwd-group><label>Taxon classification</label><kwd>
              <named-content content-type="kingdom">Animalia</named-content>
            </kwd><kwd>
              <named-content content-type="order">Diptera</named-content>
            </kwd><kwd>
              <named-content content-type="family">Diopsidae</named-content>
            </kwd></kwd-group><mixed-citation publication-type="journal"><person-group><name><surname>Feijen</surname><given-names>Hans R.</given-names></name><name><surname>Feijen</surname><given-names>Frida A. A.</given-names></name><name><surname>Feijen</surname><given-names>Cobi</given-names></name></person-group><article-title>﻿A revision of the four Afrotropical and Palaearctic <italic><tp:taxon-name><tp:taxon-name-part taxon-name-part-type="genus" reg="Sphyracephala">Sphyracephala</tp:taxon-name-part></tp:taxon-name></italic> Say (<tp:taxon-name><tp:taxon-name-part taxon-name-part-type="order">Diptera</tp:taxon-name-part></tp:taxon-name>, <tp:taxon-name><tp:taxon-name-part taxon-name-part-type="family">Diopsidae</tp:taxon-name-part></tp:taxon-name>) with an illustrated overview of the other five <italic><tp:taxon-name><tp:taxon-name-part taxon-name-part-type="genus" reg="Sphyracephala">Sphyracephala</tp:taxon-name-part></tp:taxon-name></italic></article-title><source>Zookeys</source><day>10</day><month>06</month><year>2025</year><volume>1241</volume><fpage>1</fpage><lpage>81</lpage><pub-id pub-id-type="doi">10.3897/zookeys.1241.151490</pub-id></mixed-citation></tp:treatment-meta><tp:nomenclature><label>﻿Genus</label><tp:taxon-name>
            <object-id xmlns:xlink="http://www.w3.org/1999/xlink" content-type="arpha" xlink:type="simple">B83ACA91-AEAD-5B55-A644-F4182DB64D3D</object-id>
            <tp:taxon-name-part taxon-name-part-type="genus" reg="Sphyracephala">Sphyracephala</tp:taxon-name-part>
          </tp:taxon-name><tp:taxon-authority>Say, 1828</tp:taxon-authority><tp:nomenclature-citation-list><tp:nomenclature-citation><tp:taxon-name>
                <tp:taxon-name-part taxon-name-part-type="genus" reg="Sphyracephala">Sphyracephala</tp:taxon-name-part>
              </tp:taxon-name><comment>Say, 1828: plate 52. <xref ref-type="bibr" rid="B121">Osten Sacken 1882</xref>: 234 (morphology, catalogue); <xref ref-type="bibr" rid="B15">Brunetti 1907</xref>: 163 (Oriental, clustering); <xref ref-type="bibr" rid="B10">Bezzi 1922</xref>: 69 (world catalogue); <xref ref-type="bibr" rid="B150">Sen 1921</xref>: 33 (Oriental, ecology); <xref ref-type="bibr" rid="B31">Curran 1928</xref>: 274 (Afrotropical); <xref ref-type="bibr" rid="B28">Collart 1954</xref>: 329 (Afrotropical); <xref ref-type="bibr" rid="B69">Hennig 1941a</xref>: 59, <xref ref-type="bibr" rid="B70">1941b</xref>: 3 (Palaearctic, morphology), 1965: 54 (phylogeny); <xref ref-type="bibr" rid="B149">Séguy 1955</xref>: 1123 (Afrotropical); <xref ref-type="bibr" rid="B36">Descamps 1957</xref>: 19 (Afrotropical, biology); <xref ref-type="bibr" rid="B169">van Bruggen 1961</xref>: 425 (Afrotropical); <xref ref-type="bibr" rid="B94">Lavigne 1962</xref>: 5 (Nearctic, biology); <xref ref-type="bibr" rid="B160">Steyskal 1972</xref>: 13 (world catalogue), 1977: 35 (Oriental catalogue); <xref ref-type="bibr" rid="B74">Hochberg-Stasny 1985</xref>: 1 (Nearctic, biology); <xref ref-type="bibr" rid="B126">Peterson 1987</xref>: 785 (Nearctic, morphology); <xref ref-type="bibr" rid="B47">Feijen 1989</xref>: 66 (Nearctic and world, morphology); <xref ref-type="bibr" rid="B123">Papp et al. 1997</xref>: 137 (Palaearctic); <xref ref-type="bibr" rid="B73">Hilger 2000</xref>: 335 (Palaearctic, morphology); <xref ref-type="bibr" rid="B111">Meier and Hilger 2000</xref>: 6 (egg morphology); <xref ref-type="bibr" rid="B110">Meier and Baker 2002</xref>: 329 (phylogeny); <xref ref-type="bibr" rid="B117">O’Hara et al. 2011</xref>: 96, 191 (synonyms); <xref ref-type="bibr" rid="B57">Feijen et al. 2017</xref>: 76 (Arabian Peninsula, biogeography, clustering); <xref ref-type="bibr" rid="B113">Nartshuk 2017</xref>: 128 (Palaearctic); <xref ref-type="bibr" rid="B53">Feijen and Feijen 2019</xref>: 39 (Oriental); <xref ref-type="bibr" rid="B80">Jackson 2019</xref>: suppl. figs 1, 2 (phylogeny).</comment></tp:nomenclature-citation><tp:nomenclature-citation><tp:taxon-name>
                <tp:taxon-name-part taxon-name-part-type="genus" reg="Sphryracephala">Sphryracephala</tp:taxon-name-part>
              </tp:taxon-name><comment>, <xref ref-type="bibr" rid="B175">Westwood 1848</xref>: 37, pl. 18 fig. 3. <xref ref-type="bibr" rid="B129">Portschinsky 1871</xref>: 287; <xref ref-type="bibr" rid="B11">Bigot 1874</xref>: 115; <xref ref-type="bibr" rid="B150">Sen 1921</xref>: 33. (Error for <tp:taxon-name><tp:taxon-name-part taxon-name-part-type="genus" reg="Sphyracephala">Sphyracephala</tp:taxon-name-part></tp:taxon-name>).</comment></tp:nomenclature-citation><tp:nomenclature-citation><tp:taxon-name>
                <tp:taxon-name-part taxon-name-part-type="genus" reg="Hexechopsis">Hexechopsis</tp:taxon-name-part>
              </tp:taxon-name><comment>Rondani, 1875: 442, type-species <tp:taxon-name><tp:taxon-name-part taxon-name-part-type="genus" reg="Diopsis">Diopsis</tp:taxon-name-part><tp:taxon-name-part taxon-name-part-type="species" reg="beccarii">beccarii</tp:taxon-name-part></tp:taxon-name> Rondani, 1873, by original designation and monotypy. <xref ref-type="bibr" rid="B121">Osten Sacken 1882</xref>: 235; <xref ref-type="bibr" rid="B15">Brunetti 1907</xref>: 163; <xref ref-type="bibr" rid="B38">Eggers 1916</xref>: 27; <xref ref-type="bibr" rid="B39">1925</xref>: 482; <xref ref-type="bibr" rid="B10">Bezzi 1922</xref>: 71 (as Hexecopsis); <xref ref-type="bibr" rid="B153">Shillito 1940</xref>: 148; <xref ref-type="bibr" rid="B70">Hennig 1941b</xref>: 5; <xref ref-type="bibr" rid="B147">Séguy 1949</xref>: 74; <xref ref-type="bibr" rid="B169">van Bruggen 1961</xref>: 425; <xref ref-type="bibr" rid="B160">Steyskal 1972</xref>: 13; <xref ref-type="bibr" rid="B26">Cogan and Shillito 1980</xref>: 584; <xref ref-type="bibr" rid="B47">Feijen 1989</xref>: 66; <xref ref-type="bibr" rid="B57">Feijen et al. 2017</xref>: 76.</comment></tp:nomenclature-citation><tp:nomenclature-citation><tp:taxon-name>
                <tp:taxon-name-part taxon-name-part-type="genus" reg="Zygocephala">Zygocephala</tp:taxon-name-part>
              </tp:taxon-name><comment>Rondani, 1875: 443, type-species <tp:taxon-name><tp:taxon-name-part taxon-name-part-type="genus" reg="Diopsis">Diopsis</tp:taxon-name-part><tp:taxon-name-part taxon-name-part-type="species" reg="hearseiana">hearseiana</tp:taxon-name-part></tp:taxon-name> Westwood, 1845, by original designation and monotypy (as <tp:taxon-name><tp:taxon-name-part taxon-name-part-type="genus" reg="Diopsis">Diopsis</tp:taxon-name-part><tp:taxon-name-part taxon-name-part-type="species" reg="hearsejana">hearsejana</tp:taxon-name-part></tp:taxon-name> (Wiedemann)). <xref ref-type="bibr" rid="B121">Osten Sacken 1882</xref>: 235 (implicitly); <xref ref-type="bibr" rid="B15">Brunetti 1907</xref>: 163; <xref ref-type="bibr" rid="B153">Shillito 1940</xref>: 148; <xref ref-type="bibr" rid="B169">van Bruggen 1961</xref>: 425; <xref ref-type="bibr" rid="B160">Steyskal 1972</xref>: 13, <xref ref-type="bibr" rid="B161">1977</xref>: 35; <xref ref-type="bibr" rid="B47">Feijen 1989</xref>: 66; <xref ref-type="bibr" rid="B53">Feijen and Feijen 2019</xref>: 40.</comment></tp:nomenclature-citation><tp:nomenclature-citation><tp:taxon-name>
                <tp:taxon-name-part taxon-name-part-type="genus" reg="Pseudodiopsis">Pseudodiopsis</tp:taxon-name-part>
              </tp:taxon-name><comment>Hendel, 1917: 33, type-species <tp:taxon-name><tp:taxon-name-part taxon-name-part-type="genus" reg="Sphyracephala">Sphyracephala</tp:taxon-name-part><tp:taxon-name-part taxon-name-part-type="species" reg="cothurnata">cothurnata</tp:taxon-name-part></tp:taxon-name> Bigot, 1874, by original designation and monotypy. <xref ref-type="bibr" rid="B105">Malloch 1938</xref>: 437; <xref ref-type="bibr" rid="B153">Shillito 1940</xref>: 150; <xref ref-type="bibr" rid="B72">Hennig 1965</xref>: 62 (in <tp:taxon-name><tp:taxon-name-part taxon-name-part-type="tribe">Diopsini</tp:taxon-name-part></tp:taxon-name>); <xref ref-type="bibr" rid="B160">Steyskal 1972</xref>: 12 (in <tp:taxon-name><tp:taxon-name-part taxon-name-part-type="tribe">Sphyracephalini</tp:taxon-name-part></tp:taxon-name>); <xref ref-type="bibr" rid="B47">Feijen 1989</xref>: 66 (as synonym of <tp:taxon-name><tp:taxon-name-part taxon-name-part-type="genus" reg="Sphyracephala">Sphyracephala</tp:taxon-name-part></tp:taxon-name>); <xref ref-type="bibr" rid="B19">Burkhardt and de la Motte 1996</xref>: 173; <xref ref-type="bibr" rid="B5">Baker 1999</xref>: 24, figs 1, 2 (as synonym); <xref ref-type="bibr" rid="B111">Meier and Hilger 2000</xref>: 32 (as synonym); <xref ref-type="bibr" rid="B7">Baker et al. 2001</xref>: 93, fig. 1; <xref ref-type="bibr" rid="B2">Andersen 2001</xref>: 138; <xref ref-type="bibr" rid="B110">Meier and Baker 2002</xref>: 334; <xref ref-type="bibr" rid="B80">Jackson 2019</xref>: suppl. fig. 1.</comment></tp:nomenclature-citation><tp:nomenclature-citation><tp:taxon-name>
                <tp:taxon-name-part taxon-name-part-type="genus" reg="Sphyrocephala">Sphyrocephala</tp:taxon-name-part>
              </tp:taxon-name><comment>[sic]: <xref ref-type="bibr" rid="B32">Curran 1934</xref>: 358. <xref ref-type="bibr" rid="B61">Flint 1956</xref>: 44; <xref ref-type="bibr" rid="B163">Stone 1980</xref>: 17.</comment></tp:nomenclature-citation><tp:nomenclature-citation><tp:taxon-name>
                <tp:taxon-name-part taxon-name-part-type="genus" reg="Microdiopsis">Microdiopsis</tp:taxon-name-part>
              </tp:taxon-name><comment>Curran, 1934: 359, type-species <tp:taxon-name><tp:taxon-name-part taxon-name-part-type="genus" reg="Sphyracephala">Sphyracephala</tp:taxon-name-part><tp:taxon-name-part taxon-name-part-type="species" reg="cothurnata">cothurnata</tp:taxon-name-part></tp:taxon-name> Bigot, 1874, by original designation and monotypy. <xref ref-type="bibr" rid="B32">Curran 1934</xref>: 495 (in the corrections); <xref ref-type="bibr" rid="B105">Malloch 1938</xref>: 437; <xref ref-type="bibr" rid="B153">Shillito 1940</xref>: 148; <xref ref-type="bibr" rid="B160">Steyskal 1972</xref>: 12; <xref ref-type="bibr" rid="B3">Arnaud and Owen 1981</xref>: 144.</comment></tp:nomenclature-citation><tp:nomenclature-citation><tp:taxon-name>
                <tp:taxon-name-part taxon-name-part-type="genus" reg="Sphracephala">Sphracephala</tp:taxon-name-part>
              </tp:taxon-name><comment>[sic]: <xref ref-type="bibr" rid="B114">Nayar and Tandon 1962a</xref>: 113, <xref ref-type="bibr" rid="B115">1962b</xref>: 132, <xref ref-type="bibr" rid="B116">1963</xref>: 1; <xref ref-type="bibr" rid="B157">Singh et al. 1962</xref>: 79.</comment></tp:nomenclature-citation></tp:nomenclature-citation-list></tp:nomenclature><tp:treatment-sec sec-type="type species" id="SECID0EFRAG"><title>Type species.</title><p><italic><tp:taxon-name><tp:taxon-name-part taxon-name-part-type="genus" reg="Diopsis">Diopsis</tp:taxon-name-part><tp:taxon-name-part taxon-name-part-type="species" reg="brevicornis">brevicornis</tp:taxon-name-part></tp:taxon-name></italic> Say, 1817: 23, by monotypy.</p><fig id="F1" position="float" orientation="portrait"><object-id xmlns:xlink="http://www.w3.org/1999/xlink" content-type="doi" xlink:type="simple">10.3897/zookeys.1241.151490.figures1-2</object-id><object-id xmlns:xlink="http://www.w3.org/1999/xlink" content-type="arpha" xlink:type="simple">A5A95F83-0531-58E5-A709-F8349315B01C</object-id><label>Figures 1, 2.</label><caption><p>Prosternum, ventral view <bold>1</bold> basiliform prosternum, ♂, <italic><tp:taxon-name><tp:taxon-name-part taxon-name-part-type="genus" reg="Sphyracephala">Sphyracephala</tp:taxon-name-part><tp:taxon-name-part taxon-name-part-type="species" reg="munroi">munroi</tp:taxon-name-part></tp:taxon-name></italic>, Arusha, Tanzania <bold>2</bold> precoxal bridge, ♂, <italic><tp:taxon-name><tp:taxon-name-part taxon-name-part-type="genus" reg="Sphyracephala">Sphyracephala</tp:taxon-name-part><tp:taxon-name-part taxon-name-part-type="species" reg="beccarii">beccarii</tp:taxon-name-part></tp:taxon-name></italic>, Mboma, DR Congo. Scale bars: 0.1 mm.</p></caption><graphic xmlns:xlink="http://www.w3.org/1999/xlink" xlink:href="zookeys-1241-001_article-151490__-g001.jpg" position="float" orientation="portrait" xlink:type="simple" id="oo_1349194.jpg"><uri content-type="original_file" xlink:type="simple">https://binary.pensoft.net/fig/1349194</uri></graphic></fig><fig id="F2" position="float" orientation="portrait"><object-id xmlns:xlink="http://www.w3.org/1999/xlink" content-type="doi" xlink:type="simple">10.3897/zookeys.1241.151490.figures3-4</object-id><object-id xmlns:xlink="http://www.w3.org/1999/xlink" content-type="arpha" xlink:type="simple">676E2E12-651A-5065-A44F-1F25150C326C</object-id><label>Figures 3, 4.</label><caption><p>♀, sternite 8, ventral view <bold>3</bold><italic><tp:taxon-name><tp:taxon-name-part taxon-name-part-type="genus" reg="Sphyracephala">Sphyracephala</tp:taxon-name-part><tp:taxon-name-part taxon-name-part-type="species" reg="munroi">munroi</tp:taxon-name-part></tp:taxon-name></italic>, Arusha, Tanzania <bold>4</bold><italic><tp:taxon-name><tp:taxon-name-part taxon-name-part-type="genus" reg="Sphyracephala">Sphyracephala</tp:taxon-name-part><tp:taxon-name-part taxon-name-part-type="species" reg="beccarii">beccarii</tp:taxon-name-part></tp:taxon-name></italic>, Maputo, Mozambique. Scale bars: 0.1 mm.</p></caption><graphic xmlns:xlink="http://www.w3.org/1999/xlink" xlink:href="zookeys-1241-001_article-151490__-g002.jpg" position="float" orientation="portrait" xlink:type="simple" id="oo_1349195.jpg"><uri content-type="original_file" xlink:type="simple">https://binary.pensoft.net/fig/1349195</uri></graphic></fig><sec sec-type="﻿Key to the Sphyracephala" id="SECID0EEUAG"><title>﻿Key to the <italic><tp:taxon-name><tp:taxon-name-part taxon-name-part-type="genus" reg="Sphyracephala">Sphyracephala</tp:taxon-name-part></tp:taxon-name></italic></title><p>Although this revision concentrates on the Afrotropical and Palaearctic <italic><tp:taxon-name><tp:taxon-name-part taxon-name-part-type="genus" reg="Sphyracephala">Sphyracephala</tp:taxon-name-part></tp:taxon-name></italic>, the key covers all described species. It should be stressed that in the Oriental and Australasian Regions some species remain to be described. <italic><tp:taxon-name><tp:taxon-name-part taxon-name-part-type="genus" reg="Sphyracephala">Sphyracephala</tp:taxon-name-part><tp:taxon-name-part taxon-name-part-type="species" reg="detrahens">detrahens</tp:taxon-name-part></tp:taxon-name></italic> and <italic><tp:taxon-name><tp:taxon-name-part taxon-name-part-type="genus" reg="Sphyracephala">S.</tp:taxon-name-part><tp:taxon-name-part taxon-name-part-type="species" reg="bipunctipennis">bipunctipennis</tp:taxon-name-part></tp:taxon-name></italic> also need to be redescribed, so couplet 8 will then be updated and extended.</p><table-wrap content-type="key" position="anchor" orientation="portrait"><table id="TID0ELCAE" rules="all"><tbody><tr><td rowspan="1" colspan="1">1</td><td rowspan="1" colspan="1">Basiliform prosternum (Fig. <xref ref-type="fig" rid="F1">1</xref>); tergite 1 with semicircular groove; ♀ sternite 8 with 2 small sclerites located on the meson Fig. <xref ref-type="fig" rid="F2">3</xref>); presence of sclerotised ring of ventral vagina wall; surstylus without microtrichia. <italic><tp:taxon-name><tp:taxon-name-part taxon-name-part-type="genus" reg="Sphyracephala">Sphyracephala</tp:taxon-name-part><tp:taxon-name-part taxon-name-part-type="species" reg="brevicornis">brevicornis</tp:taxon-name-part></tp:taxon-name></italic> species group</td><td rowspan="1" colspan="1">
                      <bold>2</bold>
                    </td></tr><tr><td rowspan="1" colspan="1">–</td><td rowspan="1" colspan="1">Precoxal bridge (Fig. <xref ref-type="fig" rid="F1">2</xref>); tergite 1 with two longitudinal grooves; ♀ sternite 8 with 2 large, rectangular, plates, well separated on the meson Fig. <xref ref-type="fig" rid="F2">4</xref>); absence of sclerotised ring of ventral vagina wall; surstylus with microtrichia on outer side. <italic><tp:taxon-name><tp:taxon-name-part taxon-name-part-type="genus" reg="Sphyracephala">Sphyracephala</tp:taxon-name-part><tp:taxon-name-part taxon-name-part-type="species" reg="hearseiana">hearseiana</tp:taxon-name-part></tp:taxon-name></italic> species group</td><td rowspan="1" colspan="1">
                      <bold>6</bold>
                    </td></tr><tr><td rowspan="1" colspan="1">2</td><td rowspan="1" colspan="1">Distinct wing markings (Figs <xref ref-type="fig" rid="F24">82</xref>, <xref ref-type="fig" rid="F40">116</xref>) including apical wing spot and central wing band running from vein R1 to posterior margin; eye span/body ratio: 0.38–0.44; sexual monomorphy with regard to eye span (D = 0.01–0.04); scutellar spine/scutellum ratio: 0.54–0.75; apical seta/scutellar spine ratio: 2.8–3.9</td><td rowspan="1" colspan="1">
                      <bold>3</bold>
                    </td></tr><tr><td rowspan="1" colspan="1">–</td><td rowspan="1" colspan="1">None or vague wing markings (Figs <xref ref-type="fig" rid="F6">12</xref>, <xref ref-type="fig" rid="F18">59</xref>); if markings present, central spot running from below vein R2+3 to posterior end of crossvein dm-m; eye span/body ratio: 0.52–0.67; sexual dimorphy with regard to eye span (D = 0.33–0.39); scutellar spine/scutellum ratio: 0.41–0.44; apical seta/scutellar spine ratio: 5.4–6.1</td><td rowspan="1" colspan="1">
                      <bold>5</bold>
                    </td></tr><tr><td rowspan="1" colspan="1">3</td><td rowspan="1" colspan="1">Central wing band proximally extending to crossvein r-m and from there to vein R1 creating pale anterior wing spot (Fig. <xref ref-type="fig" rid="F24">82</xref>); inner side of fore femur brown with darker apical half; surstyli articulate, elongate (Figs <xref ref-type="fig" rid="F27">94</xref>, <xref ref-type="fig" rid="F27">95</xref>, <abbrev xmlns:xlink="http://www.w3.org/1999/xlink" xlink:title="(ratio) length/width" id="ABBRID0EYZAG" xlink:type="simple">l/w</abbrev> ratio: 4.7); Far Eastern Siberia, North-Eastern China</td><td rowspan="1" colspan="1">
                      <bold>
                        <italic>
                          <tp:taxon-name><tp:taxon-name-part taxon-name-part-type="genus" reg="Sphyracephala">Sphyracephala</tp:taxon-name-part><tp:taxon-name-part taxon-name-part-type="species" reg="nigrimana">nigrimana</tp:taxon-name-part></tp:taxon-name>
                        </italic>
                      </bold>
                    </td></tr><tr><td rowspan="1" colspan="1">–</td><td rowspan="1" colspan="1">Central wing band proximally just extending to crossvein r-m (Figs <xref ref-type="fig" rid="F40">116</xref>, <xref ref-type="fig" rid="F42">121</xref>); inner side of fore femur almost uniformly blackish brown or brown with broad transverse darker band; surstyli fused to epandrium; surstyli oblong (<abbrev xmlns:xlink="http://www.w3.org/1999/xlink" xlink:title="(ratio) length/width" id="ABBRID0E51AG" xlink:type="simple">l/w</abbrev> ratio: ~ 1.9–2.2); Canada, USA</td><td rowspan="1" colspan="1">
                      <bold>4</bold>
                    </td></tr><tr><td rowspan="1" colspan="1">4</td><td rowspan="1" colspan="1">Distinct apical wing spot, vague infuscation posterior to base of subcostal cell (Fig. <xref ref-type="fig" rid="F40">116</xref>); fore femur with two rows of spinous bristles, uniformly blackish brown with pale base and apex; <abbrev xmlns:xlink="http://www.w3.org/1999/xlink" xlink:title="(ratio) length/width" id="ABBRID0EU2AG" xlink:type="simple">l/w</abbrev> ratio of fore femur ~ 2.66; surstylus oblong in lateral view</td><td rowspan="1" colspan="1">
                      <bold>
                        <italic>
                          <tp:taxon-name><tp:taxon-name-part taxon-name-part-type="genus" reg="Sphyracephala">Sphyracephala</tp:taxon-name-part><tp:taxon-name-part taxon-name-part-type="species" reg="brevicornis">brevicornis</tp:taxon-name-part></tp:taxon-name>
                        </italic>
                      </bold>
                    </td></tr><tr><td rowspan="1" colspan="1">–</td><td rowspan="1" colspan="1">Only slight infuscation at wing apex, distinct spot posterior to base of subcostal cell (Fig. <xref ref-type="fig" rid="F42">121</xref>); fore femur with one row of spinous bristles, yellowish brown with brown spots; <abbrev xmlns:xlink="http://www.w3.org/1999/xlink" xlink:title="(ratio) length/width" id="ABBRID0EW3AG" xlink:type="simple">l/w</abbrev> ratio of fore femur ~ 2.43; surstylus oblong to spatula-shaped (depending on angle of view) in lateral view</td><td rowspan="1" colspan="1">
                      <bold>
                        <italic>
                          <tp:taxon-name><tp:taxon-name-part taxon-name-part-type="genus" reg="Sphyracephala">Sphyracephala</tp:taxon-name-part><tp:taxon-name-part taxon-name-part-type="species" reg="subbifasciata">subbifasciata</tp:taxon-name-part></tp:taxon-name>
                        </italic>
                      </bold>
                    </td></tr><tr><td rowspan="1" colspan="1">5</td><td rowspan="1" colspan="1">Overall clothed in sparse, small white setulae; small eye span (1.7–2.2 mm) in ♀ and ♂ (respectively, ~ 52% and ~ 60% of body lengths); wing almost transparent with vague brown central and apical spots; <abbrev xmlns:xlink="http://www.w3.org/1999/xlink" xlink:title="(ratio) length/width" id="ABBRID0EU4AG" xlink:type="simple">l/w</abbrev> ratio of fore femur 2.7–2.9; inner side of fore femur with centrally a broad, dark transverse band; ♀ cerci rather elongate, <abbrev xmlns:xlink="http://www.w3.org/1999/xlink" xlink:title="(ratio) length/width" id="ABBRID0EY4AG" xlink:type="simple">l/w</abbrev> ratio: ~ 3.2, remarkably curled upward; surstyli rectangular, <abbrev xmlns:xlink="http://www.w3.org/1999/xlink" xlink:title="(ratio) length/width" id="ABBRID0E34AG" xlink:type="simple">l/w</abbrev> ratio: ~ 1.5–1.7; Balkan and Caucasus regions</td><td rowspan="1" colspan="1">
                      <bold>
                        <italic>
                          <tp:taxon-name><tp:taxon-name-part taxon-name-part-type="genus" reg="Sphyracephala">Sphyracephala</tp:taxon-name-part><tp:taxon-name-part taxon-name-part-type="species" reg="babadjanidesi">babadjanidesi</tp:taxon-name-part></tp:taxon-name>
                        </italic>
                      </bold>
                    </td></tr><tr><td rowspan="1" colspan="1">–</td><td rowspan="1" colspan="1">Overall clothed in long dark setulae; small eye span (2.5–2.7 mm) in ♀ and ♂ (respectively ~ 61% and ~ 67% of body length); wing transparent, without spots; <abbrev xmlns:xlink="http://www.w3.org/1999/xlink" xlink:title="(ratio) length/width" id="ABBRID0E15AG" xlink:type="simple">l/w</abbrev> ratio of fore femur 3.4–3.9; inner side of fore femur with dark fine, longitudinal stripe on central third; ♀ cerci elongate, <abbrev xmlns:xlink="http://www.w3.org/1999/xlink" xlink:title="(ratio) length/width" id="ABBRID0E55AG" xlink:type="simple">l/w</abbrev> ratio: ~ 4.6, not curled upward; surstyli elongate, <abbrev xmlns:xlink="http://www.w3.org/1999/xlink" xlink:title="(ratio) length/width" id="ABBRID0EC6AG" xlink:type="simple">l/w</abbrev> ratio: ~ 2.8; Afrotropical Region</td><td rowspan="1" colspan="1">
                      <bold>
                        <italic>
                          <tp:taxon-name><tp:taxon-name-part taxon-name-part-type="genus" reg="Sphyracephala">Sphyracephala</tp:taxon-name-part><tp:taxon-name-part taxon-name-part-type="species" reg="munroi">munroi</tp:taxon-name-part></tp:taxon-name>
                        </italic>
                      </bold>
                    </td></tr><tr><td rowspan="1" colspan="1">6</td><td rowspan="1" colspan="1">Large inner vertical setae; transparent wing without spots; vein M4 normally extending beyond crossvein dm-m; pale, whitish scutellar spines; scutellar spine/scutellum ratio: 0.48–0.56; apical seta/scutellar spine ratio: 3.60–3.91; articulate surstyli</td><td rowspan="1" colspan="1">
                      <bold>7</bold>
                    </td></tr><tr><td rowspan="1" colspan="1">–</td><td rowspan="1" colspan="1">Inner vertical setae absent; wing with large brown apical wing spot (~ 40% of wing length) and large central spot; vein M4 not extending beyond crossvein dm-m; dark scutellar spines; scutellar spine/scutellum ratio: 0.88–1.15; apical seta/scutellar spine ratio: 2.50–2.93; surstyli fused to epandrium with suture visible</td><td rowspan="1" colspan="1">
                      <bold>8</bold>
                    </td></tr><tr><td rowspan="1" colspan="1">7</td><td rowspan="1" colspan="1">Epandrium semi-circular with square posterior corners (Fig. <xref ref-type="fig" rid="F45">132</xref>); surstyli posteriorly directed, slender, sickle-shaped, strongly tapering towards apex (Fig. <xref ref-type="fig" rid="F45">133</xref>); sternite 7 with peculiar small invagination anteromedially (see <xref ref-type="bibr" rid="B89">Kumar 1978b</xref>: fig. 2); ♀ cercus with <abbrev xmlns:xlink="http://www.w3.org/1999/xlink" xlink:title="(ratio) length/width" id="ABBRID0EGBBG" xlink:type="simple">l/w</abbrev> ratio: ~ 2.5</td><td rowspan="1" colspan="1">
                      <bold>
                        <italic>
                          <tp:taxon-name><tp:taxon-name-part taxon-name-part-type="genus" reg="Sphyracephala">Sphyracephala</tp:taxon-name-part><tp:taxon-name-part taxon-name-part-type="species" reg="hearseiana">hearseiana</tp:taxon-name-part></tp:taxon-name>
                        </italic>
                      </bold>
                    </td></tr><tr><td rowspan="1" colspan="1">–</td><td rowspan="1" colspan="1">Epandrium almost circular (Fig. <xref ref-type="fig" rid="F16">48</xref>); surstyli medially directed, apices almost touching, apically acute with an upturned apex (Fig. <xref ref-type="fig" rid="F16">49</xref>); ♀ sternite 7 without invagination anteromedially; ♀ cercus with <abbrev xmlns:xlink="http://www.w3.org/1999/xlink" xlink:title="(ratio) length/width" id="ABBRID0EMCBG" xlink:type="simple">l/w</abbrev> ratio: ~ 1.9</td><td rowspan="1" colspan="1">
                      <bold>
                        <italic>
                          <tp:taxon-name><tp:taxon-name-part taxon-name-part-type="genus" reg="Sphyracephala">Sphyracephala</tp:taxon-name-part><tp:taxon-name-part taxon-name-part-type="species" reg="beccarii">beccarii</tp:taxon-name-part></tp:taxon-name>
                        </italic>
                      </bold>
                    </td></tr><tr><td rowspan="1" colspan="1">8</td><td rowspan="1" colspan="1">Dark apical wing spot in cell r4+5 proximally extending to halfway the cell (Fig. <xref ref-type="fig" rid="F47">138</xref>); central crossband quite narrow, in cell r4+5 ~ 1/7 of cell length; apical wing spot marginally linked to central wing band along veins M1 and R4+5; very pale preapical wing band almost uninterrupted and striking; dark apex of fore femur on dorsal side extending to ~ 25% of femur length</td><td rowspan="1" colspan="1">
                      <bold>
                        <italic>
                          <tp:taxon-name><tp:taxon-name-part taxon-name-part-type="genus" reg="Sphyracephala">Sphyracephala</tp:taxon-name-part><tp:taxon-name-part taxon-name-part-type="species" reg="detrahens">detrahens</tp:taxon-name-part></tp:taxon-name>
                        </italic>
                      </bold>
                    </td></tr><tr><td rowspan="1" colspan="1">–</td><td rowspan="1" colspan="1">Dark apical wing spot in cell r4+5 proximally extending to almost crossvein dm-m (Fig. <xref ref-type="fig" rid="F49">147</xref>); central crossband quite broad, in cell r4+5 ~ 1/4 of cell length apical wing spot broadly linked to central wing band along veins M1 and R4+5; pale preapical wing band interrupted giving three pale spots with a vague central one in cell r4+5; dark apex of fore femur on dorsal side extending to ~ 40% of femur length</td><td rowspan="1" colspan="1">
                      <bold>
                        <italic>
                          <tp:taxon-name><tp:taxon-name-part taxon-name-part-type="genus" reg="Sphyracephala">Sphyracephala</tp:taxon-name-part><tp:taxon-name-part taxon-name-part-type="species" reg="bipunctipennis">bipunctipennis</tp:taxon-name-part></tp:taxon-name>
                        </italic>
                      </bold>
                    </td></tr></tbody></table></table-wrap></sec></tp:treatment-sec><tp:treatment-sec><!--Section generated to contain objects referenced in tp:taxon-treatment.--><fig id="F24" position="float" orientation="portrait"><object-id xmlns:xlink="http://www.w3.org/1999/xlink" content-type="doi" xlink:type="simple">10.3897/zookeys.1241.151490.figures80-82</object-id><object-id xmlns:xlink="http://www.w3.org/1999/xlink" content-type="arpha" xlink:type="simple">8BB6B40F-568D-543E-B51E-BF7F23567FFF</object-id><label>Figures 80–82.</label><caption><p><italic><tp:taxon-name><tp:taxon-name-part taxon-name-part-type="genus" reg="Sphyracephala">Sphyracephala</tp:taxon-name-part><tp:taxon-name-part taxon-name-part-type="species" reg="nigrimana">nigrimana</tp:taxon-name-part></tp:taxon-name></italic>, Kedrovaya Pad, Russia <bold>80</bold> ♀, head, anterior view <bold>81</bold> ♂, head, anterior view <bold>82</bold> ♂, wing. Scale bars: 0.5 mm.</p></caption><graphic xmlns:xlink="http://www.w3.org/1999/xlink" xlink:href="zookeys-1241-001_article-151490__-g024.jpg" position="float" orientation="portrait" xlink:type="simple" id="oo_1349217.jpg"><uri content-type="original_file" xlink:type="simple">https://binary.pensoft.net/fig/1349217</uri></graphic></fig><fig id="F40" position="float" orientation="portrait"><object-id xmlns:xlink="http://www.w3.org/1999/xlink" content-type="doi" xlink:type="simple">10.3897/zookeys.1241.151490.figures116-118</object-id><object-id xmlns:xlink="http://www.w3.org/1999/xlink" content-type="arpha" xlink:type="simple">61E53F85-C02C-5A97-A93C-7399326BDF47</object-id><label>Figures 116–118.</label><caption><p><italic><tp:taxon-name><tp:taxon-name-part taxon-name-part-type="genus" reg="Sphyracephala">Sphyracephala</tp:taxon-name-part><tp:taxon-name-part taxon-name-part-type="species" reg="brevicornis">brevicornis</tp:taxon-name-part></tp:taxon-name></italic>, USA <bold>116</bold> ♀, Lewisburg, PA, wing <bold>117</bold> ♂, Belmont, fore femur, outer view <bold>118</bold> ♀, Philadelphia, abdomen, dorsal view. Scale bars: 0.5 mm (<bold>116, 118</bold>); 0.2 mm (<bold>117</bold>).</p></caption><graphic xmlns:xlink="http://www.w3.org/1999/xlink" xlink:href="zookeys-1241-001_article-151490__-g040.jpg" position="float" orientation="portrait" xlink:type="simple" id="oo_1349233.jpg"><uri content-type="original_file" xlink:type="simple">https://binary.pensoft.net/fig/1349233</uri></graphic></fig><fig id="F6" position="float" orientation="portrait"><object-id xmlns:xlink="http://www.w3.org/1999/xlink" content-type="doi" xlink:type="simple">10.3897/zookeys.1241.151490.figures12-13</object-id><object-id xmlns:xlink="http://www.w3.org/1999/xlink" content-type="arpha" xlink:type="simple">B042F66B-D62C-5798-A0B0-E9DA78AAD5D8</object-id><label>Figures 12, 13.</label><caption><p><italic><tp:taxon-name><tp:taxon-name-part taxon-name-part-type="genus" reg="Sphyracephala">Sphyracephala</tp:taxon-name-part><tp:taxon-name-part taxon-name-part-type="species" reg="babadjanidesi">babadjanidesi</tp:taxon-name-part></tp:taxon-name></italic>, wing <bold>12</bold> ♂, sw Ganja, Azerbaijan <bold>13</bold> ♀, paratype <italic><tp:taxon-name><tp:taxon-name-part taxon-name-part-type="genus" reg="Sphyracephala">S.</tp:taxon-name-part><tp:taxon-name-part taxon-name-part-type="species" reg="europaea">europaea</tp:taxon-name-part></tp:taxon-name></italic>, Szeged, Hungary. Scale bars: 0.5 mm.</p></caption><graphic xmlns:xlink="http://www.w3.org/1999/xlink" xlink:href="zookeys-1241-001_article-151490__-g006.jpg" position="float" orientation="portrait" xlink:type="simple" id="oo_1349199.jpg"><uri content-type="original_file" xlink:type="simple">https://binary.pensoft.net/fig/1349199</uri></graphic></fig><fig id="F18" position="float" orientation="portrait"><object-id xmlns:xlink="http://www.w3.org/1999/xlink" content-type="doi" xlink:type="simple">10.3897/zookeys.1241.151490.figures57-59</object-id><object-id xmlns:xlink="http://www.w3.org/1999/xlink" content-type="arpha" xlink:type="simple">52856C72-F7AB-5B00-99D3-2AEB9F4C8DE4</object-id><label>Figures 57–59.</label><caption><p><italic><tp:taxon-name><tp:taxon-name-part taxon-name-part-type="genus" reg="Sphyracephala">Sphyracephala</tp:taxon-name-part><tp:taxon-name-part taxon-name-part-type="species" reg="munroi">munroi</tp:taxon-name-part></tp:taxon-name></italic><bold>57</bold> ♀, head, anterior view, Zomba, Malawi <bold>58</bold> ♂, head, anterior view, Arusha, Tanzania <bold>59</bold> ♀, wing, Arusha. Scale bars: 0.5 mm.</p></caption><graphic xmlns:xlink="http://www.w3.org/1999/xlink" xlink:href="zookeys-1241-001_article-151490__-g018.jpg" position="float" orientation="portrait" xlink:type="simple" id="oo_1349211.jpg"><uri content-type="original_file" xlink:type="simple">https://binary.pensoft.net/fig/1349211</uri></graphic></fig><fig id="F27" position="float" orientation="portrait"><object-id xmlns:xlink="http://www.w3.org/1999/xlink" content-type="doi" xlink:type="simple">10.3897/zookeys.1241.151490.figures94-99</object-id><object-id xmlns:xlink="http://www.w3.org/1999/xlink" content-type="arpha" xlink:type="simple">4E21D085-EF87-51C5-BF04-352D9152B7C6</object-id><label>Figures 94–99.</label><caption><p><italic><tp:taxon-name><tp:taxon-name-part taxon-name-part-type="genus" reg="Sphyracephala">Sphyracephala</tp:taxon-name-part><tp:taxon-name-part taxon-name-part-type="species" reg="nigrimana">nigrimana</tp:taxon-name-part></tp:taxon-name></italic>, ♂, Kedrovaya Pad, Russia <bold>94</bold> epandrium, cerci, surstyli, posterior view <bold>95</bold> surstylus, outer view <bold>96</bold> surstylus, inner view <bold>97</bold> ejaculatory apodeme + sac <bold>98</bold> syntergosternite 7+8, anterior view <bold>99</bold> sternite 8. Scale bars: 0.1 mm.</p></caption><graphic xmlns:xlink="http://www.w3.org/1999/xlink" xlink:href="zookeys-1241-001_article-151490__-g027.jpg" position="float" orientation="portrait" xlink:type="simple" id="oo_1349220.jpg"><uri content-type="original_file" xlink:type="simple">https://binary.pensoft.net/fig/1349220</uri></graphic></fig><fig id="F42" position="float" orientation="portrait"><object-id xmlns:xlink="http://www.w3.org/1999/xlink" content-type="doi" xlink:type="simple">10.3897/zookeys.1241.151490.figures121-124</object-id><object-id xmlns:xlink="http://www.w3.org/1999/xlink" content-type="arpha" xlink:type="simple">75082A9B-9000-5AA1-95B6-9467A9292FDB</object-id><label>Figures 121–124.</label><caption><p><italic><tp:taxon-name><tp:taxon-name-part taxon-name-part-type="genus" reg="Sphyracephala">Sphyracephala</tp:taxon-name-part><tp:taxon-name-part taxon-name-part-type="species" reg="subbifasciata">subbifasciata</tp:taxon-name-part></tp:taxon-name></italic>, Canada <bold>121</bold> ♀, Ottawa ON, wing <bold>122</bold> ♂, Hull QC, fore legs <bold>123</bold> ♂, Hull QC, fore femur, inner view <bold>124</bold> ♀, Hemmingford QC, abdomen, dorsal view. Scale bars: 0.5 mm (<bold>121, 122</bold>); 0.2 mm (<bold>123, 124</bold>).</p></caption><graphic xmlns:xlink="http://www.w3.org/1999/xlink" xlink:href="zookeys-1241-001_article-151490__-g042.jpg" position="float" orientation="portrait" xlink:type="simple" id="oo_1349235.jpg"><uri content-type="original_file" xlink:type="simple">https://binary.pensoft.net/fig/1349235</uri></graphic></fig><fig id="F45" position="float" orientation="portrait"><object-id xmlns:xlink="http://www.w3.org/1999/xlink" content-type="doi" xlink:type="simple">10.3897/zookeys.1241.151490.figures132-133</object-id><object-id xmlns:xlink="http://www.w3.org/1999/xlink" content-type="arpha" xlink:type="simple">67B4A8FF-CA76-54AF-A72E-12F73C59E716</object-id><label>Figures 132, 133.</label><caption><p><italic><tp:taxon-name><tp:taxon-name-part taxon-name-part-type="genus" reg="Sphyracephala">Sphyracephala</tp:taxon-name-part><tp:taxon-name-part taxon-name-part-type="species" reg="hearseiana">hearseiana</tp:taxon-name-part></tp:taxon-name></italic>, Rajasthan, India <bold>132</bold> epandrium, cerci, surstyli, posterior view <bold>133</bold> surstylus, outer view. Scale bars: 0.1 mm.</p></caption><graphic xmlns:xlink="http://www.w3.org/1999/xlink" xlink:href="zookeys-1241-001_article-151490__-g045.jpg" position="float" orientation="portrait" xlink:type="simple" id="oo_1349238.jpg"><uri content-type="original_file" xlink:type="simple">https://binary.pensoft.net/fig/1349238</uri></graphic></fig><fig id="F16" position="float" orientation="portrait"><object-id xmlns:xlink="http://www.w3.org/1999/xlink" content-type="doi" xlink:type="simple">10.3897/zookeys.1241.151490.figures48-53</object-id><object-id xmlns:xlink="http://www.w3.org/1999/xlink" content-type="arpha" xlink:type="simple">7C8E5A05-425B-5B77-868B-0C72AD57EBF5</object-id><label>Figures 48–53.</label><caption><p><italic><tp:taxon-name><tp:taxon-name-part taxon-name-part-type="genus" reg="Sphyracephala">Sphyracephala</tp:taxon-name-part><tp:taxon-name-part taxon-name-part-type="species" reg="beccarii">beccarii</tp:taxon-name-part></tp:taxon-name></italic>, ♂, Diampwe River, Malawi <bold>48</bold> epandrium, cerci, surstyli, posterior view <bold>49</bold> surstylus, outer view <bold>50</bold> surstylus, inner view <bold>51</bold> ejaculatory apodeme and sac <bold>52</bold> phallapodeme <bold>53</bold> syntergosternite 7+8, anterodorsal view. Scale bars: 0.1 mm.</p></caption><graphic xmlns:xlink="http://www.w3.org/1999/xlink" xlink:href="zookeys-1241-001_article-151490__-g016.jpg" position="float" orientation="portrait" xlink:type="simple" id="oo_1349209.jpg"><uri content-type="original_file" xlink:type="simple">https://binary.pensoft.net/fig/1349209</uri></graphic></fig><fig id="F47" position="float" orientation="portrait"><object-id xmlns:xlink="http://www.w3.org/1999/xlink" content-type="doi" xlink:type="simple">10.3897/zookeys.1241.151490.figures137-141</object-id><object-id xmlns:xlink="http://www.w3.org/1999/xlink" content-type="arpha" xlink:type="simple">F2A112EF-3186-5F09-A14E-F2FA1DCC92B7</object-id><label>Figures 137–141.</label><caption><p><italic><tp:taxon-name><tp:taxon-name-part taxon-name-part-type="genus" reg="Sphyracephala">Sphyracephala</tp:taxon-name-part><tp:taxon-name-part taxon-name-part-type="species" reg="detrahens">detrahens</tp:taxon-name-part></tp:taxon-name></italic>, ♀, Dumoga, Sulawesi, Indonesia <bold>137</bold> head, anterior view <bold>138</bold> wing <bold>139</bold> precoxal bridge of prosternum, ventral view <bold>140</bold> fore femur, inner view <bold>141</bold> abdomen, dorsal view. Scale bars: 0.5 mm (<bold>137, 138</bold>); 0.2 mm (<bold>139–141</bold>).</p></caption><graphic xmlns:xlink="http://www.w3.org/1999/xlink" xlink:href="zookeys-1241-001_article-151490__-g047.jpg" position="float" orientation="portrait" xlink:type="simple" id="oo_1349240.jpg"><uri content-type="original_file" xlink:type="simple">https://binary.pensoft.net/fig/1349240</uri></graphic></fig><fig id="F49" position="float" orientation="portrait"><object-id xmlns:xlink="http://www.w3.org/1999/xlink" content-type="doi" xlink:type="simple">10.3897/zookeys.1241.151490.figures147-150</object-id><object-id xmlns:xlink="http://www.w3.org/1999/xlink" content-type="arpha" xlink:type="simple">0878AC0B-6692-5438-B122-33E603B2B83F</object-id><label>Figures 147–150.</label><caption><p><italic><tp:taxon-name><tp:taxon-name-part taxon-name-part-type="genus" reg="Sphyracephala">Sphyracephala</tp:taxon-name-part><tp:taxon-name-part taxon-name-part-type="species" reg="bipunctipennis">bipunctipennis</tp:taxon-name-part></tp:taxon-name></italic>, <bold>147</bold>, <bold>149</bold>, <bold>150</bold> ♂, paratype, Indiganga, Sri Lanka, <bold>148</bold> ♀, Tamil Nadu, India <bold>147</bold> wing <bold>148</bold> fore femora, lateral view <bold>149</bold> precoxal bridge of prosternum, ventral view <bold>150</bold> abdomen, dorsal view. Scale bars: 1 mm (<bold>147</bold>); 0.2 mm (<bold>148, 150</bold>); 0.1 mm (<bold>149</bold>).</p></caption><graphic xmlns:xlink="http://www.w3.org/1999/xlink" xlink:href="zookeys-1241-001_article-151490__-g049.jpg" position="float" orientation="portrait" xlink:type="simple" id="oo_1349242.jpg"><uri content-type="original_file" xlink:type="simple">https://binary.pensoft.net/fig/1349242</uri></graphic></fig></tp:treatment-sec><ref-list><ref id="B121"><mixed-citation xmlns:xlink="http://www.w3.org/1999/xlink" xlink:type="simple"><person-group><name name-style="western"><surname>Osten Sacken</surname><given-names>CR</given-names></name></person-group> (<year>1882</year>) <tp:taxon-name><tp:taxon-name-part taxon-name-part-type="order">Diptera</tp:taxon-name-part></tp:taxon-name> from the Philippine Islands brought home by Dr. Carl Semper, and described by C.R. Osten Sacken. Berliner Entomologische Zeitschrift 26 (2): 187–252 (continuation of 26 (1): 83–120). <ext-link xlink:href="https://www.biodiversitylibrary.org/itemdetails/101211" ext-link-type="uri" xlink:type="simple">https://www.biodiversitylibrary.org/itemdetails/101211</ext-link></mixed-citation></ref><ref id="B15"><mixed-citation xmlns:xlink="http://www.w3.org/1999/xlink" xlink:type="simple"><person-group><name name-style="western"><surname>Brunetti</surname><given-names>E</given-names></name></person-group> (<year>1907</year>) <article-title>Notes on Oriental <tp:taxon-name><tp:taxon-name-part taxon-name-part-type="order">Diptera</tp:taxon-name-part></tp:taxon-name>. I. Note on <italic><tp:taxon-name><tp:taxon-name-part taxon-name-part-type="genus">Sphyracephala</tp:taxon-name-part><tp:taxon-name-part taxon-name-part-type="species">hearseyana</tp:taxon-name-part></tp:taxon-name></italic> Westwood, with a list of the Oriental species of <tp:taxon-name><tp:taxon-name-part taxon-name-part-type="subfamily">Diopsinae</tp:taxon-name-part></tp:taxon-name>.</article-title><source>Records of the Indian Museum</source><volume>1</volume>(<issue>2</issue>): <fpage>163</fpage>–<lpage>166</lpage>. <ext-link xlink:href="10.26515/rzsi/v1/i2/1907/163375" ext-link-type="doi" xlink:type="simple">https://doi.org/10.26515/rzsi/v1/i2/1907/163375</ext-link></mixed-citation></ref><ref id="B10"><mixed-citation xmlns:xlink="http://www.w3.org/1999/xlink" xlink:type="simple"><person-group><name name-style="western"><surname>Bezzi</surname><given-names>M</given-names></name></person-group> (<year>1922</year>) <article-title>Note sur la présence en Algérie du <italic><tp:taxon-name><tp:taxon-name-part taxon-name-part-type="genus">Sphyracephala</tp:taxon-name-part><tp:taxon-name-part taxon-name-part-type="species">hearseiana</tp:taxon-name-part></tp:taxon-name></italic> Westw. de l’Inde et sur la synonymie de ce Diptère.</article-title><source>Bulletin du Muséum National d’Histoire Naturelle</source><volume>28</volume>: <fpage>69</fpage>–<lpage>72</lpage>. <ext-link xlink:href="https://www.biodiversitylibrary.org/item/137425#page/79/" ext-link-type="uri" xlink:type="simple">https://www.biodiversitylibrary.org/item/137425#page/79/</ext-link></mixed-citation></ref><ref id="B150"><mixed-citation xmlns:xlink="http://www.w3.org/1999/xlink" xlink:type="simple"><person-group><name name-style="western"><surname>Sen</surname><given-names>SK</given-names></name></person-group> (<year>1921</year>) <article-title>Life-histories of Indian insects. <tp:taxon-name><tp:taxon-name-part taxon-name-part-type="order">Diptera</tp:taxon-name-part></tp:taxon-name>: <italic><tp:taxon-name><tp:taxon-name-part taxon-name-part-type="genus">Sphryracephala</tp:taxon-name-part><tp:taxon-name-part taxon-name-part-type="species">hearseiana</tp:taxon-name-part></tp:taxon-name></italic>, Westw.</article-title><source>Memoirs of the Department of Agriculture in India, Entomological Series</source><volume>7</volume>(<issue>6</issue>): <fpage>33</fpage>–<lpage>38</lpage>. [2 pls] <ext-link xlink:href="https://archive.org/details/n06memoirsentomo07impeuoft" ext-link-type="uri" xlink:type="simple">https://archive.org/details/n06memoirsentomo07impeuoft</ext-link></mixed-citation></ref><ref id="B31"><mixed-citation xmlns:xlink="http://www.w3.org/1999/xlink" xlink:type="simple"><person-group><name name-style="western"><surname>Curran</surname><given-names>CH</given-names></name></person-group> (<year>1928</year>) XXXII. Review of the African species of <italic><tp:taxon-name><tp:taxon-name-part taxon-name-part-type="genus">Sphyracephala</tp:taxon-name-part></tp:taxon-name></italic>, Say. Annals and Magazine of Natural History; Series 10, 2(9): 274–275. <ext-link xlink:href="10.1080/00222932808672877" ext-link-type="doi" xlink:type="simple">https://doi.org/10.1080/00222932808672877</ext-link></mixed-citation></ref><ref id="B28"><mixed-citation xmlns:xlink="http://www.w3.org/1999/xlink" xlink:type="simple"><person-group><name name-style="western"><surname>Collart</surname><given-names>A</given-names></name></person-group> (<year>1954</year>) <article-title>Les <italic><tp:taxon-name><tp:taxon-name-part taxon-name-part-type="genus">Sphyracephala</tp:taxon-name-part></tp:taxon-name></italic> du Congo Belge (<tp:taxon-name><tp:taxon-name-part taxon-name-part-type="order">Diptera</tp:taxon-name-part></tp:taxon-name><tp:taxon-name><tp:taxon-name-part taxon-name-part-type="family">Diopsidae</tp:taxon-name-part></tp:taxon-name>). Miscellanea Zoologica H. Schouteden. Annales du Musée Royal du Congo Belge, Tervuren (Belgique), nouvelle série in-4<sup>o</sup>.</article-title><source>Sciences Zoologiques</source><volume>1</volume>: <fpage>329</fpage>–<lpage>331</lpage>.</mixed-citation></ref><ref id="B69"><mixed-citation xmlns:xlink="http://www.w3.org/1999/xlink" xlink:type="simple"><person-group><name name-style="western"><surname>Hennig</surname><given-names>W</given-names></name></person-group> (<year>1941a</year>) <article-title>Beiträge zur Kenntnis des Kopulationsapparates und der Systematik der Acalyptraten. III. <tp:taxon-name><tp:taxon-name-part taxon-name-part-type="family">Pallopteridae</tp:taxon-name-part></tp:taxon-name>, <tp:taxon-name><tp:taxon-name-part taxon-name-part-type="family">Thyreophoridae</tp:taxon-name-part></tp:taxon-name>, <tp:taxon-name><tp:taxon-name-part taxon-name-part-type="family">Diopsidae</tp:taxon-name-part></tp:taxon-name>, <italic><tp:taxon-name><tp:taxon-name-part taxon-name-part-type="genus">Pseudopomyza</tp:taxon-name-part></tp:taxon-name></italic>, <italic><tp:taxon-name><tp:taxon-name-part taxon-name-part-type="genus">Pseudodinia</tp:taxon-name-part></tp:taxon-name></italic>.</article-title><source>Arbeiten über Morphologische und Taxonomische Entomologie aus Berlin-Dahlem</source><volume>8</volume>: <fpage>54</fpage>–<lpage>65</lpage>. [pl. 3] <ext-link xlink:href="http://sdei.senckenberg.de/~openaccess/02103.pdf" ext-link-type="uri" xlink:type="simple">http://sdei.senckenberg.de/~openaccess/02103.pdf</ext-link></mixed-citation></ref><ref id="B70"><mixed-citation xmlns:xlink="http://www.w3.org/1999/xlink" xlink:type="simple"><person-group><name name-style="western"><surname>Hennig</surname><given-names>W</given-names></name></person-group> (<year>1941b</year>) <article-title>39c <tp:taxon-name><tp:taxon-name-part taxon-name-part-type="family">Diopsidae</tp:taxon-name-part></tp:taxon-name>.</article-title> In: <person-group><name name-style="western"><surname>Lindner</surname><given-names>E</given-names></name></person-group> (<role>Ed.</role>) <issue-title>Die Fliegen der palaearktischen Region: 5 (7), Lieferung 143.</issue-title><source>E. Schweizerbart, Stuttgart, Germany</source>, <fpage>1</fpage>–<lpage>8</lpage>. <ext-link xlink:href="https://www.zobodat.at/pdf/Fliegen-palaeark-Region_4_1949_0001-0008.pdf" ext-link-type="uri" xlink:type="simple">https://www.zobodat.at/pdf/Fliegen-palaeark-Region_4_1949_0001-0008.pdf</ext-link></mixed-citation></ref><ref id="B149"><mixed-citation xmlns:xlink="http://www.w3.org/1999/xlink" xlink:type="simple"><person-group><name name-style="western"><surname>Séguy</surname><given-names>E</given-names></name></person-group> (<year>1955</year>) <article-title>Diptères Diopsides africains nouveaux ou peu connus.</article-title><source>Bulletin de l’Institut Français d’Afrique Noire</source><volume>17</volume>(<issue>4</issue>): <fpage>1102</fpage>–<lpage>1124</lpage>.</mixed-citation></ref><ref id="B36"><mixed-citation xmlns:xlink="http://www.w3.org/1999/xlink" xlink:type="simple"><person-group><name name-style="western"><surname>Descamps</surname><given-names>M</given-names></name></person-group> (<year>1957</year>) <article-title>Recherches morphologiques et biologiques sur les <tp:taxon-name><tp:taxon-name-part taxon-name-part-type="family">Diopsidae</tp:taxon-name-part></tp:taxon-name> du Nord-Cameroun. Ministère de la France d’Outre-Mer, Direction de l’Agriculture, de l’Élevage et des Forêts, Section Technique d’Agriculture Tropicale.</article-title><source>Bulletin Scientifique</source><volume>7</volume>: <fpage>1</fpage>–<lpage>154</lpage>.</mixed-citation></ref><ref id="B169"><mixed-citation xmlns:xlink="http://www.w3.org/1999/xlink" xlink:type="simple"><person-group><name name-style="western"><surname>van Bruggen</surname><given-names>AC</given-names></name></person-group> (<year>1961</year>) <article-title>Chapter VIII. <tp:taxon-name><tp:taxon-name-part taxon-name-part-type="order">Diptera</tp:taxon-name-part></tp:taxon-name> (<tp:taxon-name><tp:taxon-name-part taxon-name-part-type="suborder">Brachycera</tp:taxon-name-part></tp:taxon-name>): <tp:taxon-name><tp:taxon-name-part taxon-name-part-type="family">Diopsidae</tp:taxon-name-part></tp:taxon-name>. A partial revision of the <tp:taxon-name><tp:taxon-name-part taxon-name-part-type="family">Diopsidae</tp:taxon-name-part></tp:taxon-name> or stalk-eyed flies of Southern Africa.</article-title> In: <person-group><name name-style="western"><surname>Hanström</surname><given-names>B</given-names></name><name name-style="western"><surname>Brinck</surname><given-names>P</given-names></name><name name-style="western"><surname>Rudebeck</surname><given-names>G</given-names></name></person-group> (<role>Eds</role>) <issue-title>South African Animal Life, Results of the Lund University Expedition in 1950–1951, Vol.</issue-title><source>8. Almqvist and Wiksells Boktryckeri AB, Uppsala, Sweden</source>, <fpage>415</fpage>–<lpage>439</lpage>.</mixed-citation></ref><ref id="B94"><mixed-citation xmlns:xlink="http://www.w3.org/1999/xlink" xlink:type="simple"><person-group><name name-style="western"><surname>Lavigne</surname><given-names>R</given-names></name></person-group> (<year>1962</year>) <article-title>Immature stages of the stalk-eyed fly <italic><tp:taxon-name><tp:taxon-name-part taxon-name-part-type="genus">Sphyracephala</tp:taxon-name-part><tp:taxon-name-part taxon-name-part-type="species">brevicornis</tp:taxon-name-part></tp:taxon-name></italic> (Say).</article-title><source>Bulletin of the Brooklyn Entomological Society</source><volume>57</volume>(<issue>1</issue>): <fpage>5</fpage>–<lpage>14</lpage>. <ext-link xlink:href="https://www.biodiversitylibrary.org/item/204904" ext-link-type="uri" xlink:type="simple">https://www.biodiversitylibrary.org/item/204904</ext-link></mixed-citation></ref><ref id="B160"><mixed-citation xmlns:xlink="http://www.w3.org/1999/xlink" xlink:type="simple"><person-group><name name-style="western"><surname>Steyskal</surname><given-names>G</given-names></name></person-group> (<year>1972</year>) <article-title>A catalogue of species and key to the genera of the family <tp:taxon-name><tp:taxon-name-part taxon-name-part-type="family">Diopsidae</tp:taxon-name-part></tp:taxon-name> (<tp:taxon-name><tp:taxon-name-part taxon-name-part-type="order">Diptera</tp:taxon-name-part></tp:taxon-name>: <tp:taxon-name><tp:taxon-name-part taxon-name-part-type="parvorder">Acalyptratae</tp:taxon-name-part></tp:taxon-name>). Stuttgarter Beitrage zur Naturkunde.</article-title><source>Serie A, Biologie</source><volume>234</volume>: <fpage>1</fpage>–<lpage>20</lpage>. <ext-link xlink:href="https://www.biodiversitylibrary.org/part/94956" ext-link-type="uri" xlink:type="simple">https://www.biodiversitylibrary.org/part/94956</ext-link></mixed-citation></ref><ref id="B74"><mixed-citation xmlns:xlink="http://www.w3.org/1999/xlink" xlink:type="simple"><person-group><name name-style="western"><surname>Hochberg-Stasny</surname><given-names>TA</given-names></name></person-group> (<year>1985</year>) <source>Biology, Behaviour and Life cycle of <italic><tp:taxon-name><tp:taxon-name-part taxon-name-part-type="genus">Sphyracephala</tp:taxon-name-part><tp:taxon-name-part taxon-name-part-type="species">brevicornis</tp:taxon-name-part></tp:taxon-name></italic> Say (<tp:taxon-name><tp:taxon-name-part taxon-name-part-type="order">Diptera</tp:taxon-name-part></tp:taxon-name>: <tp:taxon-name><tp:taxon-name-part taxon-name-part-type="family">Diopsidae</tp:taxon-name-part></tp:taxon-name>). MSc thesis, West Virginia University.</source><publisher-name>Morgantown</publisher-name>, <publisher-loc>USA</publisher-loc>, <size units="page">185 pp</size>.</mixed-citation></ref><ref id="B126"><mixed-citation xmlns:xlink="http://www.w3.org/1999/xlink" xlink:type="simple"><person-group><name name-style="western"><surname>Peterson</surname><given-names>BV</given-names></name></person-group> (<year>1987</year>) <article-title><tp:taxon-name><tp:taxon-name-part taxon-name-part-type="family">Diopsidae</tp:taxon-name-part></tp:taxon-name>. Chapter 61.</article-title> In: <person-group><name name-style="western"><surname>McAlpine</surname><given-names>JF</given-names></name><name name-style="western"><surname>Peterson</surname><given-names>BV</given-names></name><name name-style="western"><surname>Shewell</surname><given-names>GE</given-names></name><name name-style="western"><surname>Teskey</surname><given-names>HJ</given-names></name><name name-style="western"><surname>Vockeroth</surname><given-names>JR</given-names></name><name name-style="western"><surname>Wood</surname><given-names>MD</given-names></name></person-group> (<role>Eds</role>) <issue-title>Manual of Nearctic Diptera, vol.</issue-title><source>2. Biosystematics Research Centre, Ottawa, Canada</source>, <fpage>785</fpage>–<lpage>789</lpage>. <ext-link xlink:href="https://esc-sec.ca/wp/wp-content/uploads/2017/03/AAFC_manual_of_nearctic_diptera_vol_2.pdf" ext-link-type="uri" xlink:type="simple">https://esc-sec.ca/wp/wp-content/uploads/2017/03/AAFC_manual_of_nearctic_diptera_vol_2.pdf</ext-link></mixed-citation></ref><ref id="B47"><mixed-citation xmlns:xlink="http://www.w3.org/1999/xlink" xlink:type="simple"><person-group><name name-style="western"><surname>Feijen</surname><given-names>HR</given-names></name></person-group> (<year>1989</year>) <article-title><tp:taxon-name><tp:taxon-name-part taxon-name-part-type="family">Diopsidae</tp:taxon-name-part></tp:taxon-name>. Volume IX, <tp:taxon-name><tp:taxon-name-part taxon-name-part-type="suborder">Cyclorrhapha</tp:taxon-name-part></tp:taxon-name> III (<tp:taxon-name><tp:taxon-name-part taxon-name-part-type="infraorder">Schizophora</tp:taxon-name-part></tp:taxon-name> other than <tp:taxon-name><tp:taxon-name-part taxon-name-part-type="parvorder">Calyptratae</tp:taxon-name-part></tp:taxon-name>), Part 12.</article-title> In: <person-group><name name-style="western"><surname>Griffiths</surname><given-names>GCD</given-names></name></person-group> (<role>Ed.</role>) <issue-title>Flies of the Nearctic Region.</issue-title><source>Schweizerbart, Stuttgart, Germany</source>, <fpage>1</fpage>–<lpage>122</lpage>. <ext-link xlink:href="https://www.schweizerbart.de/publications/detail/isbn/9783510700165/Griffiths_Flies_of_the_Nearctic_Region" ext-link-type="uri" xlink:type="simple">https://www.schweizerbart.de/publications/detail/isbn/9783510700165/Griffiths_Flies_of_the_Nearctic_Region</ext-link></mixed-citation></ref><ref id="B123"><mixed-citation xmlns:xlink="http://www.w3.org/1999/xlink" xlink:type="simple"><person-group><name name-style="western"><surname>Papp</surname><given-names>L</given-names></name><name name-style="western"><surname>Földvári</surname><given-names>M</given-names></name><name name-style="western"><surname>Paulovics</surname><given-names>P</given-names></name></person-group> (<year>1997</year>) <article-title><italic><tp:taxon-name><tp:taxon-name-part taxon-name-part-type="genus">Sphyracephala</tp:taxon-name-part><tp:taxon-name-part taxon-name-part-type="species">europaea</tp:taxon-name-part></tp:taxon-name></italic> sp. n. (<tp:taxon-name><tp:taxon-name-part taxon-name-part-type="order">Diptera</tp:taxon-name-part></tp:taxon-name>: <tp:taxon-name><tp:taxon-name-part taxon-name-part-type="family">Diopsidae</tp:taxon-name-part></tp:taxon-name>) from Hungary represents a family new to Europe.</article-title><source>Folia Entomologica Hungarica</source><volume>58</volume>: <fpage>137</fpage>–<lpage>146</lpage>. <ext-link xlink:href="http://publication.nhmus.hu/pdf/folentom/FoliaEntHung_1997_Vol_58_137.pdf" ext-link-type="uri" xlink:type="simple">http://publication.nhmus.hu/pdf/folentom/FoliaEntHung_1997_Vol_58_137.pdf</ext-link></mixed-citation></ref><ref id="B73"><mixed-citation xmlns:xlink="http://www.w3.org/1999/xlink" xlink:type="simple"><person-group><name name-style="western"><surname>Hilger</surname><given-names>S</given-names></name></person-group> (<year>2000</year>) <article-title>A.7. Family <tp:taxon-name><tp:taxon-name-part taxon-name-part-type="family">Diopsidae</tp:taxon-name-part></tp:taxon-name>.</article-title> In: <person-group><name name-style="western"><surname>Papp</surname><given-names>L</given-names></name><name name-style="western"><surname>Darvas</surname><given-names>B</given-names></name></person-group> (<role>Eds</role>) <issue-title>Contributions to a Manual of Palaearctic Diptera (with special reference to flies of economic importance).</issue-title><source>Appendix. Science Herald, Budapest</source>, <fpage>335</fpage>–<lpage>343</lpage>.</mixed-citation></ref><ref id="B111"><mixed-citation xmlns:xlink="http://www.w3.org/1999/xlink" xlink:type="simple"><person-group><name name-style="western"><surname>Meier</surname><given-names>R</given-names></name><name name-style="western"><surname>Hilger</surname><given-names>S</given-names></name></person-group> (<year>2000</year>) <article-title>On the egg morphology and phylogenetic relationships of <tp:taxon-name><tp:taxon-name-part taxon-name-part-type="family">Diopsidae</tp:taxon-name-part></tp:taxon-name> (<tp:taxon-name><tp:taxon-name-part taxon-name-part-type="order">Diptera</tp:taxon-name-part></tp:taxon-name>: <tp:taxon-name><tp:taxon-name-part taxon-name-part-type="infraorder">Schizophora</tp:taxon-name-part></tp:taxon-name>).</article-title><source>Journal of Zoological Systematics and Evolutionary Research</source><volume>38</volume>(<issue>1</issue>): <fpage>1</fpage>–<lpage>36</lpage>. <ext-link xlink:href="10.1046/j.1439-0469.2000.381128.x" ext-link-type="doi" xlink:type="simple">https://doi.org/10.1046/j.1439-0469.2000.381128.x</ext-link></mixed-citation></ref><ref id="B110"><mixed-citation xmlns:xlink="http://www.w3.org/1999/xlink" xlink:type="simple"><person-group><name name-style="western"><surname>Meier</surname><given-names>R</given-names></name><name name-style="western"><surname>Baker</surname><given-names>RH</given-names></name></person-group> (<year>2002</year>) <article-title>A cladistic analysis of <tp:taxon-name><tp:taxon-name-part taxon-name-part-type="family">Diopsidae</tp:taxon-name-part></tp:taxon-name> (<tp:taxon-name><tp:taxon-name-part taxon-name-part-type="order">Diptera</tp:taxon-name-part></tp:taxon-name>) based on morphological and DNA sequence data.</article-title><source>Insect Systematics &amp; Evolution</source><volume>33</volume>(<issue>3</issue>): <fpage>325</fpage>–<lpage>336</lpage>. <ext-link xlink:href="10.1163/187631202X00181" ext-link-type="doi" xlink:type="simple">https://doi.org/10.1163/187631202X00181</ext-link></mixed-citation></ref><ref id="B117"><mixed-citation xmlns:xlink="http://www.w3.org/1999/xlink" xlink:type="simple"><person-group><name name-style="western"><surname>O’Hara</surname><given-names>JE</given-names></name><name name-style="western"><surname>Cerretti</surname><given-names>P</given-names></name><name name-style="western"><surname>Pape</surname><given-names>T</given-names></name><name name-style="western"><surname>Evenhuis</surname><given-names>NL</given-names></name></person-group> (<year>2011</year>) <article-title>Nomenclatural studies toward a world list of <tp:taxon-name><tp:taxon-name-part taxon-name-part-type="order">diptera</tp:taxon-name-part></tp:taxon-name> genus-group names. Part II: Camillo Rondani.</article-title><source>Zootaxa</source><volume>3141</volume>(<issue>1</issue>): <fpage>1</fpage>–<lpage>268</lpage>. <ext-link xlink:href="10.11646/zootaxa.3141.1.1" ext-link-type="doi" xlink:type="simple">https://doi.org/10.11646/zootaxa.3141.1.1</ext-link></mixed-citation></ref><ref id="B57"><mixed-citation xmlns:xlink="http://www.w3.org/1999/xlink" xlink:type="simple"><person-group><name name-style="western"><surname>Feijen</surname><given-names>HR</given-names></name><name name-style="western"><surname>Martin</surname><given-names>R</given-names></name><name name-style="western"><surname>Feijen</surname><given-names>C</given-names></name></person-group> (<year>2017</year>) <article-title>The occurrence of Stalk-eyed Flies (<tp:taxon-name><tp:taxon-name-part taxon-name-part-type="order">Diptera</tp:taxon-name-part></tp:taxon-name>, <tp:taxon-name><tp:taxon-name-part taxon-name-part-type="family">Diopsidae</tp:taxon-name-part></tp:taxon-name>) in the Arabian Peninsula, with a review of cluster formation in the <tp:taxon-name><tp:taxon-name-part taxon-name-part-type="family">Diopsidae</tp:taxon-name-part></tp:taxon-name>.</article-title><source>Tijdschrift voor Entomologie</source><volume>160</volume>(<issue>2</issue>): <fpage>75</fpage>–<lpage>88</lpage>. <ext-link xlink:href="10.1163/22119434-00002065" ext-link-type="doi" xlink:type="simple">https://doi.org/10.1163/22119434-00002065</ext-link></mixed-citation></ref><ref id="B113"><mixed-citation xmlns:xlink="http://www.w3.org/1999/xlink" xlink:type="simple"><person-group><name name-style="western"><surname>Nartshuk</surname><given-names>EP</given-names></name></person-group> (<year>2017</year>) <article-title>Palearctic stalk-eyed Flies (<tp:taxon-name><tp:taxon-name-part taxon-name-part-type="order">Diptera</tp:taxon-name-part></tp:taxon-name>, <tp:taxon-name><tp:taxon-name-part taxon-name-part-type="suborder">Cyclorrhapha</tp:taxon-name-part></tp:taxon-name>, <tp:taxon-name><tp:taxon-name-part taxon-name-part-type="family">Diopsidae</tp:taxon-name-part></tp:taxon-name>) [In Russian].</article-title> In: <person-group><name name-style="western"><surname>Asanovich</surname><given-names>TA</given-names></name></person-group> (<role>Ed.</role>) <issue-title>Materials of the Jubilee Scientific Reporting Session dedicated to the 185th Anniversary of the Zoological Institute of the Russian Academy of Sciences (St.</issue-title><source>Petersburg, Russia, November 13–16 2017). Zoological Institute of RAS, St. Petersburg</source>, <fpage>127</fpage>–<lpage>130</lpage>.</mixed-citation></ref><ref id="B53"><mixed-citation xmlns:xlink="http://www.w3.org/1999/xlink" xlink:type="simple"><person-group><name name-style="western"><surname>Feijen</surname><given-names>HR</given-names></name><name name-style="western"><surname>Feijen</surname><given-names>C</given-names></name></person-group> (<year>2019</year>) <article-title>An annotated catalogue of the stalk-eyed flies (<tp:taxon-name><tp:taxon-name-part taxon-name-part-type="family">Diopsidae</tp:taxon-name-part></tp:taxon-name>: <tp:taxon-name><tp:taxon-name-part taxon-name-part-type="order">Diptera</tp:taxon-name-part></tp:taxon-name>) of India with description of new species in <italic><tp:taxon-name><tp:taxon-name-part taxon-name-part-type="genus">Megalabops</tp:taxon-name-part></tp:taxon-name></italic> Frey and <italic><tp:taxon-name><tp:taxon-name-part taxon-name-part-type="genus">Teleopsis</tp:taxon-name-part></tp:taxon-name></italic> Rondani.</article-title><source>Israel Journal of Entomology</source><volume>49</volume>(<issue>2</issue>): <fpage>35</fpage>–<lpage>72</lpage>. <ext-link xlink:href="https://zenodo.org/record/3349984" ext-link-type="uri" xlink:type="simple">https://zenodo.org/record/3349984</ext-link></mixed-citation></ref><ref id="B80"><mixed-citation xmlns:xlink="http://www.w3.org/1999/xlink" xlink:type="simple"><person-group><name name-style="western"><surname>Jackson</surname><given-names>MD</given-names></name></person-group> (<year>2019</year>) <source>Placement of <tp:taxon-name><tp:taxon-name-part taxon-name-part-type="subfamily">Micropezinae</tp:taxon-name-part></tp:taxon-name> (<tp:taxon-name><tp:taxon-name-part taxon-name-part-type="family">Micropezidae</tp:taxon-name-part></tp:taxon-name>) on the <tp:taxon-name><tp:taxon-name-part taxon-name-part-type="order">Diptera</tp:taxon-name-part></tp:taxon-name> Tree of Life: a Molecular Phylogenetic Approach. PhD thesis, The University of Guelph.</source><publisher-name>Ontario</publisher-name>, <publisher-loc>Canada</publisher-loc>, <size units="page">215 pp</size>. <ext-link xlink:href="http://hdl.handle.net/10214/15240" ext-link-type="uri" xlink:type="simple">http://hdl.handle.net/10214/15240</ext-link></mixed-citation></ref><ref id="B175"><mixed-citation xmlns:xlink="http://www.w3.org/1999/xlink" xlink:type="simple"><person-group><name name-style="western"><surname>Westwood</surname><given-names>JO</given-names></name></person-group> (<year>1848</year>) <source>The Cabinet of Oriental Entomology; being a selection of some of the rarer and more beautiful species of insects, natives of India and the adjacent islands, the greater portion of which are now for the first time described and figured.</source><publisher-name>William Smith</publisher-name>, <publisher-loc>London</publisher-loc>, <size units="page">88 pp</size>. [42 pls] <ext-link xlink:href="10.5962/bhl.title.34273" ext-link-type="doi" xlink:type="simple">https://doi.org/10.5962/bhl.title.34273</ext-link></mixed-citation></ref><ref id="B129"><mixed-citation xmlns:xlink="http://www.w3.org/1999/xlink" xlink:type="simple"><person-group><name name-style="western"><surname>Portschinsky</surname><given-names>J</given-names></name></person-group> (<year>1871</year>) <article-title>Notice géographique sur <italic><tp:taxon-name><tp:taxon-name-part taxon-name-part-type="genus">Diopsis</tp:taxon-name-part><tp:taxon-name-part taxon-name-part-type="species">brevicornis</tp:taxon-name-part></tp:taxon-name></italic> Say.</article-title><source>Horae Societatis Entomologicae Rossicae, variis sermonibus in Rossia usitatis editae</source><volume>8</volume>: <fpage>287</fpage>–<lpage>288</lpage>. <ext-link xlink:href="https://www.biodiversitylibrary.org/item/185648" ext-link-type="uri" xlink:type="simple">https://www.biodiversitylibrary.org/item/185648</ext-link></mixed-citation></ref><ref id="B11"><mixed-citation xmlns:xlink="http://www.w3.org/1999/xlink" xlink:type="simple"><person-group><name name-style="western"><surname>Bigot</surname><given-names>JM</given-names></name></person-group> (<year>1874</year>) <article-title>Diptères nouveaux ou peu connus. I. Sur le genre <italic><tp:taxon-name><tp:taxon-name-part taxon-name-part-type="genus">Diopsis</tp:taxon-name-part></tp:taxon-name></italic>. Espèces nouvelles.</article-title><source>Annales de la Société Entomologique de France</source><volume>4</volume>(<issue>5</issue>): <fpage>107</fpage>–<lpage>115</lpage>. <ext-link xlink:href="https://www.biodiversitylibrary.org/item/35953#page/113" ext-link-type="uri" xlink:type="simple">https://www.biodiversitylibrary.org/item/35953#page/113</ext-link></mixed-citation></ref><ref id="B38"><mixed-citation xmlns:xlink="http://www.w3.org/1999/xlink" xlink:type="simple"><person-group><name name-style="western"><surname>Eggers</surname><given-names>FO</given-names></name></person-group> (<year>1916</year>) On some new and incompletely known species of the family <tp:taxon-name><tp:taxon-name-part taxon-name-part-type="family">Diopsidae</tp:taxon-name-part></tp:taxon-name> from British East Africa. In: Dogiel VA (Ed.) Scientific results of the zoological expedition to British East Africa and Uganda, made by Prof. V. Dogiel and I. Sokolow in the year 1914, vol. I, no. 6. Petrograd, Russia, 3–32, unnumbered pl., Russian on 3–20, English on 21–32. <ext-link xlink:href="10.5962/bhl.title.8288" ext-link-type="doi" xlink:type="simple">https://doi.org/10.5962/bhl.title.8288</ext-link></mixed-citation></ref><ref id="B39"><mixed-citation xmlns:xlink="http://www.w3.org/1999/xlink" xlink:type="simple"><person-group><name name-style="western"><surname>Eggers</surname><given-names>F</given-names></name></person-group> (<year>1925</year>) <article-title>Diopsiden aus Deutsch-Ostafrika, mit einem Nachwort über die Stielaugen der Diopsiden. Zoologische Jahrbücher.</article-title><source>Abteilung für Systematik, Geographie und Biologie der Tiere, Jena</source><volume>49</volume>: <fpage>469</fpage>–<lpage>500</lpage>. [pl. 6]</mixed-citation></ref><ref id="B153"><mixed-citation xmlns:xlink="http://www.w3.org/1999/xlink" xlink:type="simple"><person-group><name name-style="western"><surname>Shillito</surname><given-names>JF</given-names></name></person-group> (<year>1940</year>) <article-title>Studies on <tp:taxon-name><tp:taxon-name-part taxon-name-part-type="family">Diopsidae</tp:taxon-name-part></tp:taxon-name> (<tp:taxon-name><tp:taxon-name-part taxon-name-part-type="order">Diptera</tp:taxon-name-part></tp:taxon-name>).</article-title><source>Novitates Zoologicae</source><volume>42</volume>: <fpage>147</fpage>–<lpage>163</lpage>. <ext-link xlink:href="https://www.biodiversitylibrary.org/page/3331880" ext-link-type="uri" xlink:type="simple">https://www.biodiversitylibrary.org/page/3331880</ext-link></mixed-citation></ref><ref id="B147"><mixed-citation xmlns:xlink="http://www.w3.org/1999/xlink" xlink:type="simple"><person-group><name name-style="western"><surname>Séguy</surname><given-names>E</given-names></name></person-group> (<year>1949</year>) <article-title>Diopsides de Madagascar.</article-title><source>Mémoires de l’Institut Scientifique de Madagascar série A</source><volume>3</volume>(<issue>1</issue>): <fpage>65</fpage>–<lpage>76</lpage>.</mixed-citation></ref><ref id="B26"><mixed-citation xmlns:xlink="http://www.w3.org/1999/xlink" xlink:type="simple"><person-group><name name-style="western"><surname>Cogan</surname><given-names>BH</given-names></name><name name-style="western"><surname>Shillito</surname><given-names>JF</given-names></name></person-group> (<year>1980</year>) <article-title>47. Family <tp:taxon-name><tp:taxon-name-part taxon-name-part-type="family">Diopsidae</tp:taxon-name-part></tp:taxon-name>.</article-title> In: <person-group><name name-style="western"><surname>Crosskey</surname><given-names>RW</given-names></name></person-group> (<role>Ed.</role>) <issue-title>Catalogue of the Diptera of the Afrotropical region.</issue-title><source>British Museum (Natural History), London, UK</source>, <fpage>583</fpage>–<lpage>587</lpage>.</mixed-citation></ref><ref id="B161"><mixed-citation xmlns:xlink="http://www.w3.org/1999/xlink" xlink:type="simple"><person-group><name name-style="western"><surname>Steyskal</surname><given-names>G</given-names></name></person-group> (<year>1977</year>) <article-title>Family <tp:taxon-name><tp:taxon-name-part taxon-name-part-type="family">Diopsidae</tp:taxon-name-part></tp:taxon-name>.</article-title> In: <person-group><name name-style="western"><surname>Delfinado</surname><given-names>M</given-names></name><name name-style="western"><surname>Hardy</surname><given-names>DE</given-names></name></person-group> (<role>Eds</role>) <issue-title>A catalog of the Diptera of the Oriental Region.</issue-title><source>3. University of Hawaii Press, Honolulu</source>, <fpage>32</fpage>–<lpage>36</lpage>. <ext-link xlink:href="10.1002/mmnd.19780250411" ext-link-type="doi" xlink:type="simple">https://doi.org/10.1002/mmnd.19780250411</ext-link></mixed-citation></ref><ref id="B105"><mixed-citation xmlns:xlink="http://www.w3.org/1999/xlink" xlink:type="simple"><person-group><name name-style="western"><surname>Malloch</surname><given-names>JR</given-names></name></person-group> (<year>1938</year>) Papuan <tp:taxon-name><tp:taxon-name-part taxon-name-part-type="order">Diptera</tp:taxon-name-part></tp:taxon-name>. I. Family <tp:taxon-name><tp:taxon-name-part taxon-name-part-type="family">Diopsidae</tp:taxon-name-part></tp:taxon-name>. Proceedings of the Linnean Society of New South Wales 63(5/6): 437–438. <ext-link xlink:href="https://www.biodiversitylibrary.org/part/48063" ext-link-type="uri" xlink:type="simple">https://www.biodiversitylibrary.org/part/48063</ext-link></mixed-citation></ref><ref id="B72"><mixed-citation xmlns:xlink="http://www.w3.org/1999/xlink" xlink:type="simple"><person-group><name name-style="western"><surname>Hennig</surname><given-names>W</given-names></name></person-group> (<year>1965</year>) Die <tp:taxon-name><tp:taxon-name-part taxon-name-part-type="parvorder">Acalyptratae</tp:taxon-name-part></tp:taxon-name> des Baltischen Bernsteins und ihre Bedeutung für die Erforschung der phylogenetischen Entwicklung dieser Dipteren-Gruppe. Stuttgarter Beiträge zur Naturkunde 145: 1–215. <ext-link xlink:href="https://www.biodiversitylibrary.org/part/241980" ext-link-type="uri" xlink:type="simple">https://www.biodiversitylibrary.org/part/241980</ext-link></mixed-citation></ref><ref id="B19"><mixed-citation xmlns:xlink="http://www.w3.org/1999/xlink" xlink:type="simple"><person-group><name name-style="western"><surname>Burkhardt</surname><given-names>D</given-names></name><name name-style="western"><surname>de la Motte</surname><given-names>I</given-names></name></person-group> (<year>1996</year>) <article-title>Stalk-Eyed flies: caprices of evolution?</article-title> In: <person-group><name name-style="western"><surname>Edwards</surname><given-names>DS</given-names></name><name name-style="western"><surname>Booth</surname><given-names>WE</given-names></name><name name-style="western"><surname>Choy</surname><given-names>SC</given-names></name></person-group> (<role>Eds</role>) <issue-title>Tropical rainforest research-current issues: Proceedings of the Conference held in Bandar Seri Begawan, April 1993.</issue-title><source>Monographiae Biologicae 74. Kluwer, Dordrecht</source>, <fpage>169</fpage>–<lpage>174</lpage>. <ext-link xlink:href="10.1007/978-94-009-1685-2_17" ext-link-type="doi" xlink:type="simple">https://doi.org/10.1007/978-94-009-1685-2_17</ext-link></mixed-citation></ref><ref id="B5"><mixed-citation xmlns:xlink="http://www.w3.org/1999/xlink" xlink:type="simple"><person-group><name name-style="western"><surname>Baker</surname><given-names>RH</given-names></name></person-group> (<year>1999</year>) A comparative analysis of morphological variation in stalk-eyed flies (<tp:taxon-name><tp:taxon-name-part taxon-name-part-type="family">Diopsidae</tp:taxon-name-part></tp:taxon-name>). PhD thesis, Yale University, New Haven, USA, [vii+] 194 pp. <ext-link xlink:href="http://proquest.umi.com/pqdlink?did=733491061" ext-link-type="uri" xlink:type="simple">http://proquest.umi.com/pqdlink?did=733491061</ext-link></mixed-citation></ref><ref id="B7"><mixed-citation xmlns:xlink="http://www.w3.org/1999/xlink" xlink:type="simple"><person-group><name name-style="western"><surname>Baker</surname><given-names>RH</given-names></name><name name-style="western"><surname>Wilkinson</surname><given-names>GS</given-names></name><name name-style="western"><surname>DeSalle</surname><given-names>R</given-names></name></person-group> (<year>2001</year>) <article-title>Phylogenetic utility of different types of molecular data used to infer evolutionary relationships among stalk-eyed flies (<tp:taxon-name><tp:taxon-name-part taxon-name-part-type="family">Diopsidae</tp:taxon-name-part></tp:taxon-name>).</article-title><source>Systematic Biology</source><volume>50</volume>(<issue>1</issue>): <fpage>87</fpage>–<lpage>105</lpage>. <ext-link xlink:href="10.1080/106351501750107512" ext-link-type="doi" xlink:type="simple">https://doi.org/10.1080/106351501750107512</ext-link></mixed-citation></ref><ref id="B2"><mixed-citation xmlns:xlink="http://www.w3.org/1999/xlink" xlink:type="simple"><person-group><name name-style="western"><surname>Andersen</surname><given-names>NM</given-names></name></person-group> (<year>2001</year>) <article-title>The impact of W. Hennig’s “phylogenetic systematics” on contemporary entomology.</article-title><source>European Journal of Entomology</source><volume>98</volume>(<issue>2</issue>): <fpage>133</fpage>–<lpage>150</lpage>. <ext-link xlink:href="10.14411/eje.2001.024" ext-link-type="doi" xlink:type="simple">https://doi.org/10.14411/eje.2001.024</ext-link></mixed-citation></ref><ref id="B32"><mixed-citation xmlns:xlink="http://www.w3.org/1999/xlink" xlink:type="simple"><person-group><name name-style="western"><surname>Curran</surname><given-names>CH</given-names></name></person-group> (<year>1934</year>) <source>The families and genera of North American <tp:taxon-name><tp:taxon-name-part taxon-name-part-type="order">Diptera</tp:taxon-name-part></tp:taxon-name>. 358–359, correction on 495. C.H.</source><publisher-name>Curran</publisher-name>, <publisher-loc>New York</publisher-loc>, <size units="page">512 pp</size>. <ext-link xlink:href="10.5962/bhl.title.6825" ext-link-type="doi" xlink:type="simple">https://doi.org/10.5962/bhl.title.6825</ext-link></mixed-citation></ref><ref id="B61"><mixed-citation xmlns:xlink="http://www.w3.org/1999/xlink" xlink:type="simple"><person-group><name name-style="western"><surname>Flint</surname><given-names>OS</given-names></name></person-group> (<year>1956</year>) <article-title>Hibernation of the diopsid fly, <italic><tp:taxon-name><tp:taxon-name-part taxon-name-part-type="genus">Sphyracephala</tp:taxon-name-part><tp:taxon-name-part taxon-name-part-type="species">brevicornis</tp:taxon-name-part></tp:taxon-name></italic> Say.</article-title><source>Bulletin of the Brooklyn Entomological Society</source><volume>51</volume>(<issue>2</issue>): <fpage>44</fpage>. <ext-link xlink:href="https://www.biodiversitylibrary.org/item/240929" ext-link-type="uri" xlink:type="simple">https://www.biodiversitylibrary.org/item/240929</ext-link></mixed-citation></ref><ref id="B163"><mixed-citation xmlns:xlink="http://www.w3.org/1999/xlink" xlink:type="simple"><person-group><name name-style="western"><surname>Stone</surname><given-names>A</given-names></name></person-group> (<year>1980</year>) <article-title>History of Nearctic Dipterology. Volume I, Part 1.</article-title> In: <person-group><name name-style="western"><surname>Griffiths</surname><given-names>GCD</given-names></name></person-group> (<role>Ed.</role>) <issue-title>Flies of the Nearctic Region.</issue-title><source>Schweizerbart, Stuttgart, Germany</source>, <fpage>1</fpage>–<lpage>62</lpage>. <ext-link xlink:href="https://www.schweizerbart.de/publications/detail/isbn/9783510700011/Griffiths_Flies_of_the_Nearctic_Region" ext-link-type="uri" xlink:type="simple">https://www.schweizerbart.de/publications/detail/isbn/9783510700011/Griffiths_Flies_of_the_Nearctic_Region</ext-link></mixed-citation></ref><ref id="B3"><mixed-citation xmlns:xlink="http://www.w3.org/1999/xlink" xlink:type="simple"><person-group><name name-style="western"><surname>Arnaud</surname><given-names>PH</given-names></name><name name-style="western"><surname>Owen</surname><given-names>TC</given-names></name></person-group> (<year>1981</year>) Charles Howard Curran (1894–1972). Myia 2: vi + 393 pp.</mixed-citation></ref><ref id="B114"><mixed-citation xmlns:xlink="http://www.w3.org/1999/xlink" xlink:type="simple"><person-group><name name-style="western"><surname>Nayar</surname><given-names>JL</given-names></name><name name-style="western"><surname>Tandon</surname><given-names>SK</given-names></name></person-group> (<year>1962a</year>) <article-title>A note on the wing venation of <italic><tp:taxon-name><tp:taxon-name-part taxon-name-part-type="genus">Sphracephala</tp:taxon-name-part><tp:taxon-name-part taxon-name-part-type="species">hearseyana</tp:taxon-name-part></tp:taxon-name></italic> Westwood (<tp:taxon-name><tp:taxon-name-part taxon-name-part-type="family">Diopsidae</tp:taxon-name-part></tp:taxon-name>: <tp:taxon-name><tp:taxon-name-part taxon-name-part-type="order">Diptera</tp:taxon-name-part></tp:taxon-name>). Agra University Journal of Research.</article-title><source>Science</source><volume>11</volume>: <fpage>113</fpage>–<lpage>116</lpage>.</mixed-citation></ref><ref id="B115"><mixed-citation xmlns:xlink="http://www.w3.org/1999/xlink" xlink:type="simple"><person-group><name name-style="western"><surname>Nayar</surname><given-names>JL</given-names></name><name name-style="western"><surname>Tandon</surname><given-names>SK</given-names></name></person-group> (<year>1962b</year>) <article-title>External morphology of the head capsule of <italic><tp:taxon-name><tp:taxon-name-part taxon-name-part-type="genus">Sphracephala</tp:taxon-name-part><tp:taxon-name-part taxon-name-part-type="species">hearseiana</tp:taxon-name-part></tp:taxon-name></italic> Westw., (<tp:taxon-name><tp:taxon-name-part taxon-name-part-type="family">Diopsidae</tp:taxon-name-part></tp:taxon-name>: <tp:taxon-name><tp:taxon-name-part taxon-name-part-type="order">Diptera</tp:taxon-name-part></tp:taxon-name>). Agra University Journal of Research.</article-title><source>Science</source><volume>11</volume>: <fpage>131</fpage>–<lpage>138</lpage>.</mixed-citation></ref><ref id="B116"><mixed-citation xmlns:xlink="http://www.w3.org/1999/xlink" xlink:type="simple"><person-group><name name-style="western"><surname>Nayar</surname><given-names>JL</given-names></name><name name-style="western"><surname>Tandon</surname><given-names>SK</given-names></name></person-group> (<year>1963</year>) <article-title>A note on the genitalia of <italic><tp:taxon-name><tp:taxon-name-part taxon-name-part-type="genus">Sphracephala</tp:taxon-name-part><tp:taxon-name-part taxon-name-part-type="species">hearseyana</tp:taxon-name-part></tp:taxon-name></italic> Westwood (<tp:taxon-name><tp:taxon-name-part taxon-name-part-type="family">Diopsidae</tp:taxon-name-part></tp:taxon-name>: <tp:taxon-name><tp:taxon-name-part taxon-name-part-type="order">Diptera</tp:taxon-name-part></tp:taxon-name>). Agra University Journal of Research.</article-title><source>Science</source><volume>12</volume>: <fpage>1</fpage>–<lpage>4</lpage>.</mixed-citation></ref><ref id="B157"><mixed-citation xmlns:xlink="http://www.w3.org/1999/xlink" xlink:type="simple"><person-group><name name-style="western"><surname>Singh</surname><given-names>S</given-names></name><name name-style="western"><surname>Nayar</surname><given-names>JL</given-names></name><name name-style="western"><surname>Tandon</surname><given-names>SK</given-names></name></person-group> (<year>1962</year>) <article-title>External morphology of the thorax of <italic><tp:taxon-name><tp:taxon-name-part taxon-name-part-type="genus">Sphracephala</tp:taxon-name-part><tp:taxon-name-part taxon-name-part-type="species">hearseyana</tp:taxon-name-part></tp:taxon-name></italic> Westw. (<tp:taxon-name><tp:taxon-name-part taxon-name-part-type="family">Diopsidae</tp:taxon-name-part></tp:taxon-name>: <tp:taxon-name><tp:taxon-name-part taxon-name-part-type="order">Diptera</tp:taxon-name-part></tp:taxon-name>). Agra University Journal of Research.</article-title><source>Science</source><volume>11</volume>: <fpage>79</fpage>–<lpage>85</lpage>.</mixed-citation></ref><ref id="B89"><mixed-citation xmlns:xlink="http://www.w3.org/1999/xlink" xlink:type="simple"><person-group><name name-style="western"><surname>Kumar</surname><given-names>Y</given-names></name></person-group> (<year>1978b</year>) <article-title>Morphology of the external and internal genital organs of female <italic><tp:taxon-name><tp:taxon-name-part taxon-name-part-type="genus">Sphyracephala</tp:taxon-name-part><tp:taxon-name-part taxon-name-part-type="species">hearseiana</tp:taxon-name-part></tp:taxon-name></italic> Westw. (<tp:taxon-name><tp:taxon-name-part taxon-name-part-type="family">Diopsidae</tp:taxon-name-part></tp:taxon-name>: <tp:taxon-name><tp:taxon-name-part taxon-name-part-type="order">Diptera</tp:taxon-name-part></tp:taxon-name>).</article-title><source>Entomon</source><volume>3</volume>(<issue>2</issue>): <fpage>201</fpage>–<lpage>205</lpage>.</mixed-citation></ref></ref-list></tp:taxon-treatment>
