# Supplementary material for: ﻿A revision of the four Afrotropical and Palaearctic Sphyracephala Say (Diptera, Diopsidae) with an illustrated overview of the other five Sphyracephala
Source: Zookeys. 2025 Jun 10;1241:1–81. doi: 10.3897/zookeys.1241.151490 (PMC12177517; doi:10.3897/zookeys.1241.151490)
Supplement: XML Treatment for Sphyracephala babadjanidesi [file zookeys.1241.151490-treatment3.xml]

<!DOCTYPE tp:taxon-treatment
  PUBLIC "-//TaxonX//DTD Taxonomic Treatment Publishing DTD v0 20100105//EN" "tax-treatment-NSO.dtd">
<tp:taxon-treatment xmlns:tp="http://www.plazi.org/taxpub"><tp:treatment-meta><kwd-group><label>Taxon classification</label><kwd>
              <named-content content-type="kingdom">Animalia</named-content>
            </kwd><kwd>
              <named-content content-type="order">Diptera</named-content>
            </kwd><kwd>
              <named-content content-type="family">Diopsidae</named-content>
            </kwd></kwd-group><mixed-citation publication-type="journal"><person-group><name><surname>Feijen</surname><given-names>Hans R.</given-names></name><name><surname>Feijen</surname><given-names>Frida A. A.</given-names></name><name><surname>Feijen</surname><given-names>Cobi</given-names></name></person-group><article-title>﻿A revision of the four Afrotropical and Palaearctic <italic><tp:taxon-name><tp:taxon-name-part taxon-name-part-type="genus" reg="Sphyracephala">Sphyracephala</tp:taxon-name-part></tp:taxon-name></italic> Say (<tp:taxon-name><tp:taxon-name-part taxon-name-part-type="order">Diptera</tp:taxon-name-part></tp:taxon-name>, <tp:taxon-name><tp:taxon-name-part taxon-name-part-type="family">Diopsidae</tp:taxon-name-part></tp:taxon-name>) with an illustrated overview of the other five <italic><tp:taxon-name><tp:taxon-name-part taxon-name-part-type="genus" reg="Sphyracephala">Sphyracephala</tp:taxon-name-part></tp:taxon-name></italic></article-title><source>Zookeys</source><day>10</day><month>06</month><year>2025</year><volume>1241</volume><fpage>1</fpage><lpage>81</lpage><pub-id pub-id-type="doi">10.3897/zookeys.1241.151490</pub-id></mixed-citation></tp:treatment-meta><tp:nomenclature><label>﻿</label><tp:taxon-name>
            <object-id xmlns:xlink="http://www.w3.org/1999/xlink" content-type="arpha" xlink:type="simple">E96BD850-2F0B-54A7-8E2E-351AA8552A35</object-id>
            <tp:taxon-name-part taxon-name-part-type="genus" reg="Sphyracephala">Sphyracephala</tp:taxon-name-part>
            <tp:taxon-name-part taxon-name-part-type="species" reg="babadjanidesi">babadjanidesi</tp:taxon-name-part>
          </tp:taxon-name><tp:taxon-authority>Zaitzev, 1919</tp:taxon-authority><xref ref-type="fig" rid="F3">Figs 5</xref><xref ref-type="fig" rid="F4">, 6, 7</xref><xref ref-type="fig" rid="F5">, 8–11</xref><xref ref-type="fig" rid="F6">, 12, 13</xref><xref ref-type="fig" rid="F7">, 14–17</xref><xref ref-type="fig" rid="F8">, 18–23</xref><xref ref-type="fig" rid="F9">, 24–28</xref><xref ref-type="fig" rid="F10">, 29–31</xref><xref ref-type="fig" rid="F11">, 32</xref><xref ref-type="fig" rid="F33">, 105</xref><xref ref-type="fig" rid="F34">, 106</xref><xref ref-type="fig" rid="F35">, 107</xref><xref ref-type="fig" rid="F36">, 108</xref><xref ref-type="fig" rid="F37">, 109</xref><xref ref-type="fig" rid="F38">, 110–112</xref><xref ref-type="table" rid="T1">, Tables 1</xref><xref ref-type="table" rid="T2">, 2</xref><xref ref-type="table" rid="T3">, 3</xref><xref ref-type="table" rid="T4">, 4</xref><tp:nomenclature-citation-list><tp:nomenclature-citation><tp:taxon-name>
                <tp:taxon-name-part taxon-name-part-type="genus" reg="Sphyracephala">Sphyracephala</tp:taxon-name-part>
                <tp:taxon-name-part taxon-name-part-type="species" reg="babadjanidesi">babadjanidesi</tp:taxon-name-part>
              </tp:taxon-name><comment>Zaitzev, 1919: 3 (in Russian), 5 (in English), fig. 1. <xref ref-type="bibr" rid="B69">Hennig 1941a</xref>: 60, <xref ref-type="bibr" rid="B70">1941b</xref>: 6, fig. 6 (repetition of Zaitzev’s description); <xref ref-type="bibr" rid="B160">Steyskal 1972</xref>: 13; <xref ref-type="bibr" rid="B47">Feijen 1989</xref>: 67; <xref ref-type="bibr" rid="B123">Papp et al. 1997</xref>: 137; <xref ref-type="bibr" rid="B73">Hilger 2000</xref>: 340; <xref ref-type="bibr" rid="B156">Simova-Tošić and Stojanović 2000</xref>: 149; <xref ref-type="bibr" rid="B112">Nartshuk 2003</xref>: 179, pl. 44, fig. 13, 2017: 128.</comment></tp:nomenclature-citation><tp:nomenclature-citation><tp:taxon-name>
                <tp:taxon-name-part taxon-name-part-type="genus" reg="Sphyracephala">Sphyracephala</tp:taxon-name-part>
                <tp:taxon-name-part taxon-name-part-type="species" reg="europaea">europaea</tp:taxon-name-part>
              </tp:taxon-name><comment>Papp &amp; Földvári, 1997: 138, figs 1–13. <xref ref-type="bibr" rid="B156">Simova-Tošić and Stojanović 2000</xref>: 149, figs 1–5, table 1 (as <tp:taxon-name><tp:taxon-name-part taxon-name-part-type="genus" reg="Sphyracephala">S.</tp:taxon-name-part><tp:taxon-name-part taxon-name-part-type="species" reg="europea">europea</tp:taxon-name-part></tp:taxon-name> [sic]); <xref ref-type="bibr" rid="B73">Hilger 2000</xref>: 338, figs 7.1, 7.2; <xref ref-type="bibr" rid="B62">Földvári and Meier 2002</xref>: 71; <xref ref-type="bibr" rid="B23">Carr et al. 2006a</xref>: 5, figs 1h, 2; <xref ref-type="bibr" rid="B120">Oosterbroek 2006</xref>: 130, fig. 496; <xref ref-type="bibr" rid="B21">Carr 2008</xref>: 114, fig. 1, table 1; <xref ref-type="bibr" rid="B87">Kotrba 2014</xref>: 98, fig. on p. 99; <xref ref-type="bibr" rid="B113">Nartshuk 2017</xref>: 129; <xref ref-type="bibr" rid="B84">KMNP 2018</xref>: 10<sup>th</sup> p. (unpaginated); <xref ref-type="bibr" rid="B92">Kutsarov and Hubenov 2019</xref>: 145, figs 1–3); <xref ref-type="bibr" rid="B80">Jackson 2019</xref>: 61, suppl. fig. 1, 2; Turista Magazin 2023: unpag., fig. 4/6. Syn. nov.</comment></tp:nomenclature-citation></tp:nomenclature-citation-list></tp:nomenclature><tp:treatment-sec sec-type="Link" id="SECID0ECMBG"><title>Link.</title><p><ext-link xmlns:xlink="http://www.w3.org/1999/xlink" xlink:href="https://www.flickr.com/search/?text=sphyracephala%20europaea" ext-link-type="uri" xlink:type="simple">https://www.flickr.com/search/?text=sphyracephala%20europaea</ext-link>.</p></tp:treatment-sec><tp:treatment-sec sec-type="Type series" id="SECID0ENMBG"><title>Type series.</title><p><italic><tp:taxon-name><tp:taxon-name-part taxon-name-part-type="genus" reg="Sphyracephala">Sphyracephala</tp:taxon-name-part><tp:taxon-name-part taxon-name-part-type="species" reg="babadjanidesi">babadjanidesi</tp:taxon-name-part></tp:taxon-name></italic>. Azerbaijan: 6 <bold><italic>syntypes</italic></bold> (♂ and ♀), Elizavetpol [later Ganja, then Kirovabad, now Ganja], vi.1916, vi.1917; type series lost according to <xref ref-type="bibr" rid="B113">Nartshuk (2017)</xref>, who designated a <bold><italic>neotype</italic></bold>, ♂, Azerbaijan, окр. Ганжи, р. Качкарка [okr. Ganzhi, r. Kachkarka, <named-content xmlns:xlink="http://www.w3.org/1999/xlink" content-type="dwc:verbatimCoordinates" xlink:type="simple"><named-content content-type="geo-json" specific-use="{&#34;type&#34;:&#34;Point&#34;,&#34;coordinates&#34;:[46.275833,40.670000]}" id="NCID0ELNBG" xlink:type="simple">40°40'12"N, 46°16'33"E</named-content></named-content>], 2.vii.1933, Lukyanovich (<named-content xmlns:xlink="http://www.w3.org/1999/xlink" content-type="dwc:institutional_code" xlink:title="Russian Academy, of Sciences, Zoological Institute" xlink:href="http://grbio.org/institution/russian-academy-sciences-zoological-institute-zoological-museum" xlink:type="simple">ZIN</named-content>). Type location and the nearby neotype location are well into the Asian part of Azerbaijan.</p><fig id="F3" position="float" orientation="portrait"><object-id xmlns:xlink="http://www.w3.org/1999/xlink" content-type="doi" xlink:type="simple">10.3897/zookeys.1241.151490.figure5</object-id><object-id xmlns:xlink="http://www.w3.org/1999/xlink" content-type="arpha" xlink:type="simple">6C9A3947-39AC-5409-9F1F-D3953D86D3B7</object-id><label>Figure 5.</label><caption><p><italic><tp:taxon-name><tp:taxon-name-part taxon-name-part-type="genus" reg="Sphyracephala">Sphyracephala</tp:taxon-name-part><tp:taxon-name-part taxon-name-part-type="species" reg="babadjanidesi">babadjanidesi</tp:taxon-name-part></tp:taxon-name></italic>, eye span plotted against body length. Most data points were supplied by A. Stojanović (<abbrev xmlns:xlink="http://www.w3.org/1999/xlink" xlink:title="Natural History Museum, Belgrade" id="ABBRID0EHOBG" xlink:type="simple">NHMBEO</abbrev>). These Serbian data were also used by <xref ref-type="bibr" rid="B156">Simova-Tošić and Stojanović (2000)</xref>. Data points for two Azerbaijan flies are marked in blue, while data points of four Hungarian flies are marked in black and white.</p></caption><graphic xmlns:xlink="http://www.w3.org/1999/xlink" xlink:href="zookeys-1241-001_article-151490__-g003.jpg" position="float" orientation="portrait" xlink:type="simple" id="oo_1349196.jpg"><uri content-type="original_file" xlink:type="simple">https://binary.pensoft.net/fig/1349196</uri></graphic></fig><p><italic><tp:taxon-name><tp:taxon-name-part taxon-name-part-type="genus" reg="Sphyracephala">Sphyracephala</tp:taxon-name-part><tp:taxon-name-part taxon-name-part-type="species" reg="europaea">europaea</tp:taxon-name-part></tp:taxon-name></italic>. Hungary: <bold><italic>holotype</italic></bold>, ♂, Szeged, Maros-torok, magaspart [~ <named-content xmlns:xlink="http://www.w3.org/1999/xlink" content-type="dwc:verbatimCoordinates" xlink:type="simple"><named-content content-type="geo-json" specific-use="{&#34;type&#34;:&#34;Point&#34;,&#34;coordinates&#34;:[20.237222,46.240000]}" id="NCID0EHPBG" xlink:type="simple">46°14'24"N, 20°14'14"E</named-content></named-content> ~ 100 m], 26.iv.1997. <bold><italic>Paratypes</italic></bold>, 10 ♂, 7 ♀, same locality and date; 1 ♀, same locality, 16.x.1996 (all in <named-content xmlns:xlink="http://www.w3.org/1999/xlink" content-type="dwc:institutional_code" xlink:title="Hungarian Natural History Museum" xlink:href="http://grbio.org/institution/hungarian-natural-history-museum" xlink:type="simple">HNHM</named-content>).</p></tp:treatment-sec><tp:treatment-sec sec-type="material" id="SECID0ETPBG"><title>Material examined.</title><p>Azerbaijan: 1 ♀, 1 ♂, Болчалы ЮЗ Гянджи, Азербайджан, Лукъянович 17.vii.1933, <italic><tp:taxon-name><tp:taxon-name-part taxon-name-part-type="genus" reg="Sphyracephala">Sphyracephala</tp:taxon-name-part><tp:taxon-name-part taxon-name-part-type="species" reg="babadjanides">babadjanides</tp:taxon-name-part></tp:taxon-name></italic> [sic], det. Nartshuk (<named-content xmlns:xlink="http://www.w3.org/1999/xlink" content-type="dwc:institutional_code" xlink:title="Naturalis Biodiversity Center" xlink:href="http://grbio.org/institution/naturalis-biodiversity-center" xlink:type="simple">RMNH</named-content>) [Bolchaly (= Balchili), sw Ganja, Lukyanovich, <named-content xmlns:xlink="http://www.w3.org/1999/xlink" content-type="dwc:verbatimCoordinates" xlink:type="simple"><named-content content-type="geo-json" specific-use="{&#34;type&#34;:&#34;Point&#34;,&#34;coordinates&#34;:[46.275833,40.670000]}" id="NCID0ELQBG" xlink:type="simple">40°40'12"N, 46°16'33"E</named-content></named-content>, 17.vii.1933, ~ 500 m]. Azerbaijan is mainly located in West Asia, but a small part (5½ districts) in the North is part of Europe as the Caucasus form the division between Eastern Europe and Western Asia. From 1920 to 1991, Azerbaijan was part of the Soviet Union (USSR). Fyodor K. Lukyanovich (1904–1942) was a Russian entomologist. Hungary: <bold><italic>paratypes</italic></bold> of <italic><tp:taxon-name><tp:taxon-name-part taxon-name-part-type="genus" reg="Sphyracephala">S.</tp:taxon-name-part><tp:taxon-name-part taxon-name-part-type="species" reg="europaea">europaea</tp:taxon-name-part></tp:taxon-name></italic>, 2 ♀, 2 ♂, Szeged, Maros-Torok, magaspart, 26.iv.1997, Paulovics and Földvári (<named-content xmlns:xlink="http://www.w3.org/1999/xlink" content-type="dwc:institutional_code" xlink:title="Hungarian Natural History Museum" xlink:href="http://grbio.org/institution/hungarian-natural-history-museum" xlink:type="simple">HNHM</named-content>); Georgia: 1 ?, Kakheti, Signagi, Vakiri, <named-content xmlns:xlink="http://www.w3.org/1999/xlink" content-type="dwc:verbatimCoordinates" xlink:type="simple"><named-content content-type="geo-json" specific-use="{&#34;type&#34;:&#34;Point&#34;,&#34;coordinates&#34;:[45.924250,41.645380]}" id="NCID0EFRBG" xlink:type="simple">41°38'43.368"N, 45°55'27.3"E</named-content></named-content> [390 m], 17.vii.2024, S. Kiladze (photographs, see <ext-link xmlns:xlink="http://www.w3.org/1999/xlink" xlink:href="https://www.inaturalist.org/observations/229960704" ext-link-type="uri" xlink:type="simple">https://www.inaturalist.org/observations/229960704</ext-link>).</p></tp:treatment-sec><tp:treatment-sec sec-type="diagnosis" id="SECID0EPRBG"><title>Diagnosis.</title><p><italic><tp:taxon-name><tp:taxon-name-part taxon-name-part-type="genus" reg="Sphyracephala">Sphyracephala</tp:taxon-name-part><tp:taxon-name-part taxon-name-part-type="species" reg="babadjanidesi">babadjanidesi</tp:taxon-name-part></tp:taxon-name></italic> can be recognised by the following set of characters: head mainly blackish brown, face and anterior edge of frons brown; thorax and abdomen blackish; clothed in sparse, small white setulae; eye stalk very stout (~ 0.94–1.02× the widest sagittal eye diameter); very small eye span (~ 1.7–2.2 mm) in ♀ and ♂ (respectively ~ 52% and ~ 60% of body length); very low rate of dimorphism D = 0.39; rectangular basiliform prosternum; apical seta/scutellar spine ratio: 5.4–5.5; scutellar spine/scutellum ratio: 0.43 in ♀ and 0.41 in ♂; very small, scutellar spines whitish but darker basally ~ 0.13 mm; wing almost transparent with brown central and apical spots; fore femur brown with apical third blackish brown, inner side centrally with dark brown diagonal transverse band, strongly incrassate (<abbrev xmlns:xlink="http://www.w3.org/1999/xlink" xlink:title="(ratio) length/width" id="ABBRID0EASBG" xlink:type="simple">l/w</abbrev> ratio: 2.7–2.8), two rows of pale slender spinous setae, inner row with ~ 4.5 setae and outer row with ~ 4.0 hardly spinous setae; tergite 1 with distinct subcircular groove; intersternite 1-2 a solid, straight, rod-like sclerite, laterally linked to sternite 2; ♀ tergite 7 consisting of two anteriorly located, triangular sclerites; ♀ sternite 7 with anteriorly two subtriangular plates, posteriorly connected to two subrectangular plates; ♀ sternite 8 two large elongate sclerites; ♀ cerci rather elongate, <abbrev xmlns:xlink="http://www.w3.org/1999/xlink" xlink:title="(ratio) length/width" id="ABBRID0EESBG" xlink:type="simple">l/w</abbrev> ratio: ~ 3.2, sharply tapering apically, remarkably curled upward; small sclerotised ring present; surstyli articulate, medially directed, subrectangular with slightly concave apical side, without microtrichia, clothed in setulae, diagonal ridge on basal half of inner side. <italic><tp:taxon-name><tp:taxon-name-part taxon-name-part-type="genus" reg="Sphyracephala">Sphyracephala</tp:taxon-name-part><tp:taxon-name-part taxon-name-part-type="species" reg="babadjanidesi">babadjanidesi</tp:taxon-name-part></tp:taxon-name></italic> belongs to the <italic><tp:taxon-name><tp:taxon-name-part taxon-name-part-type="genus" reg="Sphyracephala">S.</tp:taxon-name-part><tp:taxon-name-part taxon-name-part-type="species" reg="brevicornis">brevicornis</tp:taxon-name-part></tp:taxon-name></italic> species group and comes closest to <italic><tp:taxon-name><tp:taxon-name-part taxon-name-part-type="genus" reg="Sphyracephala">S.</tp:taxon-name-part><tp:taxon-name-part taxon-name-part-type="species" reg="munroi">munroi</tp:taxon-name-part></tp:taxon-name></italic>.</p></tp:treatment-sec><tp:treatment-sec sec-type="redescription" id="SECID0EJTBG"><title>Redescription.</title><p>The following redescription considers the original descriptions by <xref ref-type="bibr" rid="B183">Zaitzev (1919)</xref> and <xref ref-type="bibr" rid="B123">Papp et al. (1997)</xref>, and especially also the description and illustrations by <xref ref-type="bibr" rid="B156">Simova-Tošić and Stojanović (2000)</xref>. Philipp Adamovich Zaitzev (1877–1957) was the founder of research on the insect fauna of the Caucasus.</p><p><bold><italic>Measurements</italic></bold>. <xref ref-type="bibr" rid="B183">Zaitzev (1919)</xref> studied six specimens and gave as length of body 3.7–4.2 mm, eye span 2.2–2.5 mm and wingspan 7–8 mm. <xref ref-type="bibr" rid="B123">Papp et al. (1997)</xref> gave as length of body 3.48 mm (holotype ♂), 3.10–3.50 mm (paratype ♂♂), 3.38–4.05 mm (paratype ♀♀); as wing length 3.13 mm (holotype), 2.75–3.20 mm (paratype ♂♂), 3.05–3.65 mm (paratype ♀♀); and as eye span 2.20 mm holotype), 1.90–2.20 mm (paratype ♂♂) and 1.70–2.15 mm (paratype ♀♀). The best series of measurements were given in <xref ref-type="bibr" rid="B156">Simova-Tošić and Stojanović (2000</xref>: table 1). However, measurements were given in μm and not, as stated, in mm, so values given must be divided by 1000 to get mm). Their most important measurements are body length ♀ 3.92 mm ± <abbrev xmlns:xlink="http://www.w3.org/1999/xlink" xlink:title="Standard Error" id="ABBRID0EOUBG" xlink:type="simple">SE</abbrev> 0.05 (range 3.33–4.38, <italic>n</italic> = 35), ♂ 3.69 mm ± 0.04 (range 3.15–4.13, <italic>n</italic> = 38), eye span ♀ 2.05 mm ± 0.03 (range 1.68–2.28, <italic>n</italic> = 35), ♂ 2.21 mm ± 0.04 (range 1.75–2.83, <italic>n</italic> = 38). We measured the two flies from Azerbaijan and four paratypes from Hungary. For comparison, relevant measurements are summarised in Table <xref ref-type="table" rid="T1">1</xref>. All data points for body length and eye span are plotted in Fig. <xref ref-type="fig" rid="F3">5</xref>. The actual Azerbaijan measurements for the ♀ fit well with the measurements of Zaitzev, but the ♂ is clearly at the lower end of the size range (Fig. <xref ref-type="fig" rid="F3">5</xref>). In general, measurements for the three countries are well in agreement with each other (Table <xref ref-type="table" rid="T1">1</xref>).</p><table-wrap id="T1" position="float" orientation="portrait"><label>Table 1.</label><caption><p>Measurements (mm) and ratios for <italic><tp:taxon-name><tp:taxon-name-part taxon-name-part-type="genus" reg="Sphyracephala">S.</tp:taxon-name-part><tp:taxon-name-part taxon-name-part-type="species" reg="babadjanidesi">babadjanidesi</tp:taxon-name-part></tp:taxon-name></italic> from Azerbaijan, Hungary (paratypes of <italic><tp:taxon-name><tp:taxon-name-part taxon-name-part-type="genus" reg="Sphyracephala">S.</tp:taxon-name-part><tp:taxon-name-part taxon-name-part-type="species" reg="europaea">europaea</tp:taxon-name-part></tp:taxon-name></italic>) and Serbia. The ♂ from Azerbaijan was very small. The Serbian measurements were supplied by Stojanović (pers. comm. 2024).</p></caption><table id="TID0EZCCK" rules="all"><tbody><tr><th rowspan="2" colspan="1">
                    <italic>
                      <tp:taxon-name><tp:taxon-name-part taxon-name-part-type="genus" reg="Sphyracephala">Sphyracephala</tp:taxon-name-part><tp:taxon-name-part taxon-name-part-type="species" reg="babadjanidesi">babadjanidesi</tp:taxon-name-part></tp:taxon-name>
                    </italic>
                  </th><th rowspan="1" colspan="2">Azerbaijan</th><th rowspan="1" colspan="2">Hungary</th><th rowspan="1" colspan="2">Serbia</th></tr><tr><th rowspan="1" colspan="1">♀</th><th rowspan="1" colspan="1">♂</th><th rowspan="1" colspan="1">♀</th><th rowspan="1" colspan="1">♂</th><th rowspan="1" colspan="1">♀</th><th rowspan="1" colspan="1">♂</th></tr><tr><td rowspan="1" colspan="1">
                    <italic>n</italic>
                  </td><td rowspan="1" colspan="1">1</td><td rowspan="1" colspan="1">1</td><td rowspan="1" colspan="1">2</td><td rowspan="1" colspan="1">2</td><td rowspan="1" colspan="1">35</td><td rowspan="1" colspan="1">38</td></tr><tr><td rowspan="1" colspan="1">Length of body</td><td rowspan="1" colspan="1">3.90</td><td rowspan="1" colspan="1">3.16</td><td rowspan="1" colspan="1">4.00 ± 0.03</td><td rowspan="1" colspan="1">3.63 ± 0.15</td><td rowspan="1" colspan="1">3.92 ± 0.05</td><td rowspan="1" colspan="1">3.69 ± 0.04</td></tr><tr><td rowspan="1" colspan="1">Eye span</td><td rowspan="1" colspan="1">2.08</td><td rowspan="1" colspan="1">1.69</td><td rowspan="1" colspan="1">2.18 ± 0.04</td><td rowspan="1" colspan="1">2.22 ± 0.12</td><td rowspan="1" colspan="1">2.05 ± 0.03</td><td rowspan="1" colspan="1">2.21 ± 0.04</td></tr><tr><td rowspan="1" colspan="1">Span/body ratio</td><td rowspan="1" colspan="1">0.53</td><td rowspan="1" colspan="1">0.53*</td><td rowspan="1" colspan="1">0.55 ± 0.01</td><td rowspan="1" colspan="1">0.61 ± 0.01</td><td rowspan="1" colspan="1">0.52 ± 0.00</td><td rowspan="1" colspan="1">0.60 ± 0.01</td></tr><tr><td rowspan="1" colspan="1">Sc. sp./scutellum</td><td rowspan="1" colspan="1">0.48</td><td rowspan="1" colspan="1">0.47</td><td rowspan="1" colspan="1">0.47 ± 0.01</td><td rowspan="1" colspan="1">0.41 ± 0.01</td><td rowspan="1" colspan="1">0.42 ± 0.01</td><td rowspan="1" colspan="1">0.40 ± 0.01</td></tr><tr><td rowspan="1" colspan="1">Apical seta/<abbrev xmlns:xlink="http://www.w3.org/1999/xlink" xlink:title="scutellar spine" id="ABBRID0EP2BG" xlink:type="simple">sc. sp</abbrev>.</td><td rowspan="1" colspan="1">5.00</td><td rowspan="1" colspan="1">4.89</td><td rowspan="1" colspan="1">4.83 ± 0.17</td><td rowspan="1" colspan="1">5.30 ± 0.10</td><td rowspan="1" colspan="1">5.35 ± 0.11</td><td rowspan="1" colspan="1">5.53 ± 0.10</td></tr><tr><td rowspan="1" colspan="1">Length of wing</td><td rowspan="1" colspan="1">3.54</td><td rowspan="1" colspan="1">2.87</td><td rowspan="1" colspan="1">3.66 ± 0.00</td><td rowspan="1" colspan="1">3.29 ± 0.00</td><td rowspan="1" colspan="1">3.43 ± 0.04</td><td rowspan="1" colspan="1">3.20 ± 0.03</td></tr><tr><td rowspan="1" colspan="1">Fore femur, <abbrev xmlns:xlink="http://www.w3.org/1999/xlink" xlink:title="(ratio) length/width" id="ABBRID0EA4BG" xlink:type="simple">l/w</abbrev> ratio</td><td rowspan="1" colspan="1">2.69</td><td rowspan="1" colspan="1">2.82</td><td rowspan="1" colspan="1">2.77 ± 0.03</td><td rowspan="1" colspan="1">2.82 ± 0.03</td><td rowspan="1" colspan="1">–</td><td rowspan="1" colspan="1">–</td></tr></tbody></table><table-wrap-foot><fn><p>* Eye span/body measures by Zaitzev 0.59 and 0.60 (unsexed, but can be assumed to be males).</p></fn></table-wrap-foot></table-wrap><p><bold><italic>Head</italic></bold>. Face and anterior edge of frons brown (Figs <xref ref-type="fig" rid="F4">6</xref>, <xref ref-type="fig" rid="F4">7</xref>, showing head of flies from Azerbaijan and Hungary); arcuate groove blackish brown; remainder of frons and stalks blackish brown, occiput brown but blackish medially (Figs <xref ref-type="fig" rid="F5">8</xref>, <xref ref-type="fig" rid="F5">9</xref>); head uniformly pruinose (Figs <xref ref-type="fig" rid="F4">6</xref>–<xref ref-type="fig" rid="F5">9</xref>), clothed in sparse white setulae; frons flat; face flat, no facial teeth, lateroventral corners rounded, facial sulcus absent, but ventral facial edges slightly turned upward medially; eye stalk very stout, ~ 0.94–1.02× the widest sagittal eye diameter; eye span very small in both female (52.3% ± <abbrev xmlns:xlink="http://www.w3.org/1999/xlink" xlink:title="Standard Error" id="ABBRID0EY5BG" xlink:type="simple">SE</abbrev> 0.2% of body length, <italic>n</italic> = 38) and male (59.7% ± <abbrev xmlns:xlink="http://www.w3.org/1999/xlink" xlink:title="Standard Error" id="ABBRID0E55BG" xlink:type="simple">SE</abbrev> 0.5% of body length, <italic>n</italic> = 41); a dimorphic species, rate of dimorphism very low D = 0.39 (Fig. <xref ref-type="fig" rid="F3">5</xref>, <xref ref-type="fig" rid="F33">105</xref>, <xref ref-type="fig" rid="F34">106</xref>, Table <xref ref-type="table" rid="T2">2</xref>) [<xref ref-type="bibr" rid="B23">Carr et al. 2006a</xref> also indicated this species as mildly dimorphic]; inner vertical seta long, ~ 0.50 mm, 1.3× diameter of eye stalk; outer vertical seta long, ~ 0.35 mm, 0.9× diameter of eye stalk (Figs <xref ref-type="fig" rid="F4">6</xref>, <xref ref-type="fig" rid="F4">7</xref>). For additional figures of the head refer to <xref ref-type="bibr" rid="B183">Zaitzev (1919</xref>: fig. 1a), <xref ref-type="bibr" rid="B123">Papp et al. (1997</xref>: figs 1–3) and <xref ref-type="bibr" rid="B156">Simova-Tošić and Stojanović (2000</xref>: figs 1, 2b, 2c (antennae), 4a, 4b, 4c).</p><table-wrap id="T2" position="float" orientation="portrait"><label>Table 2.</label><caption><p>Quantitative characters for <italic><tp:taxon-name><tp:taxon-name-part taxon-name-part-type="genus" reg="Sphyracephala">Sphyracephala</tp:taxon-name-part></tp:taxon-name></italic> species: ratio eye span/ body length and allometric line for eye span on body length, length/width ratio of fore femur. Species are arranged in species groups and subtaxa.</p></caption><table id="TID0EZNCK" rules="all"><tbody><tr><th rowspan="2" colspan="1">
                    <italic>
                      <tp:taxon-name><tp:taxon-name-part taxon-name-part-type="genus" reg="Sphyracephala">Sphyracephala</tp:taxon-name-part></tp:taxon-name>
                    </italic>
                  </th><th rowspan="2" colspan="1"/><th rowspan="1" colspan="1">span/body</th><th rowspan="1" colspan="2">allometric line</th><th rowspan="2" colspan="1">
                    <italic>n</italic>
                  </th><th rowspan="1" colspan="2">fore femur</th><th rowspan="2" colspan="1">
                    <italic>n</italic>
                  </th></tr><tr><th rowspan="1" colspan="1">ratio</th><th rowspan="1" colspan="1">slope</th><th rowspan="1" colspan="1">dimorphism</th><th rowspan="1" colspan="1"><abbrev xmlns:xlink="http://www.w3.org/1999/xlink" xlink:title="(ratio) length/width" id="ABBRID0ETCAI" xlink:type="simple">l/w</abbrev> ratio</th><th rowspan="1" colspan="1">range</th></tr><tr><td rowspan="2" colspan="1" style="background: #d5d6d8">
                    <italic>
                      <tp:taxon-name><tp:taxon-name-part taxon-name-part-type="genus" reg="Sphyracephala">S.</tp:taxon-name-part><tp:taxon-name-part taxon-name-part-type="species" reg="brevicornis">brevicornis</tp:taxon-name-part></tp:taxon-name>
                    </italic>
                  </td><td rowspan="1" colspan="1" style="background: #d5d6d8">♀</td><td rowspan="1" colspan="1" style="background: #d5d6d8">0.43 ± 0.00</td><td rowspan="1" colspan="1" style="background: #d5d6d8">0.30 ± 0.01</td><td rowspan="1" colspan="1" style="background: #d5d6d8">0.04</td><td rowspan="1" colspan="1" style="background: #d5d6d8">203</td><td rowspan="1" colspan="1" style="background: #d5d6d8">2.67 ± 0.02</td><td rowspan="1" colspan="1" style="background: #d5d6d8">2.62–2.72</td><td rowspan="1" colspan="1" style="background: #d5d6d8">6</td></tr><tr><td rowspan="1" colspan="1" style="background: #d5d6d8">♂</td><td rowspan="1" colspan="1" style="background: #d5d6d8">0.44 ± 0.00</td><td rowspan="1" colspan="1" style="background: #d5d6d8">0.34 ± 0.02</td><td rowspan="1" colspan="1" style="background: #d5d6d8"/><td rowspan="1" colspan="1" style="background: #d5d6d8">131</td><td rowspan="1" colspan="1" style="background: #d5d6d8">2.65 ± 0.06</td><td rowspan="1" colspan="1" style="background: #d5d6d8">2.59–2.71</td><td rowspan="1" colspan="1" style="background: #d5d6d8">2</td></tr><tr><td rowspan="2" colspan="1" style="background: #d5d6d8">
                    <italic>
                      <tp:taxon-name><tp:taxon-name-part taxon-name-part-type="genus" reg="Sphyracephala">S.</tp:taxon-name-part><tp:taxon-name-part taxon-name-part-type="species" reg="subbifasciata">subbifasciata</tp:taxon-name-part></tp:taxon-name>
                    </italic>
                  </td><td rowspan="1" colspan="1" style="background: #d5d6d8">♀</td><td rowspan="1" colspan="1" style="background: #d5d6d8">0.41 ± 0.00</td><td rowspan="1" colspan="1" style="background: #d5d6d8">0.27 ± 0.04</td><td rowspan="1" colspan="1" style="background: #d5d6d8">0.01</td><td rowspan="1" colspan="1" style="background: #d5d6d8">32</td><td rowspan="1" colspan="1" style="background: #d5d6d8">2.43</td><td rowspan="1" colspan="1" style="background: #d5d6d8">–</td><td rowspan="1" colspan="1" style="background: #d5d6d8">1</td></tr><tr><td rowspan="1" colspan="1" style="background: #d5d6d8">♂</td><td rowspan="1" colspan="1" style="background: #d5d6d8">0.43 ± 0.00</td><td rowspan="1" colspan="1" style="background: #d5d6d8">0.28 ± 0.07</td><td rowspan="1" colspan="1" style="background: #d5d6d8"/><td rowspan="1" colspan="1" style="background: #d5d6d8">16</td><td rowspan="1" colspan="1" style="background: #d5d6d8">2.43</td><td rowspan="1" colspan="1" style="background: #d5d6d8">–</td><td rowspan="1" colspan="1" style="background: #d5d6d8">1</td></tr><tr><td rowspan="2" colspan="1" style="background: #d5d6d8">
                    <italic>
                      <tp:taxon-name><tp:taxon-name-part taxon-name-part-type="genus" reg="Sphyracephala">S.</tp:taxon-name-part><tp:taxon-name-part taxon-name-part-type="species" reg="nigrimana">nigrimana</tp:taxon-name-part></tp:taxon-name>
                    </italic>
                  </td><td rowspan="1" colspan="1" style="background: #d5d6d8">♀</td><td rowspan="1" colspan="1" style="background: #d5d6d8">0.38</td><td rowspan="1" colspan="1" style="background: #d5d6d8"/><td rowspan="1" colspan="1" style="background: #d5d6d8"/><td rowspan="1" colspan="1" style="background: #d5d6d8">1</td><td rowspan="1" colspan="1" style="background: #d5d6d8">2.86</td><td rowspan="1" colspan="1" style="background: #d5d6d8">–</td><td rowspan="1" colspan="1" style="background: #d5d6d8">1</td></tr><tr><td rowspan="1" colspan="1" style="background: #d5d6d8">♂</td><td rowspan="1" colspan="1" style="background: #d5d6d8">0.40</td><td rowspan="1" colspan="1" style="background: #d5d6d8"/><td rowspan="1" colspan="1" style="background: #d5d6d8"/><td rowspan="1" colspan="1" style="background: #d5d6d8">1</td><td rowspan="1" colspan="1" style="background: #d5d6d8">2.73</td><td rowspan="1" colspan="1" style="background: #d5d6d8">–</td><td rowspan="1" colspan="1" style="background: #d5d6d8">1</td></tr><tr><td rowspan="2" colspan="1">
                    <italic>
                      <tp:taxon-name><tp:taxon-name-part taxon-name-part-type="genus" reg="Sphyracephala">S.</tp:taxon-name-part><tp:taxon-name-part taxon-name-part-type="species" reg="babadjanidesi">babadjanidesi</tp:taxon-name-part></tp:taxon-name>
                    </italic>
                  </td><td rowspan="1" colspan="1">♀</td><td rowspan="1" colspan="1">0.52 ± 0.03</td><td rowspan="1" colspan="1">0.54 ± 0.03</td><td rowspan="1" colspan="1">0.39</td><td rowspan="1" colspan="1">38</td><td rowspan="1" colspan="1">2.74 ± 0.03</td><td rowspan="1" colspan="1">2.69–2.80</td><td rowspan="1" colspan="1">3</td></tr><tr><td rowspan="1" colspan="1">♂</td><td rowspan="1" colspan="1">0.60 ± 0.05</td><td rowspan="1" colspan="1">0.93 ± 0.06</td><td rowspan="1" colspan="1"/><td rowspan="1" colspan="1">41</td><td rowspan="1" colspan="1">2.82 ± 0.02</td><td rowspan="1" colspan="1">2.79–2.85</td><td rowspan="1" colspan="1">3</td></tr><tr><td rowspan="2" colspan="1">
                    <italic>
                      <tp:taxon-name><tp:taxon-name-part taxon-name-part-type="genus" reg="Sphyracephala">S.</tp:taxon-name-part><tp:taxon-name-part taxon-name-part-type="species" reg="munroi">munroi</tp:taxon-name-part></tp:taxon-name>
                    </italic>
                  </td><td rowspan="1" colspan="1">♀</td><td rowspan="1" colspan="1">0.61 ± 0.00</td><td rowspan="1" colspan="1">0.74 ± 0.03</td><td rowspan="1" colspan="1">0.33</td><td rowspan="1" colspan="1">40</td><td rowspan="1" colspan="1">3.63 ± 0.06</td><td rowspan="1" colspan="1">3.36–3.90</td><td rowspan="1" colspan="1">10</td></tr><tr><td rowspan="1" colspan="1">♂</td><td rowspan="1" colspan="1">0.67 ± 0.00</td><td rowspan="1" colspan="1">1.07 ± 0.06</td><td rowspan="1" colspan="1"/><td rowspan="1" colspan="1">40</td><td rowspan="1" colspan="1">3.63 ± 0.03</td><td rowspan="1" colspan="1">3.50–3.83</td><td rowspan="1" colspan="1">10</td></tr><tr><td rowspan="2" colspan="1" style="background: #d5d6d8">
                    <italic>
                      <tp:taxon-name><tp:taxon-name-part taxon-name-part-type="genus" reg="Sphyracephala">S.</tp:taxon-name-part><tp:taxon-name-part taxon-name-part-type="species" reg="hearseiana">hearseiana</tp:taxon-name-part></tp:taxon-name>
                    </italic>
                  </td><td rowspan="1" colspan="1" style="background: #d5d6d8">♀</td><td rowspan="1" colspan="1" style="background: #d5d6d8">0.51 ± 0.00</td><td rowspan="1" colspan="1" style="background: #d5d6d8">0.51 ± 0.02</td><td rowspan="1" colspan="1" style="background: #d5d6d8">0.05</td><td rowspan="1" colspan="1" style="background: #d5d6d8">15</td><td rowspan="1" colspan="1" style="background: #d5d6d8">2.44 ± 0.02</td><td rowspan="1" colspan="1" style="background: #d5d6d8">2.30–2.55</td><td rowspan="1" colspan="1" style="background: #d5d6d8">15</td></tr><tr><td rowspan="1" colspan="1" style="background: #d5d6d8">♂</td><td rowspan="1" colspan="1" style="background: #d5d6d8">0.53 ± 0.00</td><td rowspan="1" colspan="1" style="background: #d5d6d8">0.56 ± 0.03</td><td rowspan="1" colspan="1" style="background: #d5d6d8"/><td rowspan="1" colspan="1" style="background: #d5d6d8">15</td><td rowspan="1" colspan="1" style="background: #d5d6d8">2.48 ± 0.02</td><td rowspan="1" colspan="1" style="background: #d5d6d8">2.37–2.60</td><td rowspan="1" colspan="1" style="background: #d5d6d8">15</td></tr><tr><td rowspan="2" colspan="1" style="background: #d5d6d8">
                    <italic>
                      <tp:taxon-name><tp:taxon-name-part taxon-name-part-type="genus" reg="Sphyracephala">S.</tp:taxon-name-part><tp:taxon-name-part taxon-name-part-type="species" reg="beccarii">beccarii</tp:taxon-name-part></tp:taxon-name>
                    </italic>
                  </td><td rowspan="1" colspan="1" style="background: #d5d6d8">♀</td><td rowspan="1" colspan="1" style="background: #d5d6d8">0.49 ± 0.00</td><td rowspan="1" colspan="1" style="background: #d5d6d8">0.49 ± 0.02</td><td rowspan="1" colspan="1" style="background: #d5d6d8">0.07</td><td rowspan="1" colspan="1" style="background: #d5d6d8">40</td><td rowspan="1" colspan="1" style="background: #d5d6d8">2.48 ± 0.02</td><td rowspan="1" colspan="1" style="background: #d5d6d8">2.40–2.61</td><td rowspan="1" colspan="1" style="background: #d5d6d8">10</td></tr><tr><td rowspan="1" colspan="1" style="background: #d5d6d8">♂</td><td rowspan="1" colspan="1" style="background: #d5d6d8">0.53 ± 0.00</td><td rowspan="1" colspan="1" style="background: #d5d6d8">0.56 ± 0.03</td><td rowspan="1" colspan="1" style="background: #d5d6d8"/><td rowspan="1" colspan="1" style="background: #d5d6d8">40</td><td rowspan="1" colspan="1" style="background: #d5d6d8">2.53 ± 0.03</td><td rowspan="1" colspan="1" style="background: #d5d6d8">2.42–2.80</td><td rowspan="1" colspan="1" style="background: #d5d6d8">15</td></tr><tr><td rowspan="1" colspan="1">
                    <italic>
                      <tp:taxon-name><tp:taxon-name-part taxon-name-part-type="genus" reg="Sphyracephala">S.</tp:taxon-name-part><tp:taxon-name-part taxon-name-part-type="species" reg="detrahens">detrahens</tp:taxon-name-part></tp:taxon-name>
                    </italic>
                  </td><td rowspan="1" colspan="1">♂</td><td rowspan="1" colspan="1">0.63</td><td rowspan="1" colspan="1"/><td rowspan="1" colspan="1"/><td rowspan="1" colspan="1">1</td><td rowspan="1" colspan="1">3.06</td><td rowspan="1" colspan="1">–</td><td rowspan="1" colspan="1">1</td></tr><tr><td rowspan="2" colspan="1">
                    <italic>
                      <tp:taxon-name><tp:taxon-name-part taxon-name-part-type="genus" reg="Sphyracephala">S.</tp:taxon-name-part><tp:taxon-name-part taxon-name-part-type="species" reg="bipunctipennis">bipunctipennis</tp:taxon-name-part></tp:taxon-name>
                    </italic>
                  </td><td rowspan="1" colspan="1">♀</td><td rowspan="1" colspan="1">0.49 ± 0.01</td><td rowspan="1" colspan="1">0.58 ± 0.15</td><td rowspan="1" colspan="1"/><td rowspan="1" colspan="1">4</td><td rowspan="1" colspan="1">3.46 ± 0.03</td><td rowspan="1" colspan="1">3.43–3.54</td><td rowspan="1" colspan="1">4</td></tr><tr><td rowspan="1" colspan="1">♂</td><td rowspan="1" colspan="1">0.62</td><td rowspan="1" colspan="1"/><td rowspan="1" colspan="1"/><td rowspan="1" colspan="1">1</td><td rowspan="1" colspan="1">3.49 ± 0.13</td><td rowspan="1" colspan="1">3.36–3.62</td><td rowspan="1" colspan="1">2</td></tr><tr><td rowspan="2" colspan="1"><tp:taxon-name><tp:taxon-name-part taxon-name-part-type="genus" reg="Sphyracephala">S.</tp:taxon-name-part><tp:taxon-name-part taxon-name-part-type="uncertainty-rank">nr</tp:taxon-name-part><tp:taxon-name-part taxon-name-part-type="species" reg="detrahens">detrahens</tp:taxon-name-part></tp:taxon-name>, Solomon Islands</td><td rowspan="1" colspan="1">♀</td><td rowspan="1" colspan="1">0.73 ± 0.01</td><td rowspan="1" colspan="1">0.97 ± 0.07</td><td rowspan="1" colspan="1">0.67</td><td rowspan="1" colspan="1">14</td><td rowspan="1" colspan="1">3.11 ± 0.06</td><td rowspan="1" colspan="1">2.81–3.36</td><td rowspan="1" colspan="1">9</td></tr><tr><td rowspan="1" colspan="1">♂</td><td rowspan="1" colspan="1">0.78 ± 0.01</td><td rowspan="1" colspan="1">1.63 ± 0.07</td><td rowspan="1" colspan="1"/><td rowspan="1" colspan="1">20</td><td rowspan="1" colspan="1">3.11 ± 0.03</td><td rowspan="1" colspan="1">2.96–3.23</td><td rowspan="1" colspan="1">10</td></tr><tr><td rowspan="2" colspan="1"><tp:taxon-name><tp:taxon-name-part taxon-name-part-type="genus" reg="Sphyracephala">S.</tp:taxon-name-part><tp:taxon-name-part taxon-name-part-type="uncertainty-rank">nr</tp:taxon-name-part><tp:taxon-name-part taxon-name-part-type="species" reg="detrahens">detrahens</tp:taxon-name-part></tp:taxon-name>, Japan</td><td rowspan="1" colspan="1">♀</td><td rowspan="1" colspan="1">0.73 ± 0.01</td><td rowspan="1" colspan="1">1.03 ± 0.06</td><td rowspan="1" colspan="1"/><td rowspan="1" colspan="1">6</td><td rowspan="1" colspan="1">3.19 ± 0.01</td><td rowspan="1" colspan="1">3.15–3.20</td><td rowspan="1" colspan="1">6</td></tr><tr><td rowspan="1" colspan="1">♂</td><td rowspan="1" colspan="1">0.78 ± 0.02</td><td rowspan="1" colspan="1">1.40 ± 0.11</td><td rowspan="1" colspan="1"/><td rowspan="1" colspan="1">4</td><td rowspan="1" colspan="1">3.25 ± 0.02</td><td rowspan="1" colspan="1">3.20–3.29</td><td rowspan="1" colspan="1">4</td></tr></tbody></table></table-wrap><fig id="F4" position="float" orientation="portrait"><object-id xmlns:xlink="http://www.w3.org/1999/xlink" content-type="doi" xlink:type="simple">10.3897/zookeys.1241.151490.figures6-7</object-id><object-id xmlns:xlink="http://www.w3.org/1999/xlink" content-type="arpha" xlink:type="simple">EE16BD5A-AA6F-59CD-ADF2-D6DDDCD6CA9E</object-id><label>Figures 6, 7.</label><caption><p><italic><tp:taxon-name><tp:taxon-name-part taxon-name-part-type="genus" reg="Sphyracephala">Sphyracephala</tp:taxon-name-part><tp:taxon-name-part taxon-name-part-type="species" reg="babadjanidesi">babadjanidesi</tp:taxon-name-part></tp:taxon-name></italic>, head, anterior view <bold>6</bold> ♀, sw Ganja, Azerbaijan <bold>7</bold> ♀, paratype <italic><tp:taxon-name><tp:taxon-name-part taxon-name-part-type="genus" reg="Sphyracephala">S.</tp:taxon-name-part><tp:taxon-name-part taxon-name-part-type="species" reg="europaea">europaea</tp:taxon-name-part></tp:taxon-name></italic>, Szeged, Hungary. Scale bars: 0.2 mm.</p></caption><graphic xmlns:xlink="http://www.w3.org/1999/xlink" xlink:href="zookeys-1241-001_article-151490__-g004.jpg" position="float" orientation="portrait" xlink:type="simple" id="oo_1349197.jpg"><uri content-type="original_file" xlink:type="simple">https://binary.pensoft.net/fig/1349197</uri></graphic></fig><fig id="F5" position="float" orientation="portrait"><object-id xmlns:xlink="http://www.w3.org/1999/xlink" content-type="doi" xlink:type="simple">10.3897/zookeys.1241.151490.figures8-11</object-id><object-id xmlns:xlink="http://www.w3.org/1999/xlink" content-type="arpha" xlink:type="simple">9BA3AC3A-0A6B-562F-AE8A-DC9DB0CC0716</object-id><label>Figures 8–11.</label><caption><p><italic><tp:taxon-name><tp:taxon-name-part taxon-name-part-type="genus" reg="Sphyracephala">Sphyracephala</tp:taxon-name-part><tp:taxon-name-part taxon-name-part-type="species" reg="babadjanidesi">babadjanidesi</tp:taxon-name-part></tp:taxon-name></italic><bold>8</bold>, <bold>9</bold>, <bold>11</bold> ♀, sw Ganja, Azerbaijan <bold>8</bold> habitus, dorsal view <bold>9</bold> habitus, lateral view <bold>10</bold> ♀, paratype <italic><tp:taxon-name><tp:taxon-name-part taxon-name-part-type="genus" reg="Sphyracephala">S.</tp:taxon-name-part><tp:taxon-name-part taxon-name-part-type="species" reg="europaea">europaea</tp:taxon-name-part></tp:taxon-name></italic>, abdominal apex with curved cerci, ventral view <bold>11</bold> basiliform prosternum. Scale bars: 1.0 mm (<bold>8, 9</bold>); 0.2 mm (<bold>10</bold>); 0.1 mm (<bold>11</bold>).</p></caption><graphic xmlns:xlink="http://www.w3.org/1999/xlink" xlink:href="zookeys-1241-001_article-151490__-g005.jpg" position="float" orientation="portrait" xlink:type="simple" id="oo_1349198.jpg"><uri content-type="original_file" xlink:type="simple">https://binary.pensoft.net/fig/1349198</uri></graphic></fig><p><bold><italic>Thorax</italic></bold>. Collar and scutum uniformly black, pruinose (Figs <xref ref-type="fig" rid="F4">6</xref>, <xref ref-type="fig" rid="F4">7</xref>, <xref ref-type="fig" rid="F10">31</xref>), scutellum slightly more blackish brown, pruinose; scutellar spines whitish but darker basally, densely pruinose (Figs <xref ref-type="fig" rid="F5">8</xref>, <xref ref-type="fig" rid="F5">9</xref>); scutum and scutellum with sparse setulae; pleura dark black, largely pollinose, only katepisternum and ventral section of anepimeron glossy (Fig. <xref ref-type="fig" rid="F5">9</xref>); posterior notopleural seta long, infra-alar seta very long (Fig. <xref ref-type="fig" rid="F5">8</xref>), infra-alar seta more than twice longer than posterior notopleural seta (<xref ref-type="bibr" rid="B156">Simova-Tošić and Stojanović (2000)</xref> give for the notopleural seta a length of ~ 0.29 mm and for the infra-alar seta a length of ~ 0.67 mm); supra-alar carina just visible; basiliform prosternum large, rectangular, with deep medial groove, prosternum laterally close to propleuron but distinct; scutal length/scutal width ratio: ~ 0.9; scutellum trapezoid; scutellar spines very small, straight, slightly turned upward, diverging at angle of ~ 50°; scutellar spine/scutellum ratio: 0.43 in ♀ and 0.41 in ♂ (Table <xref ref-type="table" rid="T3">3</xref>); scutellar spine/length of body ratio: 0.055 in ♀ and 0.051 in ♂; apical seta/scutellar spine ratio: 5.4 in ♀ and 5.5 in ♂; scutellar length/scutellar width (at base) ratio: 0.57 in ♀ and in ♂. For additional figures of the thorax can be referred to <xref ref-type="bibr" rid="B156">Simova-Tošić and Stojanović (2000</xref>: figs 3e, 3f, scutellum and postscutellum).</p><table-wrap id="T3" position="float" orientation="portrait"><label>Table 3.</label><caption><p>Quantitative characters for <italic><tp:taxon-name><tp:taxon-name-part taxon-name-part-type="genus" reg="Sphyracephala">Sphyracephala</tp:taxon-name-part></tp:taxon-name></italic> species: ratio scutellar spine/scutellar length and ratio apical seta/ scutellar spine. Species are arranged in species groups and subtaxa.</p></caption><table id="TID0E4MDK" rules="all"><tbody><tr><th rowspan="2" colspan="1">
                    <italic>
                      <tp:taxon-name><tp:taxon-name-part taxon-name-part-type="genus" reg="Sphyracephala">Sphyracephala</tp:taxon-name-part></tp:taxon-name>
                    </italic>
                  </th><th rowspan="2" colspan="1"/><th rowspan="1" colspan="1">scutellar spine/scutellum</th><th rowspan="2" colspan="1">
                    <italic>n</italic>
                  </th><th rowspan="1" colspan="1">apical seta/scutellar spine</th><th rowspan="2" colspan="1">
                    <italic>n</italic>
                  </th></tr><tr><th rowspan="1" colspan="1">ratio</th><th rowspan="1" colspan="1">ratio</th></tr><tr><td rowspan="2" colspan="1" style="background: #d5d6d8">
                    <italic>
                      <tp:taxon-name><tp:taxon-name-part taxon-name-part-type="genus" reg="Sphyracephala">S.</tp:taxon-name-part><tp:taxon-name-part taxon-name-part-type="species" reg="brevicornis">brevicornis</tp:taxon-name-part></tp:taxon-name>
                    </italic>
                  </td><td rowspan="1" colspan="1" style="background: #d5d6d8">♀</td><td rowspan="1" colspan="1" style="background: #d5d6d8">0.65 ± 0.03</td><td rowspan="1" colspan="1" style="background: #d5d6d8">6</td><td rowspan="1" colspan="1" style="background: #d5d6d8">2.82 ± 0.06</td><td rowspan="1" colspan="1" style="background: #d5d6d8">6</td></tr><tr><td rowspan="1" colspan="1" style="background: #d5d6d8">♂</td><td rowspan="1" colspan="1" style="background: #d5d6d8">0.64 ± 0.00</td><td rowspan="1" colspan="1" style="background: #d5d6d8">2</td><td rowspan="1" colspan="1" style="background: #d5d6d8">3.00</td><td rowspan="1" colspan="1" style="background: #d5d6d8">1</td></tr><tr><td rowspan="2" colspan="1" style="background: #d5d6d8">
                    <italic>
                      <tp:taxon-name><tp:taxon-name-part taxon-name-part-type="genus" reg="Sphyracephala">S.</tp:taxon-name-part><tp:taxon-name-part taxon-name-part-type="species" reg="subbifasciata">subbifasciata</tp:taxon-name-part></tp:taxon-name>
                    </italic>
                  </td><td rowspan="1" colspan="1" style="background: #d5d6d8">♀</td><td rowspan="1" colspan="1" style="background: #d5d6d8">0.54</td><td rowspan="1" colspan="1" style="background: #d5d6d8">1</td><td rowspan="1" colspan="1" style="background: #d5d6d8">3.86</td><td rowspan="1" colspan="1" style="background: #d5d6d8">1</td></tr><tr><td rowspan="1" colspan="1" style="background: #d5d6d8">♂</td><td rowspan="1" colspan="1" style="background: #d5d6d8">0.54</td><td rowspan="1" colspan="1" style="background: #d5d6d8">1</td><td rowspan="1" colspan="1" style="background: #d5d6d8">3.86</td><td rowspan="1" colspan="1" style="background: #d5d6d8">1</td></tr><tr><td rowspan="2" colspan="1" style="background: #d5d6d8">
                    <italic>
                      <tp:taxon-name><tp:taxon-name-part taxon-name-part-type="genus" reg="Sphyracephala">S.</tp:taxon-name-part><tp:taxon-name-part taxon-name-part-type="species" reg="nigrimana">nigrimana</tp:taxon-name-part></tp:taxon-name>
                    </italic>
                  </td><td rowspan="1" colspan="1" style="background: #d5d6d8">♀</td><td rowspan="1" colspan="1" style="background: #d5d6d8">0.75</td><td rowspan="1" colspan="1" style="background: #d5d6d8">1</td><td rowspan="1" colspan="1" style="background: #d5d6d8">3.22</td><td rowspan="1" colspan="1" style="background: #d5d6d8">1</td></tr><tr><td rowspan="1" colspan="1" style="background: #d5d6d8">♂</td><td rowspan="1" colspan="1" style="background: #d5d6d8">0.65</td><td rowspan="1" colspan="1" style="background: #d5d6d8">1</td><td rowspan="1" colspan="1" style="background: #d5d6d8">2.82</td><td rowspan="1" colspan="1" style="background: #d5d6d8">1</td></tr><tr><td rowspan="2" colspan="1">
                    <italic>
                      <tp:taxon-name><tp:taxon-name-part taxon-name-part-type="genus" reg="Sphyracephala">S.</tp:taxon-name-part><tp:taxon-name-part taxon-name-part-type="species" reg="babadjanidesi">babadjanidesi</tp:taxon-name-part></tp:taxon-name>
                    </italic>
                  </td><td rowspan="1" colspan="1">♀</td><td rowspan="1" colspan="1">0.43 ± 0.01</td><td rowspan="1" colspan="1">28</td><td rowspan="1" colspan="1">5.36 ± 0.13</td><td rowspan="1" colspan="1">20</td></tr><tr><td rowspan="1" colspan="1">♂</td><td rowspan="1" colspan="1">0.41 ± 0.01</td><td rowspan="1" colspan="1">40</td><td rowspan="1" colspan="1">5.50 ± 0.09</td><td rowspan="1" colspan="1">35</td></tr><tr><td rowspan="2" colspan="1">
                    <italic>
                      <tp:taxon-name><tp:taxon-name-part taxon-name-part-type="genus" reg="Sphyracephala">S.</tp:taxon-name-part><tp:taxon-name-part taxon-name-part-type="species" reg="munroi">munroi</tp:taxon-name-part></tp:taxon-name>
                    </italic>
                  </td><td rowspan="1" colspan="1">♀</td><td rowspan="1" colspan="1">0.43 ± 0.01</td><td rowspan="1" colspan="1">10</td><td rowspan="1" colspan="1">6.10 ± 0.22</td><td rowspan="1" colspan="1">10</td></tr><tr><td rowspan="1" colspan="1">♂</td><td rowspan="1" colspan="1">0.44 ± 0.01</td><td rowspan="1" colspan="1">10</td><td rowspan="1" colspan="1">6.11 ± 0.11</td><td rowspan="1" colspan="1">9</td></tr><tr><td rowspan="2" colspan="1" style="background: #d5d6d8">
                    <italic>
                      <tp:taxon-name><tp:taxon-name-part taxon-name-part-type="genus" reg="Sphyracephala">S.</tp:taxon-name-part><tp:taxon-name-part taxon-name-part-type="species" reg="hearseiana">hearseiana</tp:taxon-name-part></tp:taxon-name>
                    </italic>
                  </td><td rowspan="1" colspan="1" style="background: #d5d6d8">♀</td><td rowspan="1" colspan="1" style="background: #d5d6d8">0.56 ± 0.01</td><td rowspan="1" colspan="1" style="background: #d5d6d8">12</td><td rowspan="1" colspan="1" style="background: #d5d6d8">3.60 ± 0.09</td><td rowspan="1" colspan="1" style="background: #d5d6d8">9</td></tr><tr><td rowspan="1" colspan="1" style="background: #d5d6d8">♂</td><td rowspan="1" colspan="1" style="background: #d5d6d8">0.55 ± 0.01</td><td rowspan="1" colspan="1" style="background: #d5d6d8">10</td><td rowspan="1" colspan="1" style="background: #d5d6d8">3.71 ± 0.12</td><td rowspan="1" colspan="1" style="background: #d5d6d8">7</td></tr><tr><td rowspan="2" colspan="1" style="background: #d5d6d8">
                    <italic>
                      <tp:taxon-name><tp:taxon-name-part taxon-name-part-type="genus" reg="Sphyracephala">S.</tp:taxon-name-part><tp:taxon-name-part taxon-name-part-type="species" reg="beccarii">beccarii</tp:taxon-name-part></tp:taxon-name>
                    </italic>
                  </td><td rowspan="1" colspan="1" style="background: #d5d6d8">♀</td><td rowspan="1" colspan="1" style="background: #d5d6d8">0.48 ± 0.01</td><td rowspan="1" colspan="1" style="background: #d5d6d8">15</td><td rowspan="1" colspan="1" style="background: #d5d6d8">3.91 ± 0.10</td><td rowspan="1" colspan="1" style="background: #d5d6d8">15</td></tr><tr><td rowspan="1" colspan="1" style="background: #d5d6d8">♂</td><td rowspan="1" colspan="1" style="background: #d5d6d8">0.53 ± 0.01</td><td rowspan="1" colspan="1" style="background: #d5d6d8">10</td><td rowspan="1" colspan="1" style="background: #d5d6d8">3.85 ± 0.11</td><td rowspan="1" colspan="1" style="background: #d5d6d8">10</td></tr><tr><td rowspan="2" colspan="1">
                    <italic>
                      <tp:taxon-name><tp:taxon-name-part taxon-name-part-type="genus" reg="Sphyracephala">S.</tp:taxon-name-part><tp:taxon-name-part taxon-name-part-type="species" reg="detrahens">detrahens</tp:taxon-name-part></tp:taxon-name>
                    </italic>
                  </td><td rowspan="1" colspan="1">♀</td><td rowspan="1" colspan="1">0.88</td><td rowspan="1" colspan="1">1</td><td rowspan="1" colspan="1">2.93</td><td rowspan="1" colspan="1">1</td></tr><tr><td rowspan="1" colspan="1">♂</td><td rowspan="1" colspan="1">1.10 ± 0.26</td><td rowspan="1" colspan="1">2*</td><td rowspan="1" colspan="1">2.64</td><td rowspan="1" colspan="1">1</td></tr><tr><td rowspan="2" colspan="1">
                    <italic>
                      <tp:taxon-name><tp:taxon-name-part taxon-name-part-type="genus" reg="Sphyracephala">S.</tp:taxon-name-part><tp:taxon-name-part taxon-name-part-type="species" reg="bipunctipennis">bipunctipennis</tp:taxon-name-part></tp:taxon-name>
                    </italic>
                  </td><td rowspan="1" colspan="1">♀</td><td rowspan="1" colspan="1">1.02 ± 0.02</td><td rowspan="1" colspan="1">4</td><td rowspan="1" colspan="1">2.50 ± 0.02</td><td rowspan="1" colspan="1">4</td></tr><tr><td rowspan="1" colspan="1">♂</td><td rowspan="1" colspan="1">1.12</td><td rowspan="1" colspan="1">1</td><td rowspan="1" colspan="1"/><td rowspan="1" colspan="1"/></tr><tr><td rowspan="2" colspan="1"><tp:taxon-name><tp:taxon-name-part taxon-name-part-type="genus" reg="Sphyracephala">S.</tp:taxon-name-part><tp:taxon-name-part taxon-name-part-type="uncertainty-rank">nr</tp:taxon-name-part><tp:taxon-name-part taxon-name-part-type="species" reg="detrahens">detrahens</tp:taxon-name-part></tp:taxon-name> Solomon Islands</td><td rowspan="1" colspan="1">♀</td><td rowspan="1" colspan="1">0.98 ± 0.02</td><td rowspan="1" colspan="1">10</td><td rowspan="1" colspan="1">2.85 ± 0.10</td><td rowspan="1" colspan="1">6</td></tr><tr><td rowspan="1" colspan="1">♂</td><td rowspan="1" colspan="1">0.97 ± 0.02</td><td rowspan="1" colspan="1">10</td><td rowspan="1" colspan="1">2.94 ± 0.10</td><td rowspan="1" colspan="1">6</td></tr><tr><td rowspan="2" colspan="1"><tp:taxon-name><tp:taxon-name-part taxon-name-part-type="genus" reg="Sphyracephala">S.</tp:taxon-name-part><tp:taxon-name-part taxon-name-part-type="uncertainty-rank">nr</tp:taxon-name-part><tp:taxon-name-part taxon-name-part-type="species" reg="detrahens">detrahens</tp:taxon-name-part></tp:taxon-name> Japan</td><td rowspan="1" colspan="1">♀</td><td rowspan="1" colspan="1">0.90 ± 0.01</td><td rowspan="1" colspan="1">6</td><td rowspan="1" colspan="1">2.38 ± 0.08</td><td rowspan="1" colspan="1">2</td></tr><tr><td rowspan="1" colspan="1">♂</td><td rowspan="1" colspan="1">0.85 ± 0.04</td><td rowspan="1" colspan="1">4</td><td rowspan="1" colspan="1">2.86 ± 0.14</td><td rowspan="1" colspan="1">4</td></tr></tbody></table><table-wrap-foot><fn><p>* Both from Sulawesi, but perhaps not conspecific.</p></fn></table-wrap-foot></table-wrap><p><bold><italic>Wing</italic></bold>. Almost transparent with brown central and apical spots (Figs <xref ref-type="fig" rid="F6">12</xref>, <xref ref-type="fig" rid="F6">13</xref> showing wing of flies from Azerbaijan and Hungary); apex with rounded spot in cells r2+3 and r4+5 just extending in cells r1 and m1; central irregular spot running from posterior end of crossvein dm-m to almost vein R2+3, section in cell r2+3 rounded, section in cell r4+5 running from crossvein r-m to crossvein dm-m, section in cell bm+dm in anterodistal corner and along crossvein dm-m; vein CuA+CuP from vein CuP onward extending under angle of 45° to just past halfway wing margin in straight line; vein M4 continuing distal of crossvein dm-m to almost three-quarters the wing margin; cell cua slightly broadening distally, apically rounded (Figs <xref ref-type="fig" rid="F6">12</xref>, <xref ref-type="fig" rid="F6">13</xref>); crossvein h distinct; glabrous area only includes tiny basal spot in cell br.</p><fig id="F6" position="float" orientation="portrait"><object-id xmlns:xlink="http://www.w3.org/1999/xlink" content-type="doi" xlink:type="simple">10.3897/zookeys.1241.151490.figures12-13</object-id><object-id xmlns:xlink="http://www.w3.org/1999/xlink" content-type="arpha" xlink:type="simple">B042F66B-D62C-5798-A0B0-E9DA78AAD5D8</object-id><label>Figures 12, 13.</label><caption><p><italic><tp:taxon-name><tp:taxon-name-part taxon-name-part-type="genus" reg="Sphyracephala">Sphyracephala</tp:taxon-name-part><tp:taxon-name-part taxon-name-part-type="species" reg="babadjanidesi">babadjanidesi</tp:taxon-name-part></tp:taxon-name></italic>, wing <bold>12</bold> ♂, sw Ganja, Azerbaijan <bold>13</bold> ♀, paratype <italic><tp:taxon-name><tp:taxon-name-part taxon-name-part-type="genus" reg="Sphyracephala">S.</tp:taxon-name-part><tp:taxon-name-part taxon-name-part-type="species" reg="europaea">europaea</tp:taxon-name-part></tp:taxon-name></italic>, Szeged, Hungary. Scale bars: 0.5 mm.</p></caption><graphic xmlns:xlink="http://www.w3.org/1999/xlink" xlink:href="zookeys-1241-001_article-151490__-g006.jpg" position="float" orientation="portrait" xlink:type="simple" id="oo_1349199.jpg"><uri content-type="original_file" xlink:type="simple">https://binary.pensoft.net/fig/1349199</uri></graphic></fig><p><bold><italic>Legs</italic>.</bold> Fore coxa and trochanter brown, especially anteriorly pruinose, clothed in some white setulae; fore femur (Figs <xref ref-type="fig" rid="F7">14</xref>, <xref ref-type="fig" rid="F7">15</xref> showing femora of flies from Azerbaijan and Hungary) brown, apical third blackish brown on inner and outer side, inner side centrally with dark brown diagonal transverse band, thinly pruinose, sparsely clothed in small setulae; fore tibia dark brown, thinly pruinose; basitarsus dark brown, other tarsomeres brown (Figs <xref ref-type="fig" rid="F7">16</xref>, <xref ref-type="fig" rid="F7">17</xref>), thinly pruinose and with rows of blackish setulae; mid and hind legs brown, femora with darker brown apices, hind tibia with darker brown apex; fore femur strongly incrassate (Table <xref ref-type="table" rid="T2">2</xref>), <abbrev xmlns:xlink="http://www.w3.org/1999/xlink" xlink:title="(ratio) length/width" id="ABBRID0EKWBI" xlink:type="simple">l/w</abbrev> ratio in Azerbaijan ♀ 2.69 and in Azerbaijan ♂ 2.82, <abbrev xmlns:xlink="http://www.w3.org/1999/xlink" xlink:title="(ratio) length/width" id="ABBRID0EOWBI" xlink:type="simple">l/w</abbrev> ratio in two <italic><tp:taxon-name><tp:taxon-name-part taxon-name-part-type="genus" reg="Sphyracephala">S.</tp:taxon-name-part><tp:taxon-name-part taxon-name-part-type="species" reg="europaea">europaea</tp:taxon-name-part></tp:taxon-name></italic> paratype ♀ from Hungary 2.77 ± 0.03 (range 2.73–2.80) and in two <italic><tp:taxon-name><tp:taxon-name-part taxon-name-part-type="genus" reg="Sphyracephala">S.</tp:taxon-name-part><tp:taxon-name-part taxon-name-part-type="species" reg="europaea">europaea</tp:taxon-name-part></tp:taxon-name></italic> paratype ♂ 2.82 ± 0.03 (range 2.79–2.85) [<xref ref-type="bibr" rid="B123">Papp et al. (1997)</xref> stated that the fore femur in <italic><tp:taxon-name><tp:taxon-name-part taxon-name-part-type="genus" reg="Sphyracephala">S.</tp:taxon-name-part><tp:taxon-name-part taxon-name-part-type="species" reg="europaea">europaea</tp:taxon-name-part></tp:taxon-name></italic> is definitely thicker than in <italic><tp:taxon-name><tp:taxon-name-part taxon-name-part-type="genus" reg="Sphyracephala">S.</tp:taxon-name-part><tp:taxon-name-part taxon-name-part-type="species" reg="babadjanidesi">babadjanidesi</tp:taxon-name-part></tp:taxon-name></italic> and a major differential character. Basing themselves on <xref ref-type="bibr" rid="B183">Zaitzev’s (1919)</xref> drawing, they gave a ratio width/length for <italic><tp:taxon-name><tp:taxon-name-part taxon-name-part-type="genus" reg="Sphyracephala">S.</tp:taxon-name-part><tp:taxon-name-part taxon-name-part-type="species" reg="babadjanidesi">babadjanidesi</tp:taxon-name-part></tp:taxon-name></italic> of 27/75 (i.e., <abbrev xmlns:xlink="http://www.w3.org/1999/xlink" xlink:title="(ratio) length/width" id="ABBRID0ERYBI" xlink:type="simple">l/w</abbrev> ratio: 2.78). According to Papp et al., the ratio length/width in the holotype of <italic><tp:taxon-name><tp:taxon-name-part taxon-name-part-type="genus" reg="Sphyracephala">S.</tp:taxon-name-part><tp:taxon-name-part taxon-name-part-type="species" reg="europaea">europaea</tp:taxon-name-part></tp:taxon-name></italic> came to 2.41, while in the paratype females it was 2.44. However, the data at our disposal clearly show no difference in the ratio <abbrev xmlns:xlink="http://www.w3.org/1999/xlink" xlink:title="(ratio) length/width" id="ABBRID0EAZBI" xlink:type="simple">l/w</abbrev> between <italic><tp:taxon-name><tp:taxon-name-part taxon-name-part-type="genus" reg="Sphyracephala">S.</tp:taxon-name-part><tp:taxon-name-part taxon-name-part-type="species" reg="europaea">europaea</tp:taxon-name-part></tp:taxon-name></italic> and <italic><tp:taxon-name><tp:taxon-name-part taxon-name-part-type="genus" reg="Sphyracephala">S.</tp:taxon-name-part><tp:taxon-name-part taxon-name-part-type="species" reg="babadjanidesi">babadjanidesi</tp:taxon-name-part></tp:taxon-name></italic>.]; fore femur with two rows of pale spinous setae on distal two-thirds (Figs <xref ref-type="fig" rid="F7">14</xref>, <xref ref-type="fig" rid="F7">15</xref>), especially the setae on the outer site are very slender and hardly qualify as “spinous”, in total 8.5 ± <abbrev xmlns:xlink="http://www.w3.org/1999/xlink" xlink:title="Standard Error" id="ABBRID0EC1BI" xlink:type="simple">SE</abbrev> 0.2 setae (<italic>n</italic> = 10, range 8–9, ♀ and ♂ combined), inner row with 4.5 ± 0.2 (<italic>n</italic> = 10, range 4–5) setae and outer row with 4.0 ± 0.0 setae (<italic>n</italic> = 11, range 4); two rows of tubercles on distal three-quarters with in total 50.2 ± 0.4 tubercles (<italic>n</italic> = 10, range 48–52, ♀ and ♂ combined), inner row with 24.4 ± 0.3 (<italic>n</italic> = 10, range 23–26) tubercles and outer row with 25.5 ± 0.4 (<italic>n</italic> = 11, range 23–27) tubercles. <xref ref-type="bibr" rid="B156">Simova-Tošić and Stojanović (2000</xref>: fig. 3a) illustrated setae and tubercles on the fore femur.</p><fig id="F7" position="float" orientation="portrait"><object-id xmlns:xlink="http://www.w3.org/1999/xlink" content-type="doi" xlink:type="simple">10.3897/zookeys.1241.151490.figures14-17</object-id><object-id xmlns:xlink="http://www.w3.org/1999/xlink" content-type="arpha" xlink:type="simple">6D2F7047-B7D4-552D-88A1-7F43AF188D7A</object-id><label>Figures 14–17.</label><caption><p><italic><tp:taxon-name><tp:taxon-name-part taxon-name-part-type="genus" reg="Sphyracephala">Sphyracephala</tp:taxon-name-part><tp:taxon-name-part taxon-name-part-type="species" reg="babadjanidesi">babadjanidesi</tp:taxon-name-part></tp:taxon-name></italic><bold>14, 15</bold> fore femur, inner side <bold>16, 17</bold> fore leg <bold>14</bold> ♀, sw Ganja, Azerbaijan <bold>15</bold> ♀, paratype <italic><tp:taxon-name><tp:taxon-name-part taxon-name-part-type="genus" reg="Sphyracephala">S.</tp:taxon-name-part><tp:taxon-name-part taxon-name-part-type="species" reg="europaea">europaea</tp:taxon-name-part></tp:taxon-name></italic>, Szeged, Hungary <bold>16</bold> ♀, outer side, sw Ganja, Azerbaijan <bold>17</bold> ♂, inner side, paratype <italic><tp:taxon-name><tp:taxon-name-part taxon-name-part-type="genus" reg="Sphyracephala">S.</tp:taxon-name-part><tp:taxon-name-part taxon-name-part-type="species" reg="europaea">europaea</tp:taxon-name-part></tp:taxon-name></italic>, Szeged, Hungary. Scale bars: 0.2 mm.</p></caption><graphic xmlns:xlink="http://www.w3.org/1999/xlink" xlink:href="zookeys-1241-001_article-151490__-g007.jpg" position="float" orientation="portrait" xlink:type="simple" id="oo_1349200.jpg"><uri content-type="original_file" xlink:type="simple">https://binary.pensoft.net/fig/1349200</uri></graphic></fig><p><bold><italic>Preabdomen</italic></bold>. Tergites (Fig. <xref ref-type="fig" rid="F5">8</xref>) blackish brown, thinly pruinose, small white setulae especially laterally; tergite 1 with very distinct subcircular groove and vague transverse ridges (Fig. <xref ref-type="fig" rid="F5">8</xref>, groove also shown in <xref ref-type="bibr" rid="B183">Zaitzev (1919</xref>: fig. 1), <xref ref-type="bibr" rid="B123">Papp et al. (1997</xref>: fig. 1), and <xref ref-type="bibr" rid="B156">Simova-Tošić and Stojanović (2000</xref>: fig. 4d, e); suture between tergites 1 and 2 very distinct; sternites 1–6 dark brown; sternites 1 and 2 glossy, clothed in small setulae (Fig. <xref ref-type="fig" rid="F8">18</xref>); other sternites thinly pruinose, sparsely clothed in small white setulae; sternite 1 short, trapezoid; intersternite 1-2 a solid straight rod-like sclerite, laterally linked to sternite 2 (Fig. <xref ref-type="fig" rid="F8">18</xref>); sternite 2 a slightly trapezoid plate; sternites 3–5 rectangular plates; sternite 6 (Fig. <xref ref-type="fig" rid="F8">19</xref>) somewhat curved, strongly sclerotised, anteromesally a non-sclerotised section.</p><fig id="F8" position="float" orientation="portrait"><object-id xmlns:xlink="http://www.w3.org/1999/xlink" content-type="doi" xlink:type="simple">10.3897/zookeys.1241.151490.figures18-23</object-id><object-id xmlns:xlink="http://www.w3.org/1999/xlink" content-type="arpha" xlink:type="simple">02C5714C-4E4D-5E35-8743-284D7ECCEED6</object-id><label>Figures 18–23.</label><caption><p><italic><tp:taxon-name><tp:taxon-name-part taxon-name-part-type="genus" reg="Sphyracephala">Sphyracephala</tp:taxon-name-part><tp:taxon-name-part taxon-name-part-type="species" reg="babadjanidesi">babadjanidesi</tp:taxon-name-part></tp:taxon-name></italic>, ♀, sw Ganja, Azerbaijan <bold>18</bold> sternite 1, intersternite 1-2 and sternite 2, ventral view <bold>19</bold> postabdomen, ventral view <bold>20</bold> postabdomen, dorsal view <bold>21</bold> subanal plate, ventral view <bold>22</bold> sclerotised ring <bold>23</bold> spermathecae. Scale bars: 0.5 mm (<bold>18</bold>); 0.2 mm (<bold>19, 20</bold>); 0.05 mm (<bold>21–23</bold>).</p></caption><graphic xmlns:xlink="http://www.w3.org/1999/xlink" xlink:href="zookeys-1241-001_article-151490__-g008.jpg" position="float" orientation="portrait" xlink:type="simple" id="oo_1349201.jpg"><uri content-type="original_file" xlink:type="simple">https://binary.pensoft.net/fig/1349201</uri></graphic></fig><p><bold><italic>Female postabdomen</italic></bold>. Postabdomen (Fig. <xref ref-type="fig" rid="F8">19</xref>) with “normal” shape, not long and narrow like <italic><tp:taxon-name><tp:taxon-name-part taxon-name-part-type="genus" reg="Sphyracephala">S.</tp:taxon-name-part><tp:taxon-name-part taxon-name-part-type="species" reg="munroi">munroi</tp:taxon-name-part></tp:taxon-name></italic>; tergite 7 represented by two glossy, well sclerotised, anteriorly located, triangular sclerites, just separated mesally (Fig. <xref ref-type="fig" rid="F8">20</xref>); tergite 8 two subrectangular, thinly pruinose, sclerites, separated on the meson; tergum 10 short, on the meson broader and posteriorly rounded, thinly pruinose, one pair of apical setulae; cerci curled upward, a striking feature clearly visible in both females from Hungary and Azerbaijan (Figs <xref ref-type="fig" rid="F5">9</xref>, <xref ref-type="fig" rid="F5">10</xref>; see also <xref ref-type="bibr" rid="B156">Simova-Tošić and Stojanović 2000</xref>: fig. 4i), rather elongate, <abbrev xmlns:xlink="http://www.w3.org/1999/xlink" xlink:title="(ratio) length/width" id="ABBRID0EMACI" xlink:type="simple">l/w</abbrev> ratio: ~ 3.2, sharply tapering apically, clothed in microtrichia and setulae, apically 3 tiny spine-like setulae (Fig. <xref ref-type="fig" rid="F8">20</xref>); sternite 7 (Fig. <xref ref-type="fig" rid="F8">19</xref>; see also <xref ref-type="bibr" rid="B123">Papp et al. 1997</xref>: fig. 10) with anteriorly two subtriangular, almost bare, plates well separated on the meson, posteriorly these plates are connected to two posterior subrectangular plates just separated on the meson, these latter plates pruinose and clothed in some setulae; spiracle 7 in membrane; sternite 8 represented by two elongate sclerites, well separated on the meson (Fig. <xref ref-type="fig" rid="F8">19</xref>), pruinose and posteriorly with some setulae; subanal plate (Fig. <xref ref-type="fig" rid="F8">21</xref>) triangular to mitre-shaped with apically a tiny extension, pruinose, apex with one pair of longer setulae, ~ 9 pairs of setulae posteriorly; spermathecae (Fig. <xref ref-type="fig" rid="F8">23</xref>) mushroom-shaped with medium-sized, bell-shaped, hollow, more sclerotised, striated, inner structure, no protuberances, spermathecal ducts very short and broadening distally; sclerotised ring of ventral vagina (Fig. <xref ref-type="fig" rid="F8">22</xref>) small, anteriorly straight and posteriorly semi-circular, arms very slender.</p><p><bold><italic>Male postabdomen</italic></bold>. Syntergosternite 7+8 very slender and wide, weakly sclerotised; spiracles 7 in membrane just anteriorly of syntergosternite; epandrium (Fig. <xref ref-type="fig" rid="F9">24</xref>) rounded, with a large mesal gap, clothed in microtrichia and ~ 10 pairs of setulae; surstyli articulate, <abbrev xmlns:xlink="http://www.w3.org/1999/xlink" xlink:title="(ratio) length/width" id="ABBRID0EXBCI" xlink:type="simple">l/w</abbrev> ratio: ~ 1.5–1.7, almost touching on the meson, (Figs <xref ref-type="fig" rid="F9">24–26</xref>), simple, subrectangular with slightly concave apical side, outer side (Fig. <xref ref-type="fig" rid="F9">25</xref>) without microtrichia, clothed in ~ 50 setulae, inner side (Fig. <xref ref-type="fig" rid="F9">26</xref>) with only 20 setulae and an almost diagonal ridge on basal half; surstyli interconnected via slender processus longi, processus broadening medially (Fig. <xref ref-type="fig" rid="F9">24</xref>); cerci slender, rather elongate, <abbrev xmlns:xlink="http://www.w3.org/1999/xlink" xlink:title="(ratio) length/width" id="ABBRID0ELCCI" xlink:type="simple">l/w</abbrev> ratio: 3.9, clothed in microtrichia and on apical half with ~ 10 setulae; phallapodeme (Fig. <xref ref-type="fig" rid="F9">28</xref>) with slender anterior arm, corners rounded, anterior arm 1.5× longer than posterior arm, lateral processes broad; ejaculatory apodeme straight, slender but apically widening to twice its width (Fig. <xref ref-type="fig" rid="F9">27</xref>), ejaculatory sac normal-sized. <xref ref-type="bibr" rid="B123">Papp et al. (1997</xref>: figs 4, 5, 8) give lateral views of the male genital complex, also illustrating the phallic complex with short male genital process. <xref ref-type="bibr" rid="B156">Simova-Tošić and Stojanović (2000</xref>: fig. 5a, b) likewise illustrate the lateral view of the male genital complex.</p><fig id="F9" position="float" orientation="portrait"><object-id xmlns:xlink="http://www.w3.org/1999/xlink" content-type="doi" xlink:type="simple">10.3897/zookeys.1241.151490.figures24-28</object-id><object-id xmlns:xlink="http://www.w3.org/1999/xlink" content-type="arpha" xlink:type="simple">871F6ED9-31DD-5362-9C8B-9DA954E38A49</object-id><label>Figures 24–28.</label><caption><p><italic><tp:taxon-name><tp:taxon-name-part taxon-name-part-type="genus" reg="Sphyracephala">Sphyracephala</tp:taxon-name-part><tp:taxon-name-part taxon-name-part-type="species" reg="babadjanidesi">babadjanidesi</tp:taxon-name-part></tp:taxon-name></italic>, ♂, sw Ganja, Azerbaijan <bold>24</bold> epandrium, cerci, surstyli, posterior view <bold>25</bold> surstylus, outer view <bold>26</bold> surstylus, inner view <bold>27</bold> ejaculatory apodeme + sac <bold>28</bold> phallapodeme. Scale bars: 0.1 mm (<bold>24, 27, 28</bold>); 0.05 mm (<bold>25, 26</bold>).</p></caption><graphic xmlns:xlink="http://www.w3.org/1999/xlink" xlink:href="zookeys-1241-001_article-151490__-g009.jpg" position="float" orientation="portrait" xlink:type="simple" id="oo_1349202.jpg"><uri content-type="original_file" xlink:type="simple">https://binary.pensoft.net/fig/1349202</uri></graphic></fig></tp:treatment-sec><tp:treatment-sec sec-type="biology" id="SECID0EFECI"><title>Biology.</title><p><xref ref-type="bibr" rid="B183">Zaitzev (1919)</xref> reported that <italic><tp:taxon-name><tp:taxon-name-part taxon-name-part-type="genus" reg="Sphyracephala">S.</tp:taxon-name-part><tp:taxon-name-part taxon-name-part-type="species" reg="babadjanidesi">babadjanidesi</tp:taxon-name-part></tp:taxon-name></italic> was attracted by electric light in the evening. <xref ref-type="bibr" rid="B123">Papp et al. (1997)</xref> reported on hundreds of <italic><tp:taxon-name><tp:taxon-name-part taxon-name-part-type="genus" reg="Sphyracephala">S.</tp:taxon-name-part><tp:taxon-name-part taxon-name-part-type="species" reg="europaea">europaea</tp:taxon-name-part></tp:taxon-name></italic> in October on an overwintering site. Returning in April, the flies were there again, though in smaller numbers. <xref ref-type="bibr" rid="B124">Paulovics (1998)</xref> presented data on summer occurrences and distribution along the Hungarian Maros river as well as observations on its ethology. The fly preferred plain and sandy parts of the riverbank and avoided the zone covered by mud. Flies were found 0.5–1.5 m from the river edge. On or near a dead frog, seven or eight <italic><tp:taxon-name><tp:taxon-name-part taxon-name-part-type="genus" reg="Sphyracephala">Sphyracephala</tp:taxon-name-part></tp:taxon-name></italic> were found. A single fly was also found feeding on a dead ant. In a two-week period in October, the number of assembling flies increased from several to ~ 500. <xref ref-type="bibr" rid="B156">Simova-Tošić and Stojanović (2000)</xref> found a cluster of a few thousand flies of <italic><tp:taxon-name><tp:taxon-name-part taxon-name-part-type="genus" reg="Sphyracephala">S.</tp:taxon-name-part><tp:taxon-name-part taxon-name-part-type="species" reg="europaea">europaea</tp:taxon-name-part></tp:taxon-name></italic> in early November. Males and females occurred in approximately equal numbers. <xref ref-type="bibr" rid="B92">Kutsarov and Hubenov (2019)</xref> reported on clusters of thousands of flies in Bulgaria (see Figs <xref ref-type="fig" rid="F10">29</xref>, <xref ref-type="fig" rid="F10">30</xref>). <xref ref-type="bibr" rid="B113">Nartshuk (2017)</xref> noted the gregarious behaviour of <italic><tp:taxon-name><tp:taxon-name-part taxon-name-part-type="genus" reg="Sphyracephala">S.</tp:taxon-name-part><tp:taxon-name-part taxon-name-part-type="species" reg="babadjanidesi">babadjanidesi</tp:taxon-name-part></tp:taxon-name></italic> in Azerbaijan. She also noted that there were only small differences in the descriptions for <italic><tp:taxon-name><tp:taxon-name-part taxon-name-part-type="genus" reg="Sphyracephala">S.</tp:taxon-name-part><tp:taxon-name-part taxon-name-part-type="species" reg="babadjanidesi">babadjanidesi</tp:taxon-name-part></tp:taxon-name></italic> and <italic><tp:taxon-name><tp:taxon-name-part taxon-name-part-type="genus" reg="Sphyracephala">S.</tp:taxon-name-part><tp:taxon-name-part taxon-name-part-type="species" reg="europaea">europaea</tp:taxon-name-part></tp:taxon-name></italic> and that the study of type material would be necessary to determine their synonymy. <xref ref-type="bibr" rid="B123">Papp et al. (1997)</xref> and <xref ref-type="bibr" rid="B156">Simova-Tošić and Stojanović (2000)</xref> reported on 44 ♀♀ and 55 ♂♂ which would give a sex ratio of 1 ♀:1.25 ♂ (Table <xref ref-type="table" rid="T4">4</xref>). However, the latter authors stated that ♂♂ and ♀♀ occurred in equal numbers.</p><table-wrap id="T4" position="float" orientation="portrait"><label>Table 4.</label><caption><p>Sex ratios in <italic><tp:taxon-name><tp:taxon-name-part taxon-name-part-type="genus" reg="Sphyracephala">Sphyracephala</tp:taxon-name-part></tp:taxon-name></italic> species. Species are arranged in species groups and subtaxa.</p></caption><table id="TID0ERIEK" rules="all"><tbody><tr><th rowspan="1" colspan="1">
                    <italic>
                      <tp:taxon-name><tp:taxon-name-part taxon-name-part-type="genus" reg="Sphyracephala">Sphyracephala</tp:taxon-name-part></tp:taxon-name>
                    </italic>
                  </th><th rowspan="1" colspan="1"><italic>n</italic> ♀</th><th rowspan="1" colspan="1"><italic>n</italic> ♂</th><th rowspan="1" colspan="1">Ʃ <italic>n</italic></th><th rowspan="1" colspan="1">♀ : ♂</th><th rowspan="1" colspan="1">Source</th></tr><tr><td rowspan="1" colspan="1" style="background: #d5d6d8">
                    <italic>
                      <tp:taxon-name><tp:taxon-name-part taxon-name-part-type="genus" reg="Sphyracephala">S.</tp:taxon-name-part><tp:taxon-name-part taxon-name-part-type="species" reg="brevicornis">brevicornis</tp:taxon-name-part></tp:taxon-name>
                    </italic>
                  </td><td rowspan="1" colspan="1" style="background: #d5d6d8">185</td><td rowspan="1" colspan="1" style="background: #d5d6d8">119</td><td rowspan="1" colspan="1" style="background: #d5d6d8">304</td><td rowspan="1" colspan="1" style="background: #d5d6d8">1.00:0.64</td><td rowspan="1" colspan="1" style="background: #d5d6d8">
                    <xref ref-type="bibr" rid="B47">Feijen 1989</xref>
                  </td></tr><tr><td rowspan="1" colspan="1" style="background: #d5d6d8">
                    <italic>
                      <tp:taxon-name><tp:taxon-name-part taxon-name-part-type="genus" reg="Sphyracephala">S.</tp:taxon-name-part><tp:taxon-name-part taxon-name-part-type="species" reg="subbifasciata">subbifasciata</tp:taxon-name-part></tp:taxon-name>
                    </italic>
                  </td><td rowspan="1" colspan="1" style="background: #d5d6d8">56</td><td rowspan="1" colspan="1" style="background: #d5d6d8">31</td><td rowspan="1" colspan="1" style="background: #d5d6d8">87</td><td rowspan="1" colspan="1" style="background: #d5d6d8">1.00:0.55</td><td rowspan="1" colspan="1" style="background: #d5d6d8">
                    <xref ref-type="bibr" rid="B47">Feijen 1989</xref>
                  </td></tr><tr><td rowspan="1" colspan="1"><italic><tp:taxon-name><tp:taxon-name-part taxon-name-part-type="genus" reg="Sphyracephala">S.</tp:taxon-name-part><tp:taxon-name-part taxon-name-part-type="species" reg="babadjanidesi">babadjanidesi</tp:taxon-name-part></tp:taxon-name></italic> (as <italic><tp:taxon-name><tp:taxon-name-part taxon-name-part-type="genus" reg="Sphyracephala"/><tp:taxon-name-part taxon-name-part-type="species" reg="europaea">europaea</tp:taxon-name-part></tp:taxon-name></italic>)</td><td rowspan="1" colspan="1">44</td><td rowspan="1" colspan="1">55</td><td rowspan="1" colspan="1">99</td><td rowspan="1" colspan="1">1.00:1.25 1:1*</td><td rowspan="1" colspan="1">
                    <xref ref-type="bibr" rid="B123">Papp et al. 1997</xref>
                    <xref ref-type="bibr" rid="B156">Simova-Tošić and Stojanović 2000</xref>
                  </td></tr><tr><td rowspan="1" colspan="1">
                    <italic>
                      <tp:taxon-name><tp:taxon-name-part taxon-name-part-type="genus" reg="Sphyracephala">S.</tp:taxon-name-part><tp:taxon-name-part taxon-name-part-type="species" reg="munroi">munroi</tp:taxon-name-part></tp:taxon-name>
                    </italic>
                  </td><td rowspan="1" colspan="1">318</td><td rowspan="1" colspan="1">307</td><td rowspan="1" colspan="1">625</td><td rowspan="1" colspan="1">1.00:0.97</td><td rowspan="1" colspan="1"><named-content xmlns:xlink="http://www.w3.org/1999/xlink" content-type="dwc:institutional_code" xlink:title="Universität Bielefeld" xlink:href="http://grbio.org/institution/universit%C3%A4t-bielefeld" xlink:type="simple">FBUB</named-content>, <named-content xmlns:xlink="http://www.w3.org/1999/xlink" content-type="dwc:institutional_code" xlink:title="Naturhistoriska Riksmuseet" xlink:href="http://grbio.org/institution/swedish-museum-natural-history-entomology-collections" xlink:type="simple">NHRS</named-content>, <named-content xmlns:xlink="http://www.w3.org/1999/xlink" content-type="dwc:institutional_code" xlink:title="Naturalis Biodiversity Center" xlink:href="http://grbio.org/institution/naturalis-biodiversity-center" xlink:type="simple">RMNH</named-content></td></tr><tr><td rowspan="1" colspan="1" style="background: #d5d6d8">
                    <italic>
                      <tp:taxon-name><tp:taxon-name-part taxon-name-part-type="genus" reg="Sphyracephala">S.</tp:taxon-name-part><tp:taxon-name-part taxon-name-part-type="species" reg="hearseiana">hearseiana</tp:taxon-name-part></tp:taxon-name>
                    </italic>
                  </td><td rowspan="1" colspan="1" style="background: #d5d6d8">17</td><td rowspan="1" colspan="1" style="background: #d5d6d8">17</td><td rowspan="1" colspan="1" style="background: #d5d6d8">34</td><td rowspan="1" colspan="1" style="background: #d5d6d8">1.00:1.00 1:1**</td><td rowspan="1" colspan="1" style="background: #d5d6d8">
                    <named-content xmlns:xlink="http://www.w3.org/1999/xlink" content-type="dwc:institutional_code" xlink:title="Naturalis Biodiversity Center" xlink:href="http://grbio.org/institution/naturalis-biodiversity-center" xlink:type="simple">RMNH</named-content>
                    <xref ref-type="bibr" rid="B150">Sen 1921</xref>
                  </td></tr><tr><td rowspan="1" colspan="1" style="background: #d5d6d8"><italic><tp:taxon-name><tp:taxon-name-part taxon-name-part-type="genus" reg="Sphyracephala">S.</tp:taxon-name-part><tp:taxon-name-part taxon-name-part-type="species" reg="beccarii">beccarii</tp:taxon-name-part></tp:taxon-name></italic>, Afrotropical Continent</td><td rowspan="1" colspan="1" style="background: #d5d6d8">622</td><td rowspan="1" colspan="1" style="background: #d5d6d8">635</td><td rowspan="1" colspan="1" style="background: #d5d6d8">1257</td><td rowspan="1" colspan="1" style="background: #d5d6d8">1.00:1.02</td><td rowspan="1" colspan="1" style="background: #d5d6d8">
                    <named-content xmlns:xlink="http://www.w3.org/1999/xlink" content-type="dwc:institutional_code" xlink:title="Naturalis Biodiversity Center" xlink:href="http://grbio.org/institution/naturalis-biodiversity-center" xlink:type="simple">RMNH</named-content>
                  </td></tr><tr><td rowspan="1" colspan="1" style="background: #d5d6d8"><italic><tp:taxon-name><tp:taxon-name-part taxon-name-part-type="genus" reg="Sphyracephala">S.</tp:taxon-name-part><tp:taxon-name-part taxon-name-part-type="species" reg="beccarii">beccarii</tp:taxon-name-part></tp:taxon-name></italic>, Madagascar</td><td rowspan="1" colspan="1" style="background: #d5d6d8">547</td><td rowspan="1" colspan="1" style="background: #d5d6d8">285</td><td rowspan="1" colspan="1" style="background: #d5d6d8">832</td><td rowspan="1" colspan="1" style="background: #d5d6d8">1.00:0.52</td><td rowspan="1" colspan="1" style="background: #d5d6d8"><named-content xmlns:xlink="http://www.w3.org/1999/xlink" content-type="dwc:institutional_code" xlink:title="California Academy of Sciences" xlink:href="http://grbio.org/institution/california-academy-sciences" xlink:type="simple">CAS</named-content>, <named-content xmlns:xlink="http://www.w3.org/1999/xlink" content-type="dwc:institutional_code" xlink:title="KwaZulu-Natal Museum" xlink:href="http://grbio.org/institution/kwazulu-natal-museum" xlink:type="simple">NMSA</named-content>, <named-content xmlns:xlink="http://www.w3.org/1999/xlink" content-type="dwc:institutional_code" xlink:title="California State Collection of Arthropods" xlink:href="http://grbio.org/institution/california-state-collection-arthropods" xlink:type="simple">CSCA</named-content>, <named-content xmlns:xlink="http://www.w3.org/1999/xlink" content-type="dwc:institutional_code" xlink:title="Naturalis Biodiversity Center" xlink:href="http://grbio.org/institution/naturalis-biodiversity-center" xlink:type="simple">RMNH</named-content></td></tr><tr><td rowspan="1" colspan="1">
                    <italic>
                      <tp:taxon-name><tp:taxon-name-part taxon-name-part-type="genus" reg="Sphyracephala">S.</tp:taxon-name-part><tp:taxon-name-part taxon-name-part-type="species" reg="bipunctipennis">bipunctipennis</tp:taxon-name-part></tp:taxon-name>
                    </italic>
                  </td><td rowspan="1" colspan="1">11</td><td rowspan="1" colspan="1">4</td><td rowspan="1" colspan="1">15</td><td rowspan="1" colspan="1"/><td rowspan="1" colspan="1"><named-content xmlns:xlink="http://www.w3.org/1999/xlink" content-type="dwc:institutional_code" xlink:title="Natural History Museum, London" xlink:href="http://grbio.org/institution/natural-history-museum-london" xlink:type="simple">NHMUK</named-content>, TAU, <named-content xmlns:xlink="http://www.w3.org/1999/xlink" content-type="dwc:institutional_code" xlink:title="Naturalis Biodiversity Center" xlink:href="http://grbio.org/institution/naturalis-biodiversity-center" xlink:type="simple">RMNH</named-content></td></tr><tr><td rowspan="1" colspan="1"><italic><tp:taxon-name><tp:taxon-name-part taxon-name-part-type="genus" reg="Sphyracephala">S.</tp:taxon-name-part><tp:taxon-name-part taxon-name-part-type="species" reg="detrahens">detrahens</tp:taxon-name-part></tp:taxon-name></italic>, Sulawesi</td><td rowspan="1" colspan="1">14</td><td rowspan="1" colspan="1">4</td><td rowspan="1" colspan="1">18</td><td rowspan="1" colspan="1"/><td rowspan="1" colspan="1"><named-content xmlns:xlink="http://www.w3.org/1999/xlink" content-type="dwc:institutional_code" xlink:title="Natural History Museum, London" xlink:href="http://grbio.org/institution/natural-history-museum-london" xlink:type="simple">NHMUK</named-content>, <named-content xmlns:xlink="http://www.w3.org/1999/xlink" content-type="dwc:institutional_code" xlink:title="Naturalis Biodiversity Center" xlink:href="http://grbio.org/institution/naturalis-biodiversity-center" xlink:type="simple">RMNH</named-content></td></tr><tr><td rowspan="1" colspan="1"><tp:taxon-name><tp:taxon-name-part taxon-name-part-type="genus" reg="Sphyracephala">S.</tp:taxon-name-part><tp:taxon-name-part taxon-name-part-type="uncertainty-rank">nr</tp:taxon-name-part><tp:taxon-name-part taxon-name-part-type="species" reg="detrahens">detrahens</tp:taxon-name-part></tp:taxon-name>, Japan</td><td rowspan="1" colspan="1">247</td><td rowspan="1" colspan="1">376</td><td rowspan="1" colspan="1">623</td><td rowspan="1" colspan="1">1.00:1.52</td><td rowspan="1" colspan="1"><xref ref-type="bibr" rid="B118">Ôhara 1993</xref>, <xref ref-type="bibr" rid="B119">1997</xref>, <named-content xmlns:xlink="http://www.w3.org/1999/xlink" content-type="dwc:institutional_code" xlink:title="Naturalis Biodiversity Center" xlink:href="http://grbio.org/institution/naturalis-biodiversity-center" xlink:type="simple">RMNH</named-content></td></tr><tr><td rowspan="1" colspan="1"><tp:taxon-name><tp:taxon-name-part taxon-name-part-type="genus" reg="Sphyracephala">S.</tp:taxon-name-part><tp:taxon-name-part taxon-name-part-type="uncertainty-rank">nr</tp:taxon-name-part><tp:taxon-name-part taxon-name-part-type="species" reg="detrahens">detrahens</tp:taxon-name-part></tp:taxon-name>, Solomon Islands</td><td rowspan="1" colspan="1">15</td><td rowspan="1" colspan="1">29</td><td rowspan="1" colspan="1">44</td><td rowspan="1" colspan="1">1.00:1.93</td><td rowspan="1" colspan="1">
                    <named-content xmlns:xlink="http://www.w3.org/1999/xlink" content-type="dwc:institutional_code" xlink:title="Naturalis Biodiversity Center" xlink:href="http://grbio.org/institution/naturalis-biodiversity-center" xlink:type="simple">RMNH</named-content>
                  </td></tr><tr><td rowspan="1" colspan="1"><tp:taxon-name><tp:taxon-name-part taxon-name-part-type="genus" reg="Sphyracephala">S.</tp:taxon-name-part><tp:taxon-name-part taxon-name-part-type="uncertainty-rank">nr</tp:taxon-name-part><tp:taxon-name-part taxon-name-part-type="species" reg="detrahens">detrahens</tp:taxon-name-part></tp:taxon-name>, Papua N. G.</td><td rowspan="1" colspan="1">1</td><td rowspan="1" colspan="1">6</td><td rowspan="1" colspan="1">7</td><td rowspan="1" colspan="1"/><td rowspan="1" colspan="1">
                    <named-content xmlns:xlink="http://www.w3.org/1999/xlink" content-type="dwc:institutional_code" xlink:title="Naturalis Biodiversity Center" xlink:href="http://grbio.org/institution/naturalis-biodiversity-center" xlink:type="simple">RMNH</named-content>
                  </td></tr></tbody></table><table-wrap-foot><fn><p>* <xref ref-type="bibr" rid="B156">Simova-Tošić and Stojanović (2000)</xref>: “The swarm contained few thousands of males and females approximately in equal number.” ** <xref ref-type="bibr" rid="B150">Sen (1921)</xref>: “The mass consisted of flies of both sexes, in approximately equal numbers.”</p></fn></table-wrap-foot></table-wrap><fig id="F10" position="float" orientation="portrait"><object-id xmlns:xlink="http://www.w3.org/1999/xlink" content-type="doi" xlink:type="simple">10.3897/zookeys.1241.151490.figures29-31</object-id><object-id xmlns:xlink="http://www.w3.org/1999/xlink" content-type="arpha" xlink:type="simple">C6696712-880E-5A7B-893D-9534FB28C9A5</object-id><label>Figures 29–31.</label><caption><p><italic><tp:taxon-name><tp:taxon-name-part taxon-name-part-type="genus" reg="Sphyracephala">Sphyracephala</tp:taxon-name-part><tp:taxon-name-part taxon-name-part-type="species" reg="babadjanidesi">babadjanidesi</tp:taxon-name-part></tp:taxon-name></italic>, live <bold>29</bold> cluster of flies in cleft, Nikopol, Danube River, Bulgaria (photograph © Yordan Kutsarov) <bold>30</bold> three flies, same data as for 29 <bold>31</bold> fly showing fore femur, Szeged. Maros River, Hungary (photograph © Walter Pflieger).</p></caption><graphic xmlns:xlink="http://www.w3.org/1999/xlink" xlink:href="zookeys-1241-001_article-151490__-g010.jpg" position="float" orientation="portrait" xlink:type="simple" id="oo_1349203.jpg"><uri content-type="original_file" xlink:type="simple">https://binary.pensoft.net/fig/1349203</uri></graphic></fig><p><tp:taxon-name><tp:taxon-name-part taxon-name-part-type="order">Laboulbeniales</tp:taxon-name-part></tp:taxon-name> (<tp:taxon-name><tp:taxon-name-part taxon-name-part-type="phylum">Ascomycota</tp:taxon-name-part></tp:taxon-name>) have never been found on <italic><tp:taxon-name><tp:taxon-name-part taxon-name-part-type="genus" reg="Sphyracephala">S.</tp:taxon-name-part><tp:taxon-name-part taxon-name-part-type="species" reg="babadjanidesi">babadjanidesi</tp:taxon-name-part></tp:taxon-name></italic>, <italic><tp:taxon-name><tp:taxon-name-part taxon-name-part-type="genus" reg="Sphyracephala">S.</tp:taxon-name-part><tp:taxon-name-part taxon-name-part-type="species" reg="nigrimana">nigrimana</tp:taxon-name-part></tp:taxon-name></italic>, and the two Nearctic <italic><tp:taxon-name><tp:taxon-name-part taxon-name-part-type="genus" reg="Sphyracephala">Sphyracephala</tp:taxon-name-part></tp:taxon-name></italic>. The long hibernation period might form the reason for this. <xref ref-type="bibr" rid="B140">Rossi and Feijen (2018)</xref> noted that <tp:taxon-name><tp:taxon-name-part taxon-name-part-type="order">Laboulbeniales</tp:taxon-name-part></tp:taxon-name> are common on African <tp:taxon-name><tp:taxon-name-part taxon-name-part-type="family">Diopsidae</tp:taxon-name-part></tp:taxon-name>, but considerably less common on Oriental <tp:taxon-name><tp:taxon-name-part taxon-name-part-type="family">Diopsidae</tp:taxon-name-part></tp:taxon-name>. In Afrotropical <italic><tp:taxon-name><tp:taxon-name-part taxon-name-part-type="genus" reg="Sphyracephala">Sphyracephala</tp:taxon-name-part></tp:taxon-name></italic><tp:taxon-name><tp:taxon-name-part taxon-name-part-type="order">Laboulbeniales</tp:taxon-name-part></tp:taxon-name> are very common, but in Oriental <italic><tp:taxon-name><tp:taxon-name-part taxon-name-part-type="genus" reg="Sphyracephala">Sphyracephala</tp:taxon-name-part></tp:taxon-name></italic> they are rare. It should be noted that the first fossil record of the order <tp:taxon-name><tp:taxon-name-part taxon-name-part-type="order">Laboulbeniales</tp:taxon-name-part></tp:taxon-name> was found on a fossil diopsid <italic><tp:taxon-name><tp:taxon-name-part taxon-name-part-type="genus" reg="Prosphyracephala">Prosphyracephala</tp:taxon-name-part></tp:taxon-name></italic> in Baltic Amber (<xref ref-type="bibr" rid="B141">Rossi et al. 2005</xref>). <xref ref-type="bibr" rid="B64">Grace and Carr (2020)</xref> recorded for <italic><tp:taxon-name><tp:taxon-name-part taxon-name-part-type="genus" reg="Sphyracephala">S.</tp:taxon-name-part><tp:taxon-name-part taxon-name-part-type="species" reg="babadjanidesi">babadjanidesi</tp:taxon-name-part></tp:taxon-name></italic> (as <italic><tp:taxon-name><tp:taxon-name-part taxon-name-part-type="genus" reg="Sphyracephala"/><tp:taxon-name-part taxon-name-part-type="species" reg="europaea">europaea</tp:taxon-name-part></tp:taxon-name></italic>) 4 subfamilies of mariner transposons against none in <italic><tp:taxon-name><tp:taxon-name-part taxon-name-part-type="genus" reg="Sphyracephala">S.</tp:taxon-name-part><tp:taxon-name-part taxon-name-part-type="species" reg="beccarii">beccarii</tp:taxon-name-part></tp:taxon-name></italic>.</p></tp:treatment-sec><tp:treatment-sec sec-type="distribution" id="SECID0EH6CI"><title>Distribution.</title><p>The original type series for <italic><tp:taxon-name><tp:taxon-name-part taxon-name-part-type="genus" reg="Sphyracephala">S.</tp:taxon-name-part><tp:taxon-name-part taxon-name-part-type="species" reg="babadjanidesi">babadjanidesi</tp:taxon-name-part></tp:taxon-name></italic> (<xref ref-type="bibr" rid="B183">Zaitzev 1919</xref>) and its neotype (<xref ref-type="bibr" rid="B113">Nartshuk 2017</xref>) all originate from the Ganja Region in the Asian part of Azerbaijan. The neotype forms part of a large collection (<named-content xmlns:xlink="http://www.w3.org/1999/xlink" content-type="dwc:institutional_code" xlink:title="Russian Academy, of Sciences, Zoological Institute" xlink:href="http://grbio.org/institution/russian-academy-sciences-zoological-institute-zoological-museum" xlink:type="simple">ZIN</named-content>) of more than 500 specimens originating from almost the same place as the type series (<xref ref-type="bibr" rid="B113">Nartshuk 2017</xref>). In 2024, <italic><tp:taxon-name><tp:taxon-name-part taxon-name-part-type="genus" reg="Sphyracephala">S.</tp:taxon-name-part><tp:taxon-name-part taxon-name-part-type="species" reg="babadjanidesi">babadjanidesi</tp:taxon-name-part></tp:taxon-name></italic> was photographed in Georgia (<ext-link xmlns:xlink="http://www.w3.org/1999/xlink" xlink:href="https://www.inaturalist.org/observations/229960704" ext-link-type="uri" xlink:type="simple">https://www.inaturalist.org/observations/229960704</ext-link>). The type series for <italic><tp:taxon-name><tp:taxon-name-part taxon-name-part-type="genus" reg="Sphyracephala">S.</tp:taxon-name-part><tp:taxon-name-part taxon-name-part-type="species" reg="europaea">europaea</tp:taxon-name-part></tp:taxon-name></italic> came from the Maros River in Hungary. This river is a tributary of the Tisza River which in its turn is the main tributary of the Danube. According to <xref ref-type="bibr" rid="B124">Paulovics (1998)</xref>, the species exists all along the Hungarian part of the Maros (Fig. <xref ref-type="fig" rid="F10">31</xref>). The species was later (<xref ref-type="bibr" rid="B84">KMNP 2018</xref>) recorded from the Körös-Maros Nemzeti Park in Hungary, near the border with Romania (~ <named-content xmlns:xlink="http://www.w3.org/1999/xlink" content-type="dwc:verbatimCoordinates" xlink:type="simple"><named-content content-type="geo-json" specific-use="{&#34;type&#34;:&#34;Point&#34;,&#34;coordinates&#34;:[21.174444,46.689722]}" id="NCID0ESBDI" xlink:type="simple">46°41'23"N, 21°10'28"E</named-content></named-content>, ~ 80 m). Rivers in this park are tributaries of the Tisza. Rahmé published pictures (<ext-link xmlns:xlink="http://www.w3.org/1999/xlink" xlink:href="https://www.flickr.com/photos/eurythyrea/5126015816" ext-link-type="uri" xlink:type="simple">https://www.flickr.com/photos/eurythyrea/5126015816</ext-link>) taken in Makó, Csongrád, Hungary (<named-content xmlns:xlink="http://www.w3.org/1999/xlink" content-type="dwc:verbatimCoordinates" xlink:type="simple"><named-content content-type="geo-json" specific-use="{&#34;type&#34;:&#34;Point&#34;,&#34;coordinates&#34;:[20.453056,46.203056]}" id="NCID0E6BDI" xlink:type="simple">46°12'11"N, 20°27'11"E</named-content></named-content>, 83 m). <xref ref-type="bibr" rid="B156">Simova-Tošić and Stojanović (2000)</xref> extensively reported on the presence of <italic><tp:taxon-name><tp:taxon-name-part taxon-name-part-type="genus" reg="Sphyracephala">S.</tp:taxon-name-part><tp:taxon-name-part taxon-name-part-type="species" reg="europaea">europaea</tp:taxon-name-part></tp:taxon-name></italic> in Serbia along the Danube, ca 2 km from the mouth of the Tisza at Stari Slankamen (<named-content xmlns:xlink="http://www.w3.org/1999/xlink" content-type="dwc:verbatimCoordinates" xlink:type="simple"><named-content content-type="geo-json" specific-use="{&#34;type&#34;:&#34;Point&#34;,&#34;coordinates&#34;:[20.245556,45.151389]}" id="NCID0EWCDI" xlink:type="simple">45°9'5"N, 20°14'44"E</named-content></named-content>, ~ 100 m) Stojanović (pers. comm.) observed the flies again on 14.x.2006 in the same locality. Early in the morning (8:00 am) ~ 40 specimens could be observed in the same hollow on the loess profile. Later, at around 4:00 p.m., more than 200 specimens were gathered in the same place, spread out over an area of ca 3 m<sup>2</sup>. <xref ref-type="bibr" rid="B92">Kutsarov and Hubenov (2019)</xref> recorded <italic><tp:taxon-name><tp:taxon-name-part taxon-name-part-type="genus" reg="Sphyracephala">S.</tp:taxon-name-part><tp:taxon-name-part taxon-name-part-type="species" reg="europaea">europaea</tp:taxon-name-part></tp:taxon-name></italic> in Bulgaria, east of the town of Nikopol, next to the rocky monastery St. Stefan (<named-content xmlns:xlink="http://www.w3.org/1999/xlink" content-type="dwc:verbatimCoordinates" xlink:type="simple"><named-content content-type="geo-json" specific-use="{&#34;type&#34;:&#34;Point&#34;,&#34;coordinates&#34;:[24.914167,43.710000]}" id="NCID0EPDDI" xlink:type="simple">43°42'36"N, 24°54'51"E</named-content></named-content>, 60 m) on the limestone rocks along the Danube River on the border with Romania. On the internet references for <italic><tp:taxon-name><tp:taxon-name-part taxon-name-part-type="genus" reg="Sphyracephala">S.</tp:taxon-name-part><tp:taxon-name-part taxon-name-part-type="species" reg="europaea">europaea</tp:taxon-name-part></tp:taxon-name></italic> in Romania can be found (<ext-link xmlns:xlink="http://www.w3.org/1999/xlink" xlink:href="https://www.flickr.com/photos/eurythyrea/5126015816" ext-link-type="uri" xlink:type="simple">https://www.flickr.com/photos/eurythyrea/5126015816</ext-link>). All locations for <italic><tp:taxon-name><tp:taxon-name-part taxon-name-part-type="genus" reg="Sphyracephala">S.</tp:taxon-name-part><tp:taxon-name-part taxon-name-part-type="species" reg="europaea">europaea</tp:taxon-name-part></tp:taxon-name></italic> are along the Danube River and its tributaries. <xref ref-type="bibr" rid="B123">Papp et al. (1997)</xref> stated “that <xref ref-type="bibr" rid="B70">Hennig (1941b)</xref> hypothesized the occurrence of <italic><tp:taxon-name><tp:taxon-name-part taxon-name-part-type="genus" reg="Sphyracephala">Sphyracephala</tp:taxon-name-part></tp:taxon-name></italic> in South Europe including Hungary”. However, that view, also repeated in <xref ref-type="bibr" rid="B62">Földvári and Meier (2002)</xref>, cannot be deduced from Hennig’s paper. The various collecting localities and the two type localities are shown on the map (Fig. <xref ref-type="fig" rid="F11">32</xref>). In Hungary, this fly has a nature conservation status: collecting it carries a 10,000 HUF fine (Turista Magazin 2023).</p><fig id="F11" position="float" orientation="portrait"><object-id xmlns:xlink="http://www.w3.org/1999/xlink" content-type="doi" xlink:type="simple">10.3897/zookeys.1241.151490.figure32</object-id><object-id xmlns:xlink="http://www.w3.org/1999/xlink" content-type="arpha" xlink:type="simple">287C06E3-C7FB-5ECE-A133-66A504DEE4A3</object-id><label>Figure 32.</label><caption><p>Distribution map for records of <italic><tp:taxon-name><tp:taxon-name-part taxon-name-part-type="genus" reg="Sphyracephala">Sphyracephala</tp:taxon-name-part><tp:taxon-name-part taxon-name-part-type="species" reg="babadjanidesi">babadjanidesi</tp:taxon-name-part></tp:taxon-name></italic> (red dots). The yellow dot indicates the type locality of <italic><tp:taxon-name><tp:taxon-name-part taxon-name-part-type="genus" reg="Sphyracephala">S.</tp:taxon-name-part><tp:taxon-name-part taxon-name-part-type="species" reg="babadjanidesi">babadjanidesi</tp:taxon-name-part></tp:taxon-name></italic>, while the blue dot indicates the one for <italic><tp:taxon-name><tp:taxon-name-part taxon-name-part-type="genus" reg="Sphyracephala">S.</tp:taxon-name-part><tp:taxon-name-part taxon-name-part-type="species" reg="europaea">europaea</tp:taxon-name-part></tp:taxon-name></italic>.</p></caption><graphic xmlns:xlink="http://www.w3.org/1999/xlink" xlink:href="zookeys-1241-001_article-151490__-g011.jpg" position="float" orientation="portrait" xlink:type="simple" id="oo_1349204.jpg"><uri content-type="original_file" xlink:type="simple">https://binary.pensoft.net/fig/1349204</uri></graphic></fig></tp:treatment-sec><tp:treatment-sec sec-type="remarks" id="SECID0EUGDI"><title>Remarks on synonymy.</title><p><xref ref-type="bibr" rid="B123">Papp et al. (1997)</xref> described <italic><tp:taxon-name><tp:taxon-name-part taxon-name-part-type="genus" reg="Sphyracephala">S.</tp:taxon-name-part><tp:taxon-name-part taxon-name-part-type="species" reg="europaea">europaea</tp:taxon-name-part></tp:taxon-name></italic> and declared it to be the first known species of the family <tp:taxon-name><tp:taxon-name-part taxon-name-part-type="family">Diopsidae</tp:taxon-name-part></tp:taxon-name> in Europe. However, fossil species are well known from Europe. <xref ref-type="bibr" rid="B123">Papp et al. (1997)</xref> considered <italic><tp:taxon-name><tp:taxon-name-part taxon-name-part-type="genus" reg="Sphyracephala">S.</tp:taxon-name-part><tp:taxon-name-part taxon-name-part-type="species" reg="babadjanidesi">babadjanidesi</tp:taxon-name-part></tp:taxon-name></italic> the most closely related species to <italic><tp:taxon-name><tp:taxon-name-part taxon-name-part-type="genus" reg="Sphyracephala">S.</tp:taxon-name-part><tp:taxon-name-part taxon-name-part-type="species" reg="europaea">europaea</tp:taxon-name-part></tp:taxon-name></italic>. By mistake, they reported Armenia as type locality of <italic><tp:taxon-name><tp:taxon-name-part taxon-name-part-type="genus" reg="Sphyracephala">S.</tp:taxon-name-part><tp:taxon-name-part taxon-name-part-type="species" reg="babadjanidesi">babadjanidesi</tp:taxon-name-part></tp:taxon-name></italic>. Papp and Földvári (in <xref ref-type="bibr" rid="B123">Papp et al. (1997)</xref>), while describing <italic><tp:taxon-name><tp:taxon-name-part taxon-name-part-type="genus" reg="Sphyracephala">S.</tp:taxon-name-part><tp:taxon-name-part taxon-name-part-type="species" reg="europaea">europaea</tp:taxon-name-part></tp:taxon-name></italic>, had no access to specimens of <italic><tp:taxon-name><tp:taxon-name-part taxon-name-part-type="genus" reg="Sphyracephala">S.</tp:taxon-name-part><tp:taxon-name-part taxon-name-part-type="species" reg="babadjanidesi">babadjanidesi</tp:taxon-name-part></tp:taxon-name></italic>. They had to rely on the description and illustrations by <xref ref-type="bibr" rid="B183">Zaitzev (1919)</xref>, which for its time were certainly of a good standard. However, Zaitzev did not study the genitalia of <italic><tp:taxon-name><tp:taxon-name-part taxon-name-part-type="genus" reg="Sphyracephala">S.</tp:taxon-name-part><tp:taxon-name-part taxon-name-part-type="species" reg="babadjanidesi">babadjanidesi</tp:taxon-name-part></tp:taxon-name></italic>. Describing a closely related species, without access to flies from the type locality of <italic><tp:taxon-name><tp:taxon-name-part taxon-name-part-type="genus" reg="Sphyracephala">S.</tp:taxon-name-part><tp:taxon-name-part taxon-name-part-type="species" reg="babadjanidesi">babadjanidesi</tp:taxon-name-part></tp:taxon-name></italic> and without knowledge of genitalia morphology, is not a procedure to be recommended.</p><p><xref ref-type="bibr" rid="B123">Papp et al. (1997)</xref> list three “features” that are different between <italic><tp:taxon-name><tp:taxon-name-part taxon-name-part-type="genus" reg="Sphyracephala">S.</tp:taxon-name-part><tp:taxon-name-part taxon-name-part-type="species" reg="babadjanidesi">babadjanidesi</tp:taxon-name-part></tp:taxon-name></italic> and <italic><tp:taxon-name><tp:taxon-name-part taxon-name-part-type="genus" reg="Sphyracephala">S.</tp:taxon-name-part><tp:taxon-name-part taxon-name-part-type="species" reg="europaea">europaea</tp:taxon-name-part></tp:taxon-name></italic>. The first one concerns the colour of the fore tarsi. According to Papp et al. “both description and figure [of Zaitzev] say that fore basitarsus and tarsomeres are yellow in <italic><tp:taxon-name><tp:taxon-name-part taxon-name-part-type="genus" reg="Sphyracephala">Sphyracephala</tp:taxon-name-part><tp:taxon-name-part taxon-name-part-type="species" reg="babadjanidesi">babadjanidesi</tp:taxon-name-part></tp:taxon-name></italic>, contrasting those of <italic><tp:taxon-name><tp:taxon-name-part taxon-name-part-type="genus" reg="Sphyracephala">S.</tp:taxon-name-part><tp:taxon-name-part taxon-name-part-type="species" reg="europaea">europaea</tp:taxon-name-part></tp:taxon-name></italic>.” In the description, <xref ref-type="bibr" rid="B123">Papp et al. (1997)</xref> state “Fore basitarsus all black, dorsal surface of other fore tarsomeres dark grey, at most 5<sup>th</sup> tarsomere light”. Comparison of photographs (Figs <xref ref-type="fig" rid="F7">16</xref>, <xref ref-type="fig" rid="F7">17</xref>) clearly shows that the colour of basitarsus and tarsomeres are similar for flies from Azerbaijan and Hungary. The second difference they listed is “No dark hue in r1 cell of <italic><tp:taxon-name><tp:taxon-name-part taxon-name-part-type="genus" reg="Sphyracephala">Sphyracephala</tp:taxon-name-part><tp:taxon-name-part taxon-name-part-type="species" reg="europaea">europaea</tp:taxon-name-part></tp:taxon-name></italic>, contrary to <italic><tp:taxon-name><tp:taxon-name-part taxon-name-part-type="genus" reg="Sphyracephala">S.</tp:taxon-name-part><tp:taxon-name-part taxon-name-part-type="species" reg="babadjanidesi">babadjanidesi</tp:taxon-name-part></tp:taxon-name></italic>.” This feature is certainly a bit overrepresented in <xref ref-type="bibr" rid="B183">Zaitzev (1919</xref>: fig. 1), but is not repeated in the text. Now, comparison of the wings shows no difference in this regard (Figs <xref ref-type="fig" rid="F6">12</xref>, <xref ref-type="fig" rid="F6">13</xref>). In wings from both Azerbaijan and Hungary, the very apex of cell r1 can be slightly darker. The third difference given by <xref ref-type="bibr" rid="B123">Papp et al. (1997)</xref> concerns the <abbrev xmlns:xlink="http://www.w3.org/1999/xlink" xlink:title="(ratio) length/width" id="ABBRID0ENNDI" xlink:type="simple">l/w</abbrev> ratio of the fore femur. In the section on the legs of <italic><tp:taxon-name><tp:taxon-name-part taxon-name-part-type="genus" reg="Sphyracephala">S.</tp:taxon-name-part><tp:taxon-name-part taxon-name-part-type="species" reg="babadjanidesi">babadjanidesi</tp:taxon-name-part></tp:taxon-name></italic>, their statement that fore femora of <italic><tp:taxon-name><tp:taxon-name-part taxon-name-part-type="genus" reg="Sphyracephala">S.</tp:taxon-name-part><tp:taxon-name-part taxon-name-part-type="species" reg="europaea">europaea</tp:taxon-name-part></tp:taxon-name></italic> are more incrassate, has already been rejected (see above, and Table <xref ref-type="table" rid="T1">1</xref>). The measurements given by <xref ref-type="bibr" rid="B123">Papp et al. (1997)</xref> are somewhat haphazard and not well presented. Fortunately, <xref ref-type="bibr" rid="B156">Simova-Tošić and Stojanović (2000)</xref> later presented high quality measurements for many characters and based on large series of males and females. The graphs for the ratio’s eye span/body length for flies from Azerbaijan, Hungary, and Serbia (Fig. <xref ref-type="fig" rid="F3">5</xref>) also clearly show no differences in this regard. Likewise, study of the wing morphometrics (Figs <xref ref-type="fig" rid="F35">107</xref>–<xref ref-type="fig" rid="F37">109</xref>) supports the conspecificity of <italic><tp:taxon-name><tp:taxon-name-part taxon-name-part-type="genus" reg="Sphyracephala">S.</tp:taxon-name-part><tp:taxon-name-part taxon-name-part-type="species" reg="babadjanidesi">babadjanidesi</tp:taxon-name-part></tp:taxon-name></italic> and <italic><tp:taxon-name><tp:taxon-name-part taxon-name-part-type="genus" reg="Sphyracephala">S.</tp:taxon-name-part><tp:taxon-name-part taxon-name-part-type="species" reg="europaea">europaea</tp:taxon-name-part></tp:taxon-name></italic>.</p><p>We present comparative colour photographs for flies from Azerbaijan and Hungary for anterior head (Figs <xref ref-type="fig" rid="F4">6</xref>, <xref ref-type="fig" rid="F4">7</xref>), wings (Figs <xref ref-type="fig" rid="F6">12</xref>, <xref ref-type="fig" rid="F6">13</xref>) and inner side of fore femur and whole fore legs (Figs <xref ref-type="fig" rid="F7">14–17</xref>, <xref ref-type="fig" rid="F10">31</xref>). These already give a strong indication that the same species is involved. Comparison with the large sets of genitalia drawings by <xref ref-type="bibr" rid="B123">Papp et al. (1997)</xref> and <xref ref-type="bibr" rid="B156">Simova-Tošić and Stojanović (2000)</xref> confirms the view that flies from Azerbaijan, Hungary, and Serbia are conspecific.</p></tp:treatment-sec><tp:treatment-sec><!--Section generated to contain objects referenced in tp:taxon-treatment.--><fig id="F33" position="float" orientation="portrait"><object-id xmlns:xlink="http://www.w3.org/1999/xlink" content-type="doi" xlink:type="simple">10.3897/zookeys.1241.151490.figure105</object-id><object-id xmlns:xlink="http://www.w3.org/1999/xlink" content-type="arpha" xlink:type="simple">C98380E7-A8BD-58B7-A57F-BF547086ACF3</object-id><label>Figure 105.</label><caption><p>Eye span plotted against body length for males of eight <italic><tp:taxon-name><tp:taxon-name-part taxon-name-part-type="genus" reg="Sphyracephala">Sphyracephala</tp:taxon-name-part></tp:taxon-name></italic> species. A single data point for <italic><tp:taxon-name><tp:taxon-name-part taxon-name-part-type="genus" reg="Sphyracephala">S.</tp:taxon-name-part><tp:taxon-name-part taxon-name-part-type="species" reg="nigrimana">nigrimana</tp:taxon-name-part></tp:taxon-name></italic> is also shown.</p></caption><graphic xmlns:xlink="http://www.w3.org/1999/xlink" xlink:href="zookeys-1241-001_article-151490__-g033.jpg" position="float" orientation="portrait" xlink:type="simple" id="oo_1349226.jpg"><uri content-type="original_file" xlink:type="simple">https://binary.pensoft.net/fig/1349226</uri></graphic></fig><fig id="F34" position="float" orientation="portrait"><object-id xmlns:xlink="http://www.w3.org/1999/xlink" content-type="doi" xlink:type="simple">10.3897/zookeys.1241.151490.figure106</object-id><object-id xmlns:xlink="http://www.w3.org/1999/xlink" content-type="arpha" xlink:type="simple">FA8F2D04-B8BD-5397-B1C4-5B69EB45ACBF</object-id><label>Figure 106.</label><caption><p>Eye span plotted against body length for females of eight <italic><tp:taxon-name><tp:taxon-name-part taxon-name-part-type="genus" reg="Sphyracephala">Sphyracephala</tp:taxon-name-part></tp:taxon-name></italic> species. A single data point for <italic><tp:taxon-name><tp:taxon-name-part taxon-name-part-type="genus" reg="Sphyracephala">S.</tp:taxon-name-part><tp:taxon-name-part taxon-name-part-type="species" reg="nigrimana">nigrimana</tp:taxon-name-part></tp:taxon-name></italic> is also shown.</p></caption><graphic xmlns:xlink="http://www.w3.org/1999/xlink" xlink:href="zookeys-1241-001_article-151490__-g034.jpg" position="float" orientation="portrait" xlink:type="simple" id="oo_1349227.jpg"><uri content-type="original_file" xlink:type="simple">https://binary.pensoft.net/fig/1349227</uri></graphic></fig><fig id="F35" position="float" orientation="portrait"><object-id xmlns:xlink="http://www.w3.org/1999/xlink" content-type="doi" xlink:type="simple">10.3897/zookeys.1241.151490.figure107</object-id><object-id xmlns:xlink="http://www.w3.org/1999/xlink" content-type="arpha" xlink:type="simple">55959997-584D-5D97-B96B-3C00E9172F5B</object-id><label>Figure 107.</label><caption><p>Geometric morphometric <abbrev xmlns:xlink="http://www.w3.org/1999/xlink" xlink:title="Principal Components Analysis" id="ABBRID0EQ6EK" xlink:type="simple">PCA</abbrev> analysis of <italic><tp:taxon-name><tp:taxon-name-part taxon-name-part-type="genus" reg="Sphyracephala">Sphyracephala</tp:taxon-name-part></tp:taxon-name></italic> wing venation patterns. Grey dots represent landmarks that were placed with the aid of straight (dotted) lines through other landmarks (white dots). Asterisks indicate wings from paratypes of <italic><tp:taxon-name><tp:taxon-name-part taxon-name-part-type="genus" reg="Sphyracephala">S.</tp:taxon-name-part><tp:taxon-name-part taxon-name-part-type="species" reg="europaea">europaea</tp:taxon-name-part></tp:taxon-name></italic> (junior synonym of <italic><tp:taxon-name><tp:taxon-name-part taxon-name-part-type="genus" reg="Sphyracephala">S.</tp:taxon-name-part><tp:taxon-name-part taxon-name-part-type="species" reg="babadjanidesi">babadjanidesi</tp:taxon-name-part></tp:taxon-name></italic>).</p></caption><graphic xmlns:xlink="http://www.w3.org/1999/xlink" xlink:href="zookeys-1241-001_article-151490__-g035.jpg" position="float" orientation="portrait" xlink:type="simple" id="oo_1349228.jpg"><uri content-type="original_file" xlink:type="simple">https://binary.pensoft.net/fig/1349228</uri></graphic></fig><fig id="F36" position="float" orientation="portrait"><object-id xmlns:xlink="http://www.w3.org/1999/xlink" content-type="doi" xlink:type="simple">10.3897/zookeys.1241.151490.figure108</object-id><object-id xmlns:xlink="http://www.w3.org/1999/xlink" content-type="arpha" xlink:type="simple">EA1673EB-61AD-56CB-977E-54933B7E6F83</object-id><label>Figure 108.</label><caption><p>Hierarchical clustering analysis of principal component scores from the <abbrev xmlns:xlink="http://www.w3.org/1999/xlink" xlink:title="Principal Components Analysis" id="ABBRID0ERFFK" xlink:type="simple">PCA</abbrev> in Fig. <xref ref-type="fig" rid="F35">107</xref>, using the average clustering method. Branch labels indicate the Approximately Unbiased p-value (<abbrev xmlns:xlink="http://www.w3.org/1999/xlink" xlink:title="Approximately Unbiased p-value (%)" id="ABBRID0EZFFK" xlink:type="simple">AU</abbrev>) and Bootstrap Probability (<abbrev xmlns:xlink="http://www.w3.org/1999/xlink" xlink:title="Bootstrap Probability values (%)" id="ABBRID0E4FFK" xlink:type="simple">BP</abbrev>). Asterisks indicate wings from paratypes of <italic><tp:taxon-name><tp:taxon-name-part taxon-name-part-type="genus" reg="Sphyracephala">S.</tp:taxon-name-part><tp:taxon-name-part taxon-name-part-type="species" reg="europaea">europaea</tp:taxon-name-part></tp:taxon-name></italic> (junior synonym of <italic><tp:taxon-name><tp:taxon-name-part taxon-name-part-type="genus" reg="Sphyracephala">S.</tp:taxon-name-part><tp:taxon-name-part taxon-name-part-type="species" reg="babadjanidesi">babadjanidesi</tp:taxon-name-part></tp:taxon-name></italic>).</p></caption><graphic xmlns:xlink="http://www.w3.org/1999/xlink" xlink:href="zookeys-1241-001_article-151490__-g036.jpg" position="float" orientation="portrait" xlink:type="simple" id="oo_1349229.jpg"><uri content-type="original_file" xlink:type="simple">https://binary.pensoft.net/fig/1349229</uri></graphic></fig><fig id="F37" position="float" orientation="portrait"><object-id xmlns:xlink="http://www.w3.org/1999/xlink" content-type="doi" xlink:type="simple">10.3897/zookeys.1241.151490.figure109</object-id><object-id xmlns:xlink="http://www.w3.org/1999/xlink" content-type="arpha" xlink:type="simple">59DB36E6-BA43-55A7-A05B-318D1EB771E0</object-id><label>Figure 109.</label><caption><p>Hierarchical clustering analysis of principal component scores from the <abbrev xmlns:xlink="http://www.w3.org/1999/xlink" xlink:title="Principal Components Analysis" id="ABBRID0EEHFK" xlink:type="simple">PCA</abbrev> in Fig. <xref ref-type="fig" rid="F35">107</xref>, using the complete clustering method. Branch labels indicate the Approximately Unbiased p-value (<abbrev xmlns:xlink="http://www.w3.org/1999/xlink" xlink:title="Approximately Unbiased p-value (%)" id="ABBRID0EMHFK" xlink:type="simple">AU</abbrev>) and Bootstrap Probability (<abbrev xmlns:xlink="http://www.w3.org/1999/xlink" xlink:title="Bootstrap Probability values (%)" id="ABBRID0EQHFK" xlink:type="simple">BP</abbrev>). Asterisks indicate wings from paratypes of <italic><tp:taxon-name><tp:taxon-name-part taxon-name-part-type="genus" reg="Sphyracephala">S.</tp:taxon-name-part><tp:taxon-name-part taxon-name-part-type="species" reg="europaea">europaea</tp:taxon-name-part></tp:taxon-name></italic> (junior synonym of <italic><tp:taxon-name><tp:taxon-name-part taxon-name-part-type="genus" reg="Sphyracephala">S.</tp:taxon-name-part><tp:taxon-name-part taxon-name-part-type="species" reg="babadjanidesi">babadjanidesi</tp:taxon-name-part></tp:taxon-name></italic>).</p></caption><graphic xmlns:xlink="http://www.w3.org/1999/xlink" xlink:href="zookeys-1241-001_article-151490__-g037.jpg" position="float" orientation="portrait" xlink:type="simple" id="oo_1349230.jpg"><uri content-type="original_file" xlink:type="simple">https://binary.pensoft.net/fig/1349230</uri></graphic></fig><fig id="F38" position="float" orientation="portrait"><object-id xmlns:xlink="http://www.w3.org/1999/xlink" content-type="doi" xlink:type="simple">10.3897/zookeys.1241.151490.figures110-112</object-id><object-id xmlns:xlink="http://www.w3.org/1999/xlink" content-type="arpha" xlink:type="simple">25375647-7BAD-597C-BF9A-5C5813E742BC</object-id><label>Figures 110–112.</label><caption><p><bold>110</bold> Cladogram of <italic><tp:taxon-name><tp:taxon-name-part taxon-name-part-type="genus" reg="Sphyracephala">Sphyracephala</tp:taxon-name-part></tp:taxon-name></italic> species groups according to <xref ref-type="bibr" rid="B47">Feijen (1989)</xref><bold>111</bold> preferred maximum likelihood phylogeny of the <tp:taxon-name><tp:taxon-name-part taxon-name-part-type="subfamily">Sphyracephalinae</tp:taxon-name-part></tp:taxon-name>, based on molecular analysis (<xref ref-type="bibr" rid="B80">Jackson 2019</xref>, supplemental figure 1, in slightly adapted form). Numbers at nodes represent Ultrafast Bootstrap supports <bold>112</bold> revised cladogram of <italic><tp:taxon-name><tp:taxon-name-part taxon-name-part-type="genus" reg="Sphyracephala">Sphyracephala</tp:taxon-name-part></tp:taxon-name></italic> species groups.</p></caption><graphic xmlns:xlink="http://www.w3.org/1999/xlink" xlink:href="zookeys-1241-001_article-151490__-g038.jpg" position="float" orientation="portrait" xlink:type="simple" id="oo_1349231.jpg"><uri content-type="original_file" xlink:type="simple">https://binary.pensoft.net/fig/1349231</uri></graphic></fig></tp:treatment-sec><ref-list><ref id="B156"><mixed-citation xmlns:xlink="http://www.w3.org/1999/xlink" xlink:type="simple"><person-group><name name-style="western"><surname>Simova-Tošić</surname><given-names>D</given-names></name><name name-style="western"><surname>Stojanović</surname><given-names>A</given-names></name></person-group> (<year>2000</year>) not 1999) Second finding of <italic><tp:taxon-name><tp:taxon-name-part taxon-name-part-type="genus">Sphyracephala</tp:taxon-name-part><tp:taxon-name-part taxon-name-part-type="species">europea</tp:taxon-name-part></tp:taxon-name></italic> Papp et Földvári in Europe (<tp:taxon-name><tp:taxon-name-part taxon-name-part-type="order">Diptera</tp:taxon-name-part></tp:taxon-name>: <tp:taxon-name><tp:taxon-name-part taxon-name-part-type="family">Diopsidae</tp:taxon-name-part></tp:taxon-name>). Acta Entomologica Serbica 4(1/2): 149–157. <ext-link xlink:href="http://www.eds.org.rs/AES/Vol4/Vol4%20No1aa13.pdf" ext-link-type="uri" xlink:type="simple">http://www.eds.org.rs/AES/Vol4/Vol4%20No1aa13.pdf</ext-link></mixed-citation></ref><ref id="B47"><mixed-citation xmlns:xlink="http://www.w3.org/1999/xlink" xlink:type="simple"><person-group><name name-style="western"><surname>Feijen</surname><given-names>HR</given-names></name></person-group> (<year>1989</year>) <article-title><tp:taxon-name><tp:taxon-name-part taxon-name-part-type="family">Diopsidae</tp:taxon-name-part></tp:taxon-name>. Volume IX, <tp:taxon-name><tp:taxon-name-part taxon-name-part-type="suborder">Cyclorrhapha</tp:taxon-name-part></tp:taxon-name> III (<tp:taxon-name><tp:taxon-name-part taxon-name-part-type="infraorder">Schizophora</tp:taxon-name-part></tp:taxon-name> other than <tp:taxon-name><tp:taxon-name-part taxon-name-part-type="parvorder">Calyptratae</tp:taxon-name-part></tp:taxon-name>), Part 12.</article-title> In: <person-group><name name-style="western"><surname>Griffiths</surname><given-names>GCD</given-names></name></person-group> (<role>Ed.</role>) <issue-title>Flies of the Nearctic Region.</issue-title><source>Schweizerbart, Stuttgart, Germany</source>, <fpage>1</fpage>–<lpage>122</lpage>. <ext-link xlink:href="https://www.schweizerbart.de/publications/detail/isbn/9783510700165/Griffiths_Flies_of_the_Nearctic_Region" ext-link-type="uri" xlink:type="simple">https://www.schweizerbart.de/publications/detail/isbn/9783510700165/Griffiths_Flies_of_the_Nearctic_Region</ext-link></mixed-citation></ref><ref id="B80"><mixed-citation xmlns:xlink="http://www.w3.org/1999/xlink" xlink:type="simple"><person-group><name name-style="western"><surname>Jackson</surname><given-names>MD</given-names></name></person-group> (<year>2019</year>) <source>Placement of <tp:taxon-name><tp:taxon-name-part taxon-name-part-type="subfamily">Micropezinae</tp:taxon-name-part></tp:taxon-name> (<tp:taxon-name><tp:taxon-name-part taxon-name-part-type="family">Micropezidae</tp:taxon-name-part></tp:taxon-name>) on the <tp:taxon-name><tp:taxon-name-part taxon-name-part-type="order">Diptera</tp:taxon-name-part></tp:taxon-name> Tree of Life: a Molecular Phylogenetic Approach. PhD thesis, The University of Guelph.</source><publisher-name>Ontario</publisher-name>, <publisher-loc>Canada</publisher-loc>, <size units="page">215 pp</size>. <ext-link xlink:href="http://hdl.handle.net/10214/15240" ext-link-type="uri" xlink:type="simple">http://hdl.handle.net/10214/15240</ext-link></mixed-citation></ref><ref id="B123"><mixed-citation xmlns:xlink="http://www.w3.org/1999/xlink" xlink:type="simple"><person-group><name name-style="western"><surname>Papp</surname><given-names>L</given-names></name><name name-style="western"><surname>Földvári</surname><given-names>M</given-names></name><name name-style="western"><surname>Paulovics</surname><given-names>P</given-names></name></person-group> (<year>1997</year>) <article-title><italic><tp:taxon-name><tp:taxon-name-part taxon-name-part-type="genus">Sphyracephala</tp:taxon-name-part><tp:taxon-name-part taxon-name-part-type="species">europaea</tp:taxon-name-part></tp:taxon-name></italic> sp. n. (<tp:taxon-name><tp:taxon-name-part taxon-name-part-type="order">Diptera</tp:taxon-name-part></tp:taxon-name>: <tp:taxon-name><tp:taxon-name-part taxon-name-part-type="family">Diopsidae</tp:taxon-name-part></tp:taxon-name>) from Hungary represents a family new to Europe.</article-title><source>Folia Entomologica Hungarica</source><volume>58</volume>: <fpage>137</fpage>–<lpage>146</lpage>. <ext-link xlink:href="http://publication.nhmus.hu/pdf/folentom/FoliaEntHung_1997_Vol_58_137.pdf" ext-link-type="uri" xlink:type="simple">http://publication.nhmus.hu/pdf/folentom/FoliaEntHung_1997_Vol_58_137.pdf</ext-link></mixed-citation></ref><ref id="B150"><mixed-citation xmlns:xlink="http://www.w3.org/1999/xlink" xlink:type="simple"><person-group><name name-style="western"><surname>Sen</surname><given-names>SK</given-names></name></person-group> (<year>1921</year>) <article-title>Life-histories of Indian insects. <tp:taxon-name><tp:taxon-name-part taxon-name-part-type="order">Diptera</tp:taxon-name-part></tp:taxon-name>: <italic><tp:taxon-name><tp:taxon-name-part taxon-name-part-type="genus">Sphryracephala</tp:taxon-name-part><tp:taxon-name-part taxon-name-part-type="species">hearseiana</tp:taxon-name-part></tp:taxon-name></italic>, Westw.</article-title><source>Memoirs of the Department of Agriculture in India, Entomological Series</source><volume>7</volume>(<issue>6</issue>): <fpage>33</fpage>–<lpage>38</lpage>. [2 pls] <ext-link xlink:href="https://archive.org/details/n06memoirsentomo07impeuoft" ext-link-type="uri" xlink:type="simple">https://archive.org/details/n06memoirsentomo07impeuoft</ext-link></mixed-citation></ref><ref id="B118"><mixed-citation xmlns:xlink="http://www.w3.org/1999/xlink" xlink:type="simple"><person-group><name name-style="western"><surname>Ôhara</surname><given-names>K</given-names></name></person-group> (<year>1993</year>) <article-title>First record of the family <tp:taxon-name><tp:taxon-name-part taxon-name-part-type="family">Diopsidae</tp:taxon-name-part></tp:taxon-name> from Japan (<tp:taxon-name><tp:taxon-name-part taxon-name-part-type="order">Diptera</tp:taxon-name-part></tp:taxon-name>, <tp:taxon-name><tp:taxon-name-part taxon-name-part-type="suborder">Brachycera</tp:taxon-name-part></tp:taxon-name>).</article-title><source>Bulletin of the Tokushima Prefectural Museum</source><volume>3</volume>: <fpage>39</fpage>–<lpage>47</lpage>. [in Japanese with English summary]</mixed-citation></ref><ref id="B119"><mixed-citation xmlns:xlink="http://www.w3.org/1999/xlink" xlink:type="simple"><person-group><name name-style="western"><surname>Ôhara</surname><given-names>K</given-names></name></person-group> (<year>1997</year>) <article-title><italic><tp:taxon-name><tp:taxon-name-part taxon-name-part-type="genus">Sphyracephala</tp:taxon-name-part><tp:taxon-name-part taxon-name-part-type="species">detrahens</tp:taxon-name-part></tp:taxon-name></italic> (<tp:taxon-name><tp:taxon-name-part taxon-name-part-type="order">Diptera</tp:taxon-name-part></tp:taxon-name>, <tp:taxon-name><tp:taxon-name-part taxon-name-part-type="family">Diopsidae</tp:taxon-name-part></tp:taxon-name>) in the Yaeyama Islands, Okinawa, Japan.</article-title><source>Bulletin of the Tokushima Prefectural Museum</source><volume>7</volume>: <fpage>25</fpage>–<lpage>37</lpage>. [in Japanese with English summary]</mixed-citation></ref><ref id="B69"><mixed-citation xmlns:xlink="http://www.w3.org/1999/xlink" xlink:type="simple"><person-group><name name-style="western"><surname>Hennig</surname><given-names>W</given-names></name></person-group> (<year>1941a</year>) <article-title>Beiträge zur Kenntnis des Kopulationsapparates und der Systematik der Acalyptraten. III. <tp:taxon-name><tp:taxon-name-part taxon-name-part-type="family">Pallopteridae</tp:taxon-name-part></tp:taxon-name>, <tp:taxon-name><tp:taxon-name-part taxon-name-part-type="family">Thyreophoridae</tp:taxon-name-part></tp:taxon-name>, <tp:taxon-name><tp:taxon-name-part taxon-name-part-type="family">Diopsidae</tp:taxon-name-part></tp:taxon-name>, <italic><tp:taxon-name><tp:taxon-name-part taxon-name-part-type="genus">Pseudopomyza</tp:taxon-name-part></tp:taxon-name></italic>, <italic><tp:taxon-name><tp:taxon-name-part taxon-name-part-type="genus">Pseudodinia</tp:taxon-name-part></tp:taxon-name></italic>.</article-title><source>Arbeiten über Morphologische und Taxonomische Entomologie aus Berlin-Dahlem</source><volume>8</volume>: <fpage>54</fpage>–<lpage>65</lpage>. [pl. 3] <ext-link xlink:href="http://sdei.senckenberg.de/~openaccess/02103.pdf" ext-link-type="uri" xlink:type="simple">http://sdei.senckenberg.de/~openaccess/02103.pdf</ext-link></mixed-citation></ref><ref id="B70"><mixed-citation xmlns:xlink="http://www.w3.org/1999/xlink" xlink:type="simple"><person-group><name name-style="western"><surname>Hennig</surname><given-names>W</given-names></name></person-group> (<year>1941b</year>) <article-title>39c <tp:taxon-name><tp:taxon-name-part taxon-name-part-type="family">Diopsidae</tp:taxon-name-part></tp:taxon-name>.</article-title> In: <person-group><name name-style="western"><surname>Lindner</surname><given-names>E</given-names></name></person-group> (<role>Ed.</role>) <issue-title>Die Fliegen der palaearktischen Region: 5 (7), Lieferung 143.</issue-title><source>E. Schweizerbart, Stuttgart, Germany</source>, <fpage>1</fpage>–<lpage>8</lpage>. <ext-link xlink:href="https://www.zobodat.at/pdf/Fliegen-palaeark-Region_4_1949_0001-0008.pdf" ext-link-type="uri" xlink:type="simple">https://www.zobodat.at/pdf/Fliegen-palaeark-Region_4_1949_0001-0008.pdf</ext-link></mixed-citation></ref><ref id="B160"><mixed-citation xmlns:xlink="http://www.w3.org/1999/xlink" xlink:type="simple"><person-group><name name-style="western"><surname>Steyskal</surname><given-names>G</given-names></name></person-group> (<year>1972</year>) <article-title>A catalogue of species and key to the genera of the family <tp:taxon-name><tp:taxon-name-part taxon-name-part-type="family">Diopsidae</tp:taxon-name-part></tp:taxon-name> (<tp:taxon-name><tp:taxon-name-part taxon-name-part-type="order">Diptera</tp:taxon-name-part></tp:taxon-name>: <tp:taxon-name><tp:taxon-name-part taxon-name-part-type="parvorder">Acalyptratae</tp:taxon-name-part></tp:taxon-name>). Stuttgarter Beitrage zur Naturkunde.</article-title><source>Serie A, Biologie</source><volume>234</volume>: <fpage>1</fpage>–<lpage>20</lpage>. <ext-link xlink:href="https://www.biodiversitylibrary.org/part/94956" ext-link-type="uri" xlink:type="simple">https://www.biodiversitylibrary.org/part/94956</ext-link></mixed-citation></ref><ref id="B73"><mixed-citation xmlns:xlink="http://www.w3.org/1999/xlink" xlink:type="simple"><person-group><name name-style="western"><surname>Hilger</surname><given-names>S</given-names></name></person-group> (<year>2000</year>) <article-title>A.7. Family <tp:taxon-name><tp:taxon-name-part taxon-name-part-type="family">Diopsidae</tp:taxon-name-part></tp:taxon-name>.</article-title> In: <person-group><name name-style="western"><surname>Papp</surname><given-names>L</given-names></name><name name-style="western"><surname>Darvas</surname><given-names>B</given-names></name></person-group> (<role>Eds</role>) <issue-title>Contributions to a Manual of Palaearctic Diptera (with special reference to flies of economic importance).</issue-title><source>Appendix. Science Herald, Budapest</source>, <fpage>335</fpage>–<lpage>343</lpage>.</mixed-citation></ref><ref id="B112"><mixed-citation xmlns:xlink="http://www.w3.org/1999/xlink" xlink:type="simple"><person-group><name name-style="western"><surname>Nartshuk</surname><given-names>EP</given-names></name></person-group> (<year>2003</year>) Key to the families of <tp:taxon-name><tp:taxon-name-part taxon-name-part-type="order">Diptera</tp:taxon-name-part></tp:taxon-name> (<tp:taxon-name><tp:taxon-name-part taxon-name-part-type="class">Insecta</tp:taxon-name-part></tp:taxon-name>) of the fauna of Russia and adjacent countries (with a brief review of families in the world fauna) [in Russian]. Russian Academy of Sciences, Proceedings of the Zoological Institute Trudy Zoologicheskogo Instituta Rossiiskoi Akademii Nauk, St. Petersburg. Vol. 294, 1–250.</mixed-citation></ref><ref id="B62"><mixed-citation xmlns:xlink="http://www.w3.org/1999/xlink" xlink:type="simple"><person-group><name name-style="western"><surname>Földvári</surname><given-names>M</given-names></name><name name-style="western"><surname>Meier</surname><given-names>R</given-names></name></person-group> (<year>2002</year>) On the natural history and all life-history stages of the only European stalk-eyed fly, <italic><tp:taxon-name><tp:taxon-name-part taxon-name-part-type="genus">Sphyracephala</tp:taxon-name-part><tp:taxon-name-part taxon-name-part-type="species">europaea</tp:taxon-name-part></tp:taxon-name></italic> Papp et Földvári (<tp:taxon-name><tp:taxon-name-part taxon-name-part-type="family">Diopsidae</tp:taxon-name-part></tp:taxon-name>: <tp:taxon-name><tp:taxon-name-part taxon-name-part-type="order">Diptera</tp:taxon-name-part></tp:taxon-name>). In: Yeates DK (Ed.), Abstracts Volume, Vth International Congress of Dipterology, 29 September – 4 October 2002. The University of Queensland, Brisbane, p. 71.</mixed-citation></ref><ref id="B23"><mixed-citation xmlns:xlink="http://www.w3.org/1999/xlink" xlink:type="simple"><person-group><name name-style="western"><surname>Carr</surname><given-names>M</given-names></name><name name-style="western"><surname>Cotton</surname><given-names>S</given-names></name><name name-style="western"><surname>Rogers</surname><given-names>DW</given-names></name><name name-style="western"><surname>Pomiankowski</surname><given-names>A</given-names></name><name name-style="western"><surname>Smith</surname><given-names>H</given-names></name><name name-style="western"><surname>Fowler</surname><given-names>K</given-names></name></person-group> (<year>2006a</year>) <article-title>Assigning sex to pre-adult stalk-eyed flies using genital disc morphology and X chromosome zygosity.</article-title><source>BMC Developmental Biology</source><volume>6</volume>(<issue>29</issue>): <fpage>1</fpage>–<lpage>10</lpage>. <ext-link xlink:href="10.1186/1471-213X-6-29" ext-link-type="doi" xlink:type="simple">https://doi.org/10.1186/1471-213X-6-29</ext-link></mixed-citation></ref><ref id="B120"><mixed-citation xmlns:xlink="http://www.w3.org/1999/xlink" xlink:type="simple"><person-group><name name-style="western"><surname>Oosterbroek</surname><given-names>P</given-names></name></person-group> (<year>2006</year>) <source>The European Families of the <tp:taxon-name><tp:taxon-name-part taxon-name-part-type="order">Diptera</tp:taxon-name-part></tp:taxon-name>: Identification, diagnosis, biology.</source><publisher-name>KNNV Publishing</publisher-name>, <publisher-loc>Utrecht</publisher-loc>, <size units="page">205 pp</size>. <ext-link xlink:href="10.1163/9789004278066_013" ext-link-type="doi" xlink:type="simple">https://doi.org/10.1163/9789004278066_013</ext-link></mixed-citation></ref><ref id="B21"><mixed-citation xmlns:xlink="http://www.w3.org/1999/xlink" xlink:type="simple"><person-group><name name-style="western"><surname>Carr</surname><given-names>M</given-names></name></person-group> (<year>2008</year>) <article-title>Multiple subfamilies of mariner transposable elements are present in stalk-eyed flies (<tp:taxon-name><tp:taxon-name-part taxon-name-part-type="order">Diptera</tp:taxon-name-part></tp:taxon-name>: <tp:taxon-name><tp:taxon-name-part taxon-name-part-type="family">Diopsidae</tp:taxon-name-part></tp:taxon-name>).</article-title><source>Genetica</source><volume>132</volume>(<issue>2</issue>): <fpage>113</fpage>–<lpage>122</lpage>. <ext-link xlink:href="10.1007/s10709-007-9157-2" ext-link-type="doi" xlink:type="simple">https://doi.org/10.1007/s10709-007-9157-2</ext-link></mixed-citation></ref><ref id="B87"><mixed-citation xmlns:xlink="http://www.w3.org/1999/xlink" xlink:type="simple"><person-group><name name-style="western"><surname>Kotrba</surname><given-names>M</given-names></name></person-group> (<year>2014</year>) <source>Flies and midges, a family album.</source><publisher-name>Goecke &amp; Evers</publisher-name>, <publisher-loc>Keltern, Germany</publisher-loc>, <size units="page">195 pp</size>.</mixed-citation></ref><ref id="B113"><mixed-citation xmlns:xlink="http://www.w3.org/1999/xlink" xlink:type="simple"><person-group><name name-style="western"><surname>Nartshuk</surname><given-names>EP</given-names></name></person-group> (<year>2017</year>) <article-title>Palearctic stalk-eyed Flies (<tp:taxon-name><tp:taxon-name-part taxon-name-part-type="order">Diptera</tp:taxon-name-part></tp:taxon-name>, <tp:taxon-name><tp:taxon-name-part taxon-name-part-type="suborder">Cyclorrhapha</tp:taxon-name-part></tp:taxon-name>, <tp:taxon-name><tp:taxon-name-part taxon-name-part-type="family">Diopsidae</tp:taxon-name-part></tp:taxon-name>) [In Russian].</article-title> In: <person-group><name name-style="western"><surname>Asanovich</surname><given-names>TA</given-names></name></person-group> (<role>Ed.</role>) <issue-title>Materials of the Jubilee Scientific Reporting Session dedicated to the 185th Anniversary of the Zoological Institute of the Russian Academy of Sciences (St.</issue-title><source>Petersburg, Russia, November 13–16 2017). Zoological Institute of RAS, St. Petersburg</source>, <fpage>127</fpage>–<lpage>130</lpage>.</mixed-citation></ref><ref id="B84"><mixed-citation xmlns:xlink="http://www.w3.org/1999/xlink" xlink:type="simple">KMNP (<year>2018</year>) A Körös-Maros Nemzeti Park. Körösök Völgye élménymagazin 2018. <ext-link xlink:href="https://korosoknaturpark.hu/wp-content/uploads/2018/11/Korosok-Volgye-Elmenymagazin.pdf" ext-link-type="uri" xlink:type="simple">https://korosoknaturpark.hu/wp-content/uploads/2018/11/Korosok-Volgye-Elmenymagazin.pdf</ext-link></mixed-citation></ref><ref id="B92"><mixed-citation xmlns:xlink="http://www.w3.org/1999/xlink" xlink:type="simple"><person-group><name name-style="western"><surname>Kutsarov</surname><given-names>Y</given-names></name><name name-style="western"><surname>Hubenov</surname><given-names>Z</given-names></name></person-group> (<year>2019</year>) <article-title><tp:taxon-name><tp:taxon-name-part taxon-name-part-type="family">Diopsidae</tp:taxon-name-part></tp:taxon-name> (<tp:taxon-name><tp:taxon-name-part taxon-name-part-type="infraorder">Schizophora</tp:taxon-name-part></tp:taxon-name>: <tp:taxon-name><tp:taxon-name-part taxon-name-part-type="subsection">Acalyptrata</tp:taxon-name-part></tp:taxon-name>) – a New Family for the Bulgarian Recent Dipterous Fauna.</article-title><source>Acta Zoologica Bulgarica</source><volume>71</volume>(<issue>1</issue>): <fpage>145</fpage>–<lpage>147</lpage>. <ext-link xlink:href="https://www.acta-zoologica-bulgarica.eu/downloads/acta-zoologica-bulgarica/2019/71-1-145-147.pdf" ext-link-type="uri" xlink:type="simple">https://www.acta-zoologica-bulgarica.eu/downloads/acta-zoologica-bulgarica/2019/71-1-145-147.pdf</ext-link></mixed-citation></ref><ref id="B183"><mixed-citation xmlns:xlink="http://www.w3.org/1999/xlink" xlink:type="simple"><person-group><name name-style="western"><surname>Zaitzev</surname><given-names>FA [Ph.]</given-names></name></person-group> (<year>1919</year>) <article-title>A new element of the tropical fauna in the Transcaucasia (<tp:taxon-name><tp:taxon-name-part taxon-name-part-type="order">Diptera</tp:taxon-name-part></tp:taxon-name>, <tp:taxon-name><tp:taxon-name-part taxon-name-part-type="family">Diopsidae</tp:taxon-name-part></tp:taxon-name>).</article-title><source>Bulletin du Musée du Caucase (Izvĕstiâ Kavkazskago Muzeâ)</source><volume>12</volume>: <fpage>1</fpage>–<lpage>6</lpage>. [In Russian, with description also in English] <ext-link xlink:href="https://www.biodiversitylibrary.org/item/268813#page/31" ext-link-type="uri" xlink:type="simple">https://www.biodiversitylibrary.org/item/268813#page/31</ext-link></mixed-citation></ref><ref id="B124"><mixed-citation xmlns:xlink="http://www.w3.org/1999/xlink" xlink:type="simple"><person-group><name name-style="western"><surname>Paulovics</surname><given-names>P</given-names></name></person-group> (<year>1998</year>) <article-title>Observations on the European Stalk-Eyed Fly <italic><tp:taxon-name><tp:taxon-name-part taxon-name-part-type="genus">Sphyracephala</tp:taxon-name-part><tp:taxon-name-part taxon-name-part-type="species">europaea</tp:taxon-name-part></tp:taxon-name></italic> Papp et Földvári, 1997 (<tp:taxon-name><tp:taxon-name-part taxon-name-part-type="order">Diptera</tp:taxon-name-part></tp:taxon-name>: <tp:taxon-name><tp:taxon-name-part taxon-name-part-type="family">Diopsidae</tp:taxon-name-part></tp:taxon-name>).</article-title><source>Folia Entomologica Hungarica</source><volume>59</volume>: <fpage>113</fpage>–<lpage>114</lpage>. <ext-link xlink:href="http://publication.nhmus.hu/pdf/folentom/FoliaEntHung_1998_Vol_59_113.pdf" ext-link-type="uri" xlink:type="simple">http://publication.nhmus.hu/pdf/folentom/FoliaEntHung_1998_Vol_59_113.pdf</ext-link></mixed-citation></ref><ref id="B140"><mixed-citation xmlns:xlink="http://www.w3.org/1999/xlink" xlink:type="simple"><person-group><name name-style="western"><surname>Rossi</surname><given-names>W</given-names></name><name name-style="western"><surname>Feijen</surname><given-names>HR</given-names></name></person-group> (<year>2018</year>) <article-title>New species of <italic><tp:taxon-name><tp:taxon-name-part taxon-name-part-type="genus">Rhizomyces</tp:taxon-name-part></tp:taxon-name></italic> Thaxter (<tp:taxon-name><tp:taxon-name-part taxon-name-part-type="phylum">Ascomycota</tp:taxon-name-part></tp:taxon-name>, <tp:taxon-name><tp:taxon-name-part taxon-name-part-type="order">Laboulbeniales</tp:taxon-name-part></tp:taxon-name>) parasitic on African stalk-eyed flies (<tp:taxon-name><tp:taxon-name-part taxon-name-part-type="order">Diptera</tp:taxon-name-part></tp:taxon-name>, <tp:taxon-name><tp:taxon-name-part taxon-name-part-type="family">Diopsidae</tp:taxon-name-part></tp:taxon-name>).</article-title><source>European Journal of Taxonomy</source><volume>474</volume>(<issue>474</issue>): <fpage>1</fpage>–<lpage>13</lpage>. <ext-link xlink:href="10.5852/ejt.2018.474" ext-link-type="doi" xlink:type="simple">https://doi.org/10.5852/ejt.2018.474</ext-link></mixed-citation></ref><ref id="B141"><mixed-citation xmlns:xlink="http://www.w3.org/1999/xlink" xlink:type="simple"><person-group><name name-style="western"><surname>Rossi</surname><given-names>W</given-names></name><name name-style="western"><surname>Kotrba</surname><given-names>M</given-names></name><name name-style="western"><surname>Triebel</surname><given-names>D</given-names></name></person-group> (<year>2005</year>) <article-title>A new species of <italic><tp:taxon-name><tp:taxon-name-part taxon-name-part-type="genus">Stigmatomyces</tp:taxon-name-part></tp:taxon-name></italic> from Baltic amber, the first fossil record of <tp:taxon-name><tp:taxon-name-part taxon-name-part-type="class">Laboulbeniomycetes</tp:taxon-name-part></tp:taxon-name>.</article-title><source>Mycological Research</source><volume>109</volume>(<issue>3</issue>): <fpage>271</fpage>–<lpage>274</lpage>. <ext-link xlink:href="10.1017/S0953756204001819" ext-link-type="doi" xlink:type="simple">https://doi.org/10.1017/S0953756204001819</ext-link></mixed-citation></ref><ref id="B64"><mixed-citation xmlns:xlink="http://www.w3.org/1999/xlink" xlink:type="simple"><person-group><name name-style="western"><surname>Grace</surname><given-names>CA</given-names></name><name name-style="western"><surname>Carr</surname><given-names>M</given-names></name></person-group> (<year>2020</year>) The evolutionary history of mariner elements in stalk-eyed flies reveals the horizontal transfer of transposons from insects into the genome of the cnidarian <italic><tp:taxon-name><tp:taxon-name-part taxon-name-part-type="genus">Hydra</tp:taxon-name-part><tp:taxon-name-part taxon-name-part-type="species">vulgaris</tp:taxon-name-part></tp:taxon-name></italic>. PLoS ONE 15(7): e0235984. <ext-link xlink:href="10.1371/journal.pone.0235984" ext-link-type="doi" xlink:type="simple">https://doi.org/10.1371/journal.pone.0235984</ext-link></mixed-citation></ref></ref-list></tp:taxon-treatment>
