# Supplementary material for: ﻿A revision of the four Afrotropical and Palaearctic Sphyracephala Say (Diptera, Diopsidae) with an illustrated overview of the other five Sphyracephala
Source: Zookeys. 2025 Jun 10;1241:1–81. doi: 10.3897/zookeys.1241.151490 (PMC12177517; doi:10.3897/zookeys.1241.151490)
Supplement: XML Treatment for Sphyracephala beccarii [file zookeys.1241.151490-treatment4.xml]

<!DOCTYPE tp:taxon-treatment
  PUBLIC "-//TaxonX//DTD Taxonomic Treatment Publishing DTD v0 20100105//EN" "tax-treatment-NSO.dtd">
<tp:taxon-treatment xmlns:tp="http://www.plazi.org/taxpub"><tp:treatment-meta><kwd-group><label>Taxon classification</label><kwd>
              <named-content content-type="kingdom">Animalia</named-content>
            </kwd><kwd>
              <named-content content-type="order">Diptera</named-content>
            </kwd><kwd>
              <named-content content-type="family">Diopsidae</named-content>
            </kwd></kwd-group><mixed-citation publication-type="journal"><person-group><name><surname>Feijen</surname><given-names>Hans R.</given-names></name><name><surname>Feijen</surname><given-names>Frida A. A.</given-names></name><name><surname>Feijen</surname><given-names>Cobi</given-names></name></person-group><article-title>﻿A revision of the four Afrotropical and Palaearctic <italic><tp:taxon-name><tp:taxon-name-part taxon-name-part-type="genus" reg="Sphyracephala">Sphyracephala</tp:taxon-name-part></tp:taxon-name></italic> Say (<tp:taxon-name><tp:taxon-name-part taxon-name-part-type="order">Diptera</tp:taxon-name-part></tp:taxon-name>, <tp:taxon-name><tp:taxon-name-part taxon-name-part-type="family">Diopsidae</tp:taxon-name-part></tp:taxon-name>) with an illustrated overview of the other five <italic><tp:taxon-name><tp:taxon-name-part taxon-name-part-type="genus" reg="Sphyracephala">Sphyracephala</tp:taxon-name-part></tp:taxon-name></italic></article-title><source>Zookeys</source><day>10</day><month>06</month><year>2025</year><volume>1241</volume><fpage>1</fpage><lpage>81</lpage><pub-id pub-id-type="doi">10.3897/zookeys.1241.151490</pub-id></mixed-citation></tp:treatment-meta><tp:nomenclature><label>﻿</label><tp:taxon-name>
            <object-id xmlns:xlink="http://www.w3.org/1999/xlink" content-type="arpha" xlink:type="simple">4A329B7F-CE39-584D-BC57-E93F588E751E</object-id>
            <tp:taxon-name-part taxon-name-part-type="genus" reg="Sphyracephala">Sphyracephala</tp:taxon-name-part>
            <tp:taxon-name-part taxon-name-part-type="species" reg="beccarii">beccarii</tp:taxon-name-part>
          </tp:taxon-name><tp:taxon-authority>(Rondani, 1873)</tp:taxon-authority><xref ref-type="fig" rid="F1">Figs 2</xref><xref ref-type="fig" rid="F2">, 4</xref><xref ref-type="fig" rid="F12">, 33–36</xref><xref ref-type="fig" rid="F13">, 37</xref><xref ref-type="fig" rid="F14">, 38–42</xref><xref ref-type="fig" rid="F15">, 43–47</xref><xref ref-type="fig" rid="F16">, 48–53</xref><xref ref-type="fig" rid="F33">, 105</xref><xref ref-type="fig" rid="F34">, 106</xref><xref ref-type="fig" rid="F35">, 107</xref><xref ref-type="fig" rid="F36">, 108</xref><xref ref-type="fig" rid="F37">, 109</xref><xref ref-type="fig" rid="F38">, 110–112</xref><xref ref-type="table" rid="T2">, Tables 2</xref><xref ref-type="table" rid="T3">, 3</xref><xref ref-type="table" rid="T4">, 4</xref><tp:nomenclature-citation-list><tp:nomenclature-citation><tp:taxon-name>
                <tp:taxon-name-part taxon-name-part-type="genus" reg="Diopsis">Diopsis</tp:taxon-name-part>
                <tp:taxon-name-part taxon-name-part-type="species" reg="beccarii">beccarii</tp:taxon-name-part>
              </tp:taxon-name><comment>Rondani, 1873: 289.</comment></tp:nomenclature-citation><tp:nomenclature-citation><tp:taxon-name>
                <tp:taxon-name-part taxon-name-part-type="genus" reg="Hexechopsis">Hexechopsis</tp:taxon-name-part>
                <tp:taxon-name-part taxon-name-part-type="species" reg="beccarii">beccarii</tp:taxon-name-part>
              </tp:taxon-name><comment>(Rondani): <xref ref-type="bibr" rid="B137">Rondani 1875</xref>: 442. <xref ref-type="bibr" rid="B121">Osten Sacken 1882</xref>: 235; <xref ref-type="bibr" rid="B15">Brunetti 1907</xref>: 163; <xref ref-type="bibr" rid="B10">Bezzi 1922</xref>: 71; <xref ref-type="bibr" rid="B39">Eggers 1925</xref>: 488, 493; <xref ref-type="bibr" rid="B147">Séguy 1949</xref>: 74, <xref ref-type="bibr" rid="B149">1955</xref>: 1123.</comment></tp:nomenclature-citation><tp:nomenclature-citation><tp:taxon-name>
                <tp:taxon-name-part taxon-name-part-type="genus" reg="Sphyracephala">Sphyracephala</tp:taxon-name-part>
                <tp:taxon-name-part taxon-name-part-type="species" reg="beccarii">beccarii</tp:taxon-name-part>
              </tp:taxon-name><comment>(Rondani): <xref ref-type="bibr" rid="B121">Osten Sacken 1882</xref>: 235. <xref ref-type="bibr" rid="B10">Bezzi 1922</xref>: 69; <xref ref-type="bibr" rid="B17">Brunetti 1928</xref>: 273; <xref ref-type="bibr" rid="B31">Curran 1928</xref>: 274; <xref ref-type="bibr" rid="B69">Hennig 1941a</xref>: 62, <xref ref-type="bibr" rid="B70">1941b</xref>: 6, figs 1, 5d, 1965: figs 46, 49c, 58a; <xref ref-type="bibr" rid="B147">Séguy 1949</xref>: 75, figs 6, 7; 1950: 276; <xref ref-type="bibr" rid="B168">Vaillant 1953</xref>: 11, figs on p. 12; <xref ref-type="bibr" rid="B28">Collart 1954</xref>: 329; <xref ref-type="bibr" rid="B96">Lindner 1954</xref>: 28; <xref ref-type="bibr" rid="B97">1962</xref>; 17; <xref ref-type="bibr" rid="B149">Séguy 1955</xref>: 1124; <xref ref-type="bibr" rid="B65">Guiglia 1957</xref>: 194; <xref ref-type="bibr" rid="B36">Descamps 1957</xref>: 17, figs 7b–7f; <xref ref-type="bibr" rid="B169">van Bruggen 1961</xref>: 425, figs 12, 15; <xref ref-type="bibr" rid="B160">Steyskal 1972</xref>: 13; <xref ref-type="bibr" rid="B43">Feijen 1978</xref>: 19; <xref ref-type="bibr" rid="B44">1983</xref>: fig. 5; 1987: 420; 1989: 67; <xref ref-type="bibr" rid="B26">Cogan and Shillito 1980</xref>: 584; <xref ref-type="bibr" rid="B59">Ferrar 1987</xref>: figs 28.34, 28.49, 28.62, 28.63, table 28.1; <xref ref-type="bibr" rid="B139">Rossi 1990</xref>: 3; <xref ref-type="bibr" rid="B14">Blackith and Guillet 1995</xref>: 66; <xref ref-type="bibr" rid="B81">Jakobs 1997</xref>: 13; <xref ref-type="bibr" rid="B108">McAlpine 1997</xref>: 172, figs 23, 24, 27; 2011: 150, figs 123, 125; <xref ref-type="bibr" rid="B123">Papp et al. 1997</xref>: 137; <xref ref-type="bibr" rid="B66">Hariri et al. 1998</xref>: 254, tabs 1–4; <xref ref-type="bibr" rid="B5">Baker 1999</xref>: tab 2-1, figs 2-2, 2-3, app. A; <xref ref-type="bibr" rid="B93">Lande and Wilkinson 1999</xref>: table 1; <xref ref-type="bibr" rid="B178">Wilkinson and Taper 1999</xref>: 1687, fig. 1, table 1; <xref ref-type="bibr" rid="B156">Simova-Tošić and Stojanović 2000</xref>: 149; <xref ref-type="bibr" rid="B73">Hilger 2000</xref>: 337, figs 7.3–7.7; <xref ref-type="bibr" rid="B111">Meier and Hilger 2000</xref>: 6, figs 9–11, table 2; <xref ref-type="bibr" rid="B6">Baker and Wilkinson 2001</xref>: figs 2, 3, table 1; <xref ref-type="bibr" rid="B7">Baker et al. 2001</xref>: figs 1, 2; <xref ref-type="bibr" rid="B78">Hurley et al. 2001</xref>: 408, 1C-E, 2D, 3C (as <italic>beccarri</italic>); <xref ref-type="bibr" rid="B77">Hurley 2002</xref>: 2, figs 1.3, 2.1.C-E, 2.2.D. 2.3.C; <xref ref-type="bibr" rid="B110">Meier and Baker 2002</xref>: 333, figs 1b, 2; <xref ref-type="bibr" rid="B29">Cotton 2004</xref>: 2, figs 4.1, 4.2, 4.3, table 4.1; <xref ref-type="bibr" rid="B30">Cotton et al. 2004</xref>: 1310, figs 1-3, table 1; <xref ref-type="bibr" rid="B25">Chapman et al. 2005</xref>: 534; <xref ref-type="bibr" rid="B22">Carr et al. 2005</xref>: 403, figs 4, 5, 2006a: 5, figs 1g, 2, 2006b: fig. 22; <xref ref-type="bibr" rid="B173">Warren and Smith 2007</xref>: figs 1a, 2, 3b, 3d; <xref ref-type="bibr" rid="B21">Carr 2008</xref>: 114, fig. 1, table 1; <xref ref-type="bibr" rid="B34">Dawah and Abdullah 2008</xref>: 89; <xref ref-type="bibr" rid="B133">Ribak et al. 2009</xref>; 861, figs 1, 3, 4, 5, 7, table 1; <xref ref-type="bibr" rid="B67">Hauser et al. 2011</xref>: 765, figs 1–3; <xref ref-type="bibr" rid="B117">O’Hara et al. 2011</xref>: 96; <xref ref-type="bibr" rid="B8">Baker et al. 2012</xref>: 2368; <xref ref-type="bibr" rid="B106">Marshall 2012</xref>: fig. 8 on p. 473; <xref ref-type="bibr" rid="B40">El-Hawagry et al. 2013</xref>: 60, <xref ref-type="bibr" rid="B41">2016</xref>: 124, <xref ref-type="bibr" rid="B42">2017</xref>: 17; <xref ref-type="bibr" rid="B171">Voje and Hansen 2013</xref>: figs 1, 2, tab 1; <xref ref-type="bibr" rid="B9">Baker et al. 2016</xref>: 898, figs 1, 2, table 1; <xref ref-type="bibr" rid="B57">Feijen et al. 2017</xref>: 76, figs 1, 5, 11, 17, 18, 20; <xref ref-type="bibr" rid="B58">Feijen et al. 2018</xref>: 142, figs 189, 194, 199; <xref ref-type="bibr" rid="B104">Mader 2017</xref>: 108; <xref ref-type="bibr" rid="B113">Nartshuk 2017</xref>: 129; <xref ref-type="bibr" rid="B80">Jackson 2019</xref>: suppl. fig. 1, 2; <xref ref-type="bibr" rid="B127">Picker et al. 2019</xref>: 344; <xref ref-type="bibr" rid="B64">Grace and Carr 2020</xref>: 18/24, table1; <xref ref-type="bibr" rid="B54">Feijen and Feijen 2021</xref>: 1484, figs 4, 48; 2022: 1111, fig. 9.56a; 2023: 84. [Given the frequent spelling errors in beccarii (1 or 2 c’s, 1 or 2 r’s, 1 or 2 i’s), this should be taken into account for digital searches.]</comment></tp:nomenclature-citation><tp:nomenclature-citation><tp:taxon-name>
                <tp:taxon-name-part taxon-name-part-type="genus" reg="Sphyracephala">Sphyracephala</tp:taxon-name-part>
                <tp:taxon-name-part taxon-name-part-type="species" reg="africana">africana</tp:taxon-name-part>
              </tp:taxon-name><comment>Karsch, 1888: 380, pl. 4 fig. 11. <xref ref-type="bibr" rid="B158">Speiser 1910</xref>: 166, <xref ref-type="bibr" rid="B159">1924</xref>: 100; <xref ref-type="bibr" rid="B39">Eggers 1925</xref>: 493; <xref ref-type="bibr" rid="B16">Brunetti 1926</xref>: 84, <xref ref-type="bibr" rid="B17">1928</xref>: 273; <xref ref-type="bibr" rid="B31">Curran 1928</xref>: 274; <xref ref-type="bibr" rid="B145">Séguy 1933</xref>: 32, <xref ref-type="bibr" rid="B146">1938</xref>: 237, <xref ref-type="bibr" rid="B147">1949</xref>: 75, <xref ref-type="bibr" rid="B149">1955</xref>: 1124; <xref ref-type="bibr" rid="B28">Collart 1954</xref>: 329; <xref ref-type="bibr" rid="B96">Lindner 1954</xref>: 28; <xref ref-type="bibr" rid="B36">Descamps 1957</xref>: 17; <xref ref-type="bibr" rid="B169">van Bruggen 1961</xref>: 426; <xref ref-type="bibr" rid="B160">Steyskal 1972</xref>: 13; <xref ref-type="bibr" rid="B43">Feijen 1978</xref>: 20; <xref ref-type="bibr" rid="B26">Cogan and Shillito 1980</xref>: 584; <xref ref-type="bibr" rid="B57">Feijen et al. 2017</xref>: 76.</comment></tp:nomenclature-citation><tp:nomenclature-citation><tp:taxon-name>
                <tp:taxon-name-part taxon-name-part-type="genus" reg="Sphyracephala">Sphyracephala</tp:taxon-name-part>
                <tp:taxon-name-part taxon-name-part-type="species" reg="hearseiana">hearseiana</tp:taxon-name-part>
              </tp:taxon-name><comment>(Westwood): <xref ref-type="bibr" rid="B10">Bezzi 1922</xref>: 69, Algeria (misidentification). <xref ref-type="bibr" rid="B70">Hennig1941b</xref>: 6; <xref ref-type="bibr" rid="B149">Séguy 1955</xref>: 1124; <xref ref-type="bibr" rid="B169">van Bruggen 1961</xref>: 426.</comment></tp:nomenclature-citation></tp:nomenclature-citation-list></tp:nomenclature><tp:treatment-sec sec-type="Type series" id="SECID0EVBAK"><title>Type series.</title><p><tp:taxon-name><tp:taxon-name-part taxon-name-part-type="genus" reg="Sphyracephala">Sphyracephala</tp:taxon-name-part> (<tp:taxon-name-part taxon-name-part-type="subgenus" reg="Diopsis">Diopsis</tp:taxon-name-part>) <tp:taxon-name-part taxon-name-part-type="species" reg="beccarii">beccarii</tp:taxon-name-part></tp:taxon-name>. Eritrea: Sciotel, Bogos [1870, <named-content xmlns:xlink="http://www.w3.org/1999/xlink" content-type="dwc:verbatimCoordinates" xlink:type="simple"><named-content content-type="geo-json" specific-use="{&#34;type&#34;:&#34;Point&#34;,&#34;coordinates&#34;:[38.333333,15.583333]}" id="NCID0EMCAK" xlink:type="simple">15°35'N, 38°20'E</named-content></named-content>, 780 m], 61 <bold><italic>syntypes</italic></bold> in <named-content xmlns:xlink="http://www.w3.org/1999/xlink" content-type="dwc:institutional_code" xlink:title="Museo Civico di Storia Naturale “Giacomo Doria”'" xlink:href="http://grbio.org/institution/museo-civico-di-storia-naturale-di-genova-giacomo-doria" xlink:type="simple">MSNG</named-content> (<xref ref-type="bibr" rid="B152">Sforzi and Sommaggio 2021</xref>), more <bold><italic>syntypes</italic></bold> in various other museums (<named-content xmlns:xlink="http://www.w3.org/1999/xlink" content-type="dwc:institutional_code" xlink:title="Wissenschaftsbereich Zoologie, Martin-Luther-Universität" xlink:href="http://grbio.org/institution/martin-luther-universitaet" xlink:type="simple">MLUH</named-content>, <named-content xmlns:xlink="http://www.w3.org/1999/xlink" content-type="dwc:institutional_code" xlink:title="Natural History Museum, London" xlink:href="http://grbio.org/institution/natural-history-museum-london" xlink:type="simple">NHMUK</named-content>). No lectotype has been nominated (<xref ref-type="bibr" rid="B152">Sforzi and Sommaggio 2021</xref>), although <xref ref-type="bibr" rid="B65">Guiglia (1957)</xref> mentioned “Tipo e numerosi cotipi”.</p><p><italic><tp:taxon-name><tp:taxon-name-part taxon-name-part-type="genus" reg="Sphyracephala">Sphyracephala</tp:taxon-name-part><tp:taxon-name-part taxon-name-part-type="species" reg="africana">africana</tp:taxon-name-part></tp:taxon-name></italic>. Tanzania: <bold><italic>holotype</italic></bold>, ♀, Bondei, [~ 5°00'S, 39°00'E, 100 m, i.1886/87], <abbrev xmlns:xlink="http://www.w3.org/1999/xlink" xlink:title="Museum für Naturkunde der Humboldt-Universität" id="ABBRID0E6DAK" xlink:type="simple">ZMHB</abbrev>. The holotype is not listed in <xref ref-type="bibr" rid="B135">Rohlfien and Ewald (1970)</xref>, but it is present in the <abbrev xmlns:xlink="http://www.w3.org/1999/xlink" xlink:title="Museum für Naturkunde der Humboldt-Universität" id="ABBRID0EHEAK" xlink:type="simple">ZMHB</abbrev> collection (Sven Marotzke, pers. comm. 2024).</p></tp:treatment-sec><tp:treatment-sec sec-type="material" id="SECID0ELEAK"><title>Material examined.</title><p>It would go too far to list all the <italic><tp:taxon-name><tp:taxon-name-part taxon-name-part-type="genus" reg="Sphyracephala">S.</tp:taxon-name-part><tp:taxon-name-part taxon-name-part-type="species" reg="beccarii">beccarii</tp:taxon-name-part></tp:taxon-name></italic> we have examined since 1971. Here we only list the totals examined per country or region: Eritrea, <bold>syntypes</bold> 3 ♀, 3 ♂, Sciotel, Bogos, 1870, O. Beccari (<named-content xmlns:xlink="http://www.w3.org/1999/xlink" content-type="dwc:institutional_code" xlink:title="Wissenschaftsbereich Zoologie, Martin-Luther-Universität" xlink:href="http://grbio.org/institution/martin-luther-universitaet" xlink:type="simple">MLUH</named-content>, V. Röder collection); Algeria, 1 ?sex, Rhouffi, vii.1949, Vaillant (<named-content xmlns:xlink="http://www.w3.org/1999/xlink" content-type="dwc:institutional_code" xlink:title="Zoologische Staatssammlung" xlink:href="http://grbio.org/institution/zoologische-staatssammlung" xlink:type="simple">ZSM</named-content>); Arabian Peninsula 75 ♀, 80 ♂ (see <xref ref-type="bibr" rid="B57">Feijen et al. 2017</xref>); Benin, 1 ♀ (<named-content xmlns:xlink="http://www.w3.org/1999/xlink" content-type="dwc:institutional_code" xlink:title="Naturalis Biodiversity Center" xlink:href="http://grbio.org/institution/naturalis-biodiversity-center" xlink:type="simple">RMNH</named-content>); Botswana, 1 ♀ (<named-content xmlns:xlink="http://www.w3.org/1999/xlink" content-type="dwc:institutional_code" xlink:title="Naturalis Biodiversity Center" xlink:href="http://grbio.org/institution/naturalis-biodiversity-center" xlink:type="simple">RMNH</named-content>); Burkina Faso, 1 ♂ (<named-content xmlns:xlink="http://www.w3.org/1999/xlink" content-type="dwc:institutional_code" xlink:title="Naturalis Biodiversity Center" xlink:href="http://grbio.org/institution/naturalis-biodiversity-center" xlink:type="simple">RMNH</named-content>); Cameroon, 1 ♀ (<named-content xmlns:xlink="http://www.w3.org/1999/xlink" content-type="dwc:institutional_code" xlink:title="National Museum Bloemfontein" xlink:href="http://grbio.org/institution/national-museum-bloemfontein-0" xlink:type="simple">BMSA</named-content>); DR Congo, 3 ♀, 5 ♂ (<named-content xmlns:xlink="http://www.w3.org/1999/xlink" content-type="dwc:institutional_code" xlink:title="California State Collection of Arthropods" xlink:href="http://grbio.org/institution/california-state-collection-arthropods" xlink:type="simple">CSCA</named-content>); Ethiopia, 2 ♀, 1 ♂ (<named-content xmlns:xlink="http://www.w3.org/1999/xlink" content-type="dwc:institutional_code" xlink:title="Universität Bielefeld" xlink:href="http://grbio.org/institution/universit%C3%A4t-bielefeld" xlink:type="simple">FBUB</named-content>); Gambia 1 ♀ (<named-content xmlns:xlink="http://www.w3.org/1999/xlink" content-type="dwc:institutional_code" xlink:title="Naturalis Biodiversity Center" xlink:href="http://grbio.org/institution/naturalis-biodiversity-center" xlink:type="simple">RMNH</named-content>); Ghana, 19 ♀, 14 ♂ (<named-content xmlns:xlink="http://www.w3.org/1999/xlink" content-type="dwc:institutional_code" xlink:title="Naturalis Biodiversity Center" xlink:href="http://grbio.org/institution/naturalis-biodiversity-center" xlink:type="simple">RMNH</named-content>, <named-content xmlns:xlink="http://www.w3.org/1999/xlink" content-type="dwc:institutional_code" xlink:title="California State Collection of Arthropods" xlink:href="http://grbio.org/institution/california-state-collection-arthropods" xlink:type="simple">CSCA</named-content>); Kenya, 4 ♀, 4 ♂ (<named-content xmlns:xlink="http://www.w3.org/1999/xlink" content-type="dwc:institutional_code" xlink:title="Naturalis Biodiversity Center" xlink:href="http://grbio.org/institution/naturalis-biodiversity-center" xlink:type="simple">RMNH</named-content>); Madagascar, 528 ♀, 276 ♂ (<named-content xmlns:xlink="http://www.w3.org/1999/xlink" content-type="dwc:institutional_code" xlink:title="California Academy of Sciences" xlink:href="http://grbio.org/institution/california-academy-sciences" xlink:type="simple">CAS</named-content>); Malawi, 314 ♀, 322 ♂, 1971–1975 (<named-content xmlns:xlink="http://www.w3.org/1999/xlink" content-type="dwc:institutional_code" xlink:title="Naturalis Biodiversity Center" xlink:href="http://grbio.org/institution/naturalis-biodiversity-center" xlink:type="simple">RMNH</named-content>); Mozambique, 131 ♀, 135 ♂, 1976–1982 (<named-content xmlns:xlink="http://www.w3.org/1999/xlink" content-type="dwc:institutional_code" xlink:title="Naturalis Biodiversity Center" xlink:href="http://grbio.org/institution/naturalis-biodiversity-center" xlink:type="simple">RMNH</named-content>); Niger, 8 ♀ (<named-content xmlns:xlink="http://www.w3.org/1999/xlink" content-type="dwc:institutional_code" xlink:title="Naturalis Biodiversity Center" xlink:href="http://grbio.org/institution/naturalis-biodiversity-center" xlink:type="simple">RMNH</named-content>); Senegal, 2 ♀ (<named-content xmlns:xlink="http://www.w3.org/1999/xlink" content-type="dwc:institutional_code" xlink:title="Naturalis Biodiversity Center" xlink:href="http://grbio.org/institution/naturalis-biodiversity-center" xlink:type="simple">RMNH</named-content>); South Africa 6 ♀, 1 ♂ (<named-content xmlns:xlink="http://www.w3.org/1999/xlink" content-type="dwc:institutional_code" xlink:title="Naturalis Biodiversity Center" xlink:href="http://grbio.org/institution/naturalis-biodiversity-center" xlink:type="simple">RMNH</named-content>); Tanzania, 26 ♀, 35 ♂, 1982–1988 (<named-content xmlns:xlink="http://www.w3.org/1999/xlink" content-type="dwc:institutional_code" xlink:title="Naturalis Biodiversity Center" xlink:href="http://grbio.org/institution/naturalis-biodiversity-center" xlink:type="simple">RMNH</named-content>); Togo, 17 ♀, 32 ♂ (<named-content xmlns:xlink="http://www.w3.org/1999/xlink" content-type="dwc:institutional_code" xlink:title="Universität Bielefeld" xlink:href="http://grbio.org/institution/universit%C3%A4t-bielefeld" xlink:type="simple">FBUB</named-content>, <named-content xmlns:xlink="http://www.w3.org/1999/xlink" content-type="dwc:institutional_code" xlink:title="Forschungsinstitut und Naturmuseum Senckenberg" xlink:href="http://grbio.org/institution/forschungsinstitut-und-natur-museum-senckenberg" xlink:type="simple">SMF</named-content>, <named-content xmlns:xlink="http://www.w3.org/1999/xlink" content-type="dwc:institutional_code" xlink:title="Naturalis Biodiversity Center" xlink:href="http://grbio.org/institution/naturalis-biodiversity-center" xlink:type="simple">RMNH</named-content>; Zambia, 1 ♀ (<named-content xmlns:xlink="http://www.w3.org/1999/xlink" content-type="dwc:institutional_code" xlink:title="Naturalis Biodiversity Center" xlink:href="http://grbio.org/institution/naturalis-biodiversity-center" xlink:type="simple">RMNH</named-content>); Zimbabwe 7 ♀, 2 ♂ (<named-content xmlns:xlink="http://www.w3.org/1999/xlink" content-type="dwc:institutional_code" xlink:title="Albany Museum" xlink:href="http://grbio.org/institution/albany-museum" xlink:type="simple">AMGS</named-content>, <named-content xmlns:xlink="http://www.w3.org/1999/xlink" content-type="dwc:institutional_code" xlink:title="Naturalis Biodiversity Center" xlink:href="http://grbio.org/institution/naturalis-biodiversity-center" xlink:type="simple">RMNH</named-content>). In total 622 ♀ and 635 ♂ were examined for Continental Africa and the Arabian Peninsula, giving a balanced sex-ratio of 100 ♀:102 ♂. However, a different picture emerged for Madagascar: 528 ♀and 276 ♂ were found, based on 84 malaise trapping periods in 2002–2004, which gives a sex-ratio of 100 ♀:52 ♂ (see also Table <xref ref-type="table" rid="T4">4</xref>). This striking difference will be discussed in the section on sex-ratio.</p></tp:treatment-sec><tp:treatment-sec sec-type="diagnosis" id="SECID0EKIAK"><title>Diagnosis.</title><p><italic><tp:taxon-name><tp:taxon-name-part taxon-name-part-type="genus" reg="Sphyracephala">Sphyracephala</tp:taxon-name-part><tp:taxon-name-part taxon-name-part-type="species" reg="beccarii">beccarii</tp:taxon-name-part></tp:taxon-name></italic> can be recognised by the following set of characters: head brown, thorax and abdomen blackish brown; sparsely covered with small setulae; frons with dark brown semicircular band; occiput yellowish brown; eye stalk stout (~ 0.75–0.80× the widest sagittal eye diameter), moderately sized for a <italic><tp:taxon-name><tp:taxon-name-part taxon-name-part-type="genus" reg="Sphyracephala">Sphyracephala</tp:taxon-name-part></tp:taxon-name></italic>; very small eye span (~ 2.1 mm) in both ♀ and ♂ (respectively ~ 49% and ~ 53% of body length); monomorphic with rate of dimorphism D = 0.07; distinct precoxal bridge; apical seta/scutellar spine ratio: ~ 3.9; scutellar spine/scutellum ratio: 0.50; small, pale scutellar spines ~ 0.17 mm; transparent wings; fore femur brown with apical fifth dark brown, inner side with dark brown transverse stripe on central third, strongly incrassate, <abbrev xmlns:xlink="http://www.w3.org/1999/xlink" xlink:title="(ratio) length/width" id="ABBRID0ECJAK" xlink:type="simple">l/w</abbrev> ratio: 2.5–2.6, with two rows of black spinous setae, inner row with ~ 6.0 setae, outer row with ~ 1.2 setae; tergite 1 with vague transverse ridges, on the meson two parallel, longitudinal grooves; intersternite 1-2 very slender, laterally connected to main sternite 2; ♀ tergite 7 and sternite 7 divided in two small sclerites almost touching laterally; ♀ cerci broad, <abbrev xmlns:xlink="http://www.w3.org/1999/xlink" xlink:title="(ratio) length/width" id="ABBRID0EGJAK" xlink:type="simple">l/w</abbrev> ratio: ~ 1.9; ♀ sternite 8 represented by two small sclerites, almost touching on the meson; no sclerotised ring; surstyli articulate, almost touching on the meson, tapering apically towards an upturned apex, anterior side with microtrichia on basal third and ~ 25 setulae on apical half. <italic><tp:taxon-name><tp:taxon-name-part taxon-name-part-type="genus" reg="Sphyracephala">Sphyracephala</tp:taxon-name-part><tp:taxon-name-part taxon-name-part-type="species" reg="beccarii">beccarii</tp:taxon-name-part></tp:taxon-name></italic> belongs to the <italic><tp:taxon-name><tp:taxon-name-part taxon-name-part-type="genus" reg="Sphyracephala">S.</tp:taxon-name-part><tp:taxon-name-part taxon-name-part-type="species" reg="hearseiana">hearseiana</tp:taxon-name-part></tp:taxon-name></italic> species group and can be considered the sister species of <italic><tp:taxon-name><tp:taxon-name-part taxon-name-part-type="genus" reg="Sphyracephala">S.</tp:taxon-name-part><tp:taxon-name-part taxon-name-part-type="species" reg="hearseiana">hearseiana</tp:taxon-name-part></tp:taxon-name></italic>.</p></tp:treatment-sec><tp:treatment-sec sec-type="redescription" id="SECID0ELKAK"><title>Redescription.</title><p>The following redescription considers the original descriptions by <xref ref-type="bibr" rid="B136">Rondani (1873)</xref> and <xref ref-type="bibr" rid="B83">Karsch (1888)</xref>, description and figures by <xref ref-type="bibr" rid="B70">Hennig (1941b</xref>: figs 1, 5d; 1965: figs 46, 49c, 58a), <xref ref-type="bibr" rid="B147">Séguy (1949</xref>: figs 6, 7), <xref ref-type="bibr" rid="B168">Vaillant (1953</xref>: figs on p. 12), the table of differences between <italic><tp:taxon-name><tp:taxon-name-part taxon-name-part-type="genus" reg="Sphyracephala">S.</tp:taxon-name-part><tp:taxon-name-part taxon-name-part-type="species" reg="beccarii">beccarii</tp:taxon-name-part></tp:taxon-name></italic> and <italic><tp:taxon-name><tp:taxon-name-part taxon-name-part-type="genus" reg="Sphyracephala">S.</tp:taxon-name-part><tp:taxon-name-part taxon-name-part-type="species" reg="munroi">munroi</tp:taxon-name-part></tp:taxon-name></italic> by <xref ref-type="bibr" rid="B28">Collart (1954)</xref>, descriptions and figures by <xref ref-type="bibr" rid="B36">Descamps (1957</xref>: fig. 7b–f), description and illustrations by <xref ref-type="bibr" rid="B169">van Bruggen (1961</xref>: figs 13, 14, 16), <xref ref-type="bibr" rid="B44">Feijen (1983</xref>: fig. 5), description and figures of antenna by <xref ref-type="bibr" rid="B108">McAlpine (1997</xref>: 172, figs 23, 24, 27; 2011, figs 123, 125), figures by <xref ref-type="bibr" rid="B73">Hilger (2000</xref>: figs 7.3–7.7), egg description and figures by <xref ref-type="bibr" rid="B111">Meier and Hilger (2000</xref>: figs 9–11).</p><p><bold><italic>Measurements</italic></bold>. Body length ♀ 4.26 mm ± <abbrev xmlns:xlink="http://www.w3.org/1999/xlink" xlink:title="Standard Error" id="ABBRID0E5MAK" xlink:type="simple">SE</abbrev> 0.04 (range 3.54–4.64, <italic>n</italic> = 40), ♂ 3.91 mm ± 0.04 (range 3.32–4.27, <italic>n</italic> = 40), eye span ♀ 2.09 mm ± 0.02 (range 1.75–2.31, <italic>n</italic> = 40), ♂ 2.08 mm ± 0.02 (range 1.78–2.27, <italic>n</italic> = 40); wing length ♀ 3.46 mm ± 0.04 (range 3.17–3.60, <italic>n</italic> = 10), ♂ 3.09 mm ± 0.08 (range 2.75–3.54, <italic>n</italic> = 10); length of scutellar spine ♀ 0.176 ± 0.004 (range 0.169–0.193, <italic>n</italic> = 10), ♂ 0.171 mm ± 0.004 (range 0.145–0.193, <italic>n</italic> = 10). <xref ref-type="bibr" rid="B6">Baker and Wilkinson (2001)</xref> found ♀ mean body length 4.97 mm, ♂ 4.50 mm; ♀ mean eye span 2.10 mm, ♂ 2.05 mm.</p><p><bold><italic>Head</italic></bold>. Central head (Figs <xref ref-type="fig" rid="F12">33</xref>, <xref ref-type="fig" rid="F12">34</xref>, <xref ref-type="fig" rid="F12">36</xref>) brown, arcuate groove dark brown; frons with dark brown semicircular band running from arcuate groove via base of inner vertical seta to ocellar tubercle; stalks dorsally and posteriorly largely blackish; occiput yellowish brown, slightly darker dorsally; head uniformly pruinose (Figs <xref ref-type="fig" rid="F12">34</xref>, <xref ref-type="fig" rid="F12">36</xref>), head with a few small black setulae dorsally, ventrally more and longer whitish setulae; arcuate groove distinct blackish; frons with rectangular elevation below ocellar tubercle, grooves laterally of elevation; face flat, no facial teeth, lateroventral corners rounded, facial sulcus absent, but ventral facial edges slightly turned upward medially; eye stalk stout, ~ 0.75–0.80× the widest sagittal eye diameter; eye span very small in both female (49.2% ± <abbrev xmlns:xlink="http://www.w3.org/1999/xlink" xlink:title="Standard Error" id="ABBRID0EROAK" xlink:type="simple">SE</abbrev> 0.1% of body length, <italic>n</italic> = 40) and male (53.3% ± <abbrev xmlns:xlink="http://www.w3.org/1999/xlink" xlink:title="Standard Error" id="ABBRID0EXOAK" xlink:type="simple">SE</abbrev> 0.1% of body length, <italic>n</italic> = 40); a monomorphic species with rate of dimorphism D = 0.07 (Figs <xref ref-type="fig" rid="F13">37</xref>, <xref ref-type="fig" rid="F33">105</xref>, <xref ref-type="fig" rid="F34">106</xref>, Table <xref ref-type="table" rid="T2">2</xref>); inner vertical seta long, &gt; 0.4 mm, 1.2× diameter of eye stalk; outer vertical seta long, &gt; 0.3 mm, 0.9× diameter of eye stalk (Figs <xref ref-type="fig" rid="F12">34</xref>, <xref ref-type="fig" rid="F12">36</xref>). A drawing of the antenna is provided by <xref ref-type="bibr" rid="B44">Feijen (1983</xref>: fig. 5). <xref ref-type="bibr" rid="B109">McAlpine (2011</xref>: figs 123, 125) provided a scanning electron microscope picture of the conus of the pedicel and a drawing of funiculus and basal segments of arista. <xref ref-type="bibr" rid="B108">McAlpine (1997</xref>: figs 23, 24) discussed the taxonomic importance of the ultrastructure of the face and provided electron micrographs of the lower part of face and parafacials and the microtrichose crazed cuticle of face. In a thesis, <xref ref-type="bibr" rid="B81">Jakobs (1997)</xref> studied the fine structure of the optical system. Jakobs measured 30 females and 30 males. She found for ratio eye span/body length in females 44.4% and in males 45.8%, whereas she found a rate of dimorphism D = 0.05, clearly indicating a monomorphic species. <xref ref-type="bibr" rid="B6">Baker and Wilkinson (2001)</xref> found for ratio eye span/body length in females 42.3% and in males 45.6%, whereas they found a rate of dimorphism D = 0.20 which still qualifies <italic><tp:taxon-name><tp:taxon-name-part taxon-name-part-type="genus" reg="Sphyracephala">S.</tp:taxon-name-part><tp:taxon-name-part taxon-name-part-type="species" reg="beccarii">beccarii</tp:taxon-name-part></tp:taxon-name></italic> as a monomorphic species.</p><fig id="F12" position="float" orientation="portrait"><object-id xmlns:xlink="http://www.w3.org/1999/xlink" content-type="doi" xlink:type="simple">10.3897/zookeys.1241.151490.figures33-36</object-id><object-id xmlns:xlink="http://www.w3.org/1999/xlink" content-type="arpha" xlink:type="simple">6528806A-F3D4-57C2-82A9-C35BCC47094E</object-id><label>Figures 33–36.</label><caption><p><italic><tp:taxon-name><tp:taxon-name-part taxon-name-part-type="genus" reg="Sphyracephala">Sphyracephala</tp:taxon-name-part><tp:taxon-name-part taxon-name-part-type="species" reg="beccarii">beccarii</tp:taxon-name-part></tp:taxon-name></italic><bold>33</bold> live photograph, Mikumi, Tanzania (photograph © Stephen Marshall) <bold>34</bold> ♂, head, anterior view, Wadi Maharish, Saudi Arabia <bold>35</bold> ♀, thorax, lateral view, Mahavelo Forest, Madagascar <bold>36</bold> ♀, thorax, dorsal view, Niamey, Niger. Scale bars: 0.5 mm.</p></caption><graphic xmlns:xlink="http://www.w3.org/1999/xlink" xlink:href="zookeys-1241-001_article-151490__-g012.jpg" position="float" orientation="portrait" xlink:type="simple" id="oo_1349205.jpg"><uri content-type="original_file" xlink:type="simple">https://binary.pensoft.net/fig/1349205</uri></graphic></fig><p><bold><italic>Thorax</italic></bold>. Collar, scutum and scutellum blackish brown with few small setulae (Figs <xref ref-type="fig" rid="F12">35</xref>, <xref ref-type="fig" rid="F12">36</xref>), scutum and scutellum with fine granulated structure; scutellar spines whitish with brown base; pleura blackish brown, uniformly pruinose; posterior notopleural seta quite long; infra-alar seta long, almost twice length of notopleural seta (Fig. <xref ref-type="fig" rid="F12">36</xref>); supra-alar carina indistinct; distinct precoxal bridge (Fig. <xref ref-type="fig" rid="F1">2</xref>); scutal length/scutal width ratio: 0.85; scutellum trapezoid, narrowing distally; scutellar spines small, straight, slightly turned upward, diverging at angle of ~ 60°; scutellar spine/scutellum ratio: 0.50 ± 0.01 (<italic>n</italic> = 25, see Table <xref ref-type="table" rid="T3">3</xref>); scutellar spine/length of body ratio: 0.044 ± 0.001 (<italic>n</italic> = 20); apical seta/scutellar spine ratio: 3.89 ± 0.07 (<italic>n</italic> = 25); scutellar length/scutellar width (at base) ratio: 0.69 ± 0.01 (<italic>n</italic> = 20). <xref ref-type="bibr" rid="B108">McAlpine (1997</xref>: fig. 27) illustrated the median ventral region of sternopleura, showing double series of pits.</p><p><bold><italic>Wing</italic></bold>. Transparent with only the faintest brownish hue (Fig. <xref ref-type="fig" rid="F14">38</xref>); vein CuA+CuP from vein CuP onward extending under angle of 45° to two-thirds of wing margin in straight line; vein M4 continuing distal of crossvein dm-m to one quarter of distance to wing margin; cell cua very narrow, width near base and apex equal (Fig. <xref ref-type="fig" rid="F14">38</xref>); crossvein h distinct; glabrous area only includes basal quarter of cell br. Wing pictures were provided by <xref ref-type="bibr" rid="B169">van Bruggen (1961</xref>: fig. 12). <xref ref-type="bibr" rid="B73">Hilger (2000</xref>: fig. 3), <xref ref-type="bibr" rid="B57">Feijen et al. (2017</xref>: fig. 11) and Feijen and Feijen (2018: fig. 189). In the drawing by Hilger, cell cua is clearly misrepresented.</p><fig id="F13" position="float" orientation="portrait"><object-id xmlns:xlink="http://www.w3.org/1999/xlink" content-type="doi" xlink:type="simple">10.3897/zookeys.1241.151490.figure37</object-id><object-id xmlns:xlink="http://www.w3.org/1999/xlink" content-type="arpha" xlink:type="simple">236693C7-CAF0-5182-8952-5C06EFE19A2C</object-id><label>Figure 37.</label><caption><p><italic><tp:taxon-name><tp:taxon-name-part taxon-name-part-type="genus" reg="Sphyracephala">Sphyracephala</tp:taxon-name-part><tp:taxon-name-part taxon-name-part-type="species" reg="beccarii">beccarii</tp:taxon-name-part></tp:taxon-name></italic>, eye span plotted against body length.</p></caption><graphic xmlns:xlink="http://www.w3.org/1999/xlink" xlink:href="zookeys-1241-001_article-151490__-g013.jpg" position="float" orientation="portrait" xlink:type="simple" id="oo_1349206.jpg"><uri content-type="original_file" xlink:type="simple">https://binary.pensoft.net/fig/1349206</uri></graphic></fig><fig id="F14" position="float" orientation="portrait"><object-id xmlns:xlink="http://www.w3.org/1999/xlink" content-type="doi" xlink:type="simple">10.3897/zookeys.1241.151490.figures38-42</object-id><object-id xmlns:xlink="http://www.w3.org/1999/xlink" content-type="arpha" xlink:type="simple">E997F831-B380-530A-8CE5-E63794EDDD90</object-id><label>Figures 38–42.</label><caption><p><italic><tp:taxon-name><tp:taxon-name-part taxon-name-part-type="genus" reg="Sphyracephala">Sphyracephala</tp:taxon-name-part><tp:taxon-name-part taxon-name-part-type="species" reg="beccarii">beccarii</tp:taxon-name-part></tp:taxon-name></italic><bold>38</bold> ♂, wing, Diampwe Malawi <bold>39, 40</bold> ♀, fore femur, Wadi Maharish, Saudi Arabia <bold>39</bold> inner view <bold>40</bold> outer view <bold>41</bold> ♂, Limbe, Malawi, fore leg, inner view <bold>42</bold> ♀, Dedza, Malawi, abdomen, dorsal view. Scale bars: 0.5 mm (<bold>38, 41, 42</bold>); 0.2 mm (<bold>39, 40</bold>).</p></caption><graphic xmlns:xlink="http://www.w3.org/1999/xlink" xlink:href="zookeys-1241-001_article-151490__-g014.jpg" position="float" orientation="portrait" xlink:type="simple" id="oo_1349207.jpg"><uri content-type="original_file" xlink:type="simple">https://binary.pensoft.net/fig/1349207</uri></graphic></fig><p><bold><italic>Legs</italic>.</bold> Fore coxa and trochanter very pale, thinly pruinose, with some setulae; fore femur (Figs <xref ref-type="fig" rid="F14">39–41</xref>) brown, thinly pruinose, apical fifth dark brown on inner and outer side, inner side with dark brown transverse band, dorsally connected to dark apex, sparsely clothed in small setulae; fore tibia dark brown, thinly pruinose; basitarsus brown, other tarsomeres pale, thinly pruinose and with rows of blackish setulae (Fig. <xref ref-type="fig" rid="F14">41</xref>); mid and hind legs pale brown, femora with dark brown apical third, hind tibia with dark brown apex; fore femur strongly incrassate (Table <xref ref-type="table" rid="T2">2</xref>), <abbrev xmlns:xlink="http://www.w3.org/1999/xlink" xlink:title="(ratio) length/width" id="ABBRID0EJWAK" xlink:type="simple">l/w</abbrev> ratio: 2.48 ± <abbrev xmlns:xlink="http://www.w3.org/1999/xlink" xlink:title="Standard Error" id="ABBRID0ENWAK" xlink:type="simple">SE</abbrev> 0.02 in ♀ (<italic>n</italic> = 10) and 2.53 ± 0.03 in ♂ <italic>n</italic> = 15); fore femur with two rows of black spinous setae on distal half with in ♀ 7.5 ± <abbrev xmlns:xlink="http://www.w3.org/1999/xlink" xlink:title="Standard Error" id="ABBRID0EVWAK" xlink:type="simple">SE</abbrev> 0.2 setae (<italic>n</italic> = 16) and in ♂ 6.8 ± 0.2 (<italic>n</italic> = 16) setae, inner row with 6.0 ± 0.1 (<italic>n</italic> = 32) setae and outer row with 1.2 ± 0.1 setae (<italic>n</italic> = 32), two rows of tubercles on distal three-quarters with in ♀ 49.8 ± 0.8 tubercles (<italic>n</italic> = 16) and in ♂ 46.9 ± 0.6 (<italic>n</italic> = 16), inner row with 22.3 ± 0.2 (<italic>n</italic> = 32) tubercles and outer row with 26.1 ± 0.3 (<italic>n</italic> = 32) tubercles. <xref ref-type="bibr" rid="B31">Curran’s (1928)</xref> key separating <italic><tp:taxon-name><tp:taxon-name-part taxon-name-part-type="genus" reg="Sphyracephala">S.</tp:taxon-name-part><tp:taxon-name-part taxon-name-part-type="species" reg="beccarii">beccarii</tp:taxon-name-part></tp:taxon-name></italic> from <italic><tp:taxon-name><tp:taxon-name-part taxon-name-part-type="genus" reg="Sphyracephala">S.</tp:taxon-name-part><tp:taxon-name-part taxon-name-part-type="species" reg="munroi">munroi</tp:taxon-name-part></tp:taxon-name></italic> by the “Tibiæ and tarsi largely or wholly yellowish” for the former and the tibiae and tarsi brown for the latter should be disregarded. Already in <xref ref-type="bibr" rid="B136">Rondani’s (1873)</xref> description it was clearly stated “antici .... tibiis, et metatarso nigricantibus”. <xref ref-type="bibr" rid="B28">Collart (1954)</xref> in his table indicated as differential characters for <italic><tp:taxon-name><tp:taxon-name-part taxon-name-part-type="genus" reg="Sphyracephala">S.</tp:taxon-name-part><tp:taxon-name-part taxon-name-part-type="species" reg="beccarii">beccarii</tp:taxon-name-part></tp:taxon-name></italic> that the fore femur was strongly incrassate, hind tibia only black at apex and for <italic><tp:taxon-name><tp:taxon-name-part taxon-name-part-type="genus" reg="Sphyracephala">S.</tp:taxon-name-part><tp:taxon-name-part taxon-name-part-type="species" reg="munroi">munroi</tp:taxon-name-part></tp:taxon-name></italic> that the fore femur was moderately incrassate, hind tibia completely black.</p><p><bold><italic>Preabdomen</italic></bold>. Tergites (Fig. <xref ref-type="fig" rid="F14">42</xref>) blackish brown, thinly pruinose, small setulae laterally; tergite 1 with very vague transverse ridges, on the meson two parallel, longitudinal grooves (Fig. <xref ref-type="fig" rid="F14">42</xref>); suture between tergites 1 and 2 just visible; sternites 1–6 brown, all covering the width of the abdomen, sternite 1 and basal half of sternite 2 glossy, other sternites thinly pruinose, sparsely clothed in small white setulae; sternite 1 short, trapezoid; intersternite 1-2 absent, sternite 2 a uniform, slightly trapezoid plate (Fig. <xref ref-type="fig" rid="F15">46</xref>); sternites 3–6 rectangular.</p><p><bold><italic>Female postabdomen</italic></bold>. Postabdomen short, broad (Fig. <xref ref-type="fig" rid="F15">43</xref>); tergite 7 represented by two small, strongly sclerotised, laterally located, sclerites; tergite 8 (Fig. <xref ref-type="fig" rid="F15">45</xref>) two square, thinly pruinose, sclerites, laterally located, broadly separated on the meson; tergum 10 short, extending posteriorly on the meson, thinly pruinose, one pair of apical setulae; cerci broad, <abbrev xmlns:xlink="http://www.w3.org/1999/xlink" xlink:title="(ratio) length/width" id="ABBRID0EI1AK" xlink:type="simple">l/w</abbrev> ratio: ~ 1.9, clothed in microtrichia and setulae; sternite 7 consisting of two small, strongly sclerotised, laterally located, angular sclerites, almost touching tergite 7; spiracle 7 located in membrane in between sternites 6 and 7 (Fig. <xref ref-type="fig" rid="F15">43</xref>); sternite 8 represented by two small sclerites, almost touching on the meson (Fig. <xref ref-type="fig" rid="F2">4</xref>), near the genital pore, clothed in microtrichia, 6 pairs of long setulae and some small setulae ; subanal plate (Fig. <xref ref-type="fig" rid="F15">44</xref>) kidney-shaped with rounded apex and rounded anterolateral corners, apex with one pair of longer setulae, clothed in microtrichia and a few pairs of small setulae; spermathecae (Fig. <xref ref-type="fig" rid="F15">47</xref>) mushroom-shaped with large, bell-shaped, hollow, more sclerotised, striated, inner structure, no protuberances; sclerotised ring of ventral vagina absent. <xref ref-type="bibr" rid="B73">Hilger (2000</xref>: figs 4, 5) provides detailed drawings of ventral and lateral views of the postabdomen.</p><fig id="F15" position="float" orientation="portrait"><object-id xmlns:xlink="http://www.w3.org/1999/xlink" content-type="doi" xlink:type="simple">10.3897/zookeys.1241.151490.figures43-47</object-id><object-id xmlns:xlink="http://www.w3.org/1999/xlink" content-type="arpha" xlink:type="simple">E2A6CC22-6D2F-569A-9267-54361C1A5D05</object-id><label>Figures 43–47.</label><caption><p><italic><tp:taxon-name><tp:taxon-name-part taxon-name-part-type="genus" reg="Sphyracephala">Sphyracephala</tp:taxon-name-part><tp:taxon-name-part taxon-name-part-type="species" reg="beccarii">beccarii</tp:taxon-name-part></tp:taxon-name></italic>, ♀, <bold>43, 44, 47</bold> Maputo. Mozambique, <bold>45, 46</bold> Zomba, Malawi <bold>43</bold> postabdomen, ventral view <bold>44</bold> subanal plate, ventral view <bold>45</bold> tergite 8,10 and cerci, dorsal view <bold>46</bold> sternites 1 and 2, ventral view <bold>47</bold> spermathecae. Scale bars: 0.2 mm (<bold>43, 46</bold>); 0.1 mm (<bold>44, 45, 47</bold>).</p></caption><graphic xmlns:xlink="http://www.w3.org/1999/xlink" xlink:href="zookeys-1241-001_article-151490__-g015.jpg" position="float" orientation="portrait" xlink:type="simple" id="oo_1349208.jpg"><uri content-type="original_file" xlink:type="simple">https://binary.pensoft.net/fig/1349208</uri></graphic></fig><p><bold><italic>Male postabdomen</italic></bold>. Syntergosternite 7+8 very slender, extending the width of the abdomen, slightly angular on the meson (Fig. <xref ref-type="fig" rid="F16">53</xref>); spiracles 7 in membrane; epandrium (Fig. <xref ref-type="fig" rid="F16">48</xref>) rounded, clothed in microtrichia and ~ 30 pairs of setulae; surstyli articulate, almost encircled by the epandrium, nearly touching on the meson, tapering apically towards an upturned apex (Figs <xref ref-type="fig" rid="F16">48–50</xref>), outer side with microtrichia on basal third, apical half with ~ 25 setulae (Fig. <xref ref-type="fig" rid="F16">49</xref>), inner side with only a few small setulae on apical half (Fig. <xref ref-type="fig" rid="F16">50</xref>); surstyli interconnected via broad processus longi; cerci tapering basally and apically, broadest at one-third from apex (Fig. <xref ref-type="fig" rid="F16">48</xref>), length/broadest width ratio: 2.8, clothed in microtrichia and on apical half with more than 30 setulae; phallapodeme (Fig. <xref ref-type="fig" rid="F16">52</xref>) with slender anterior arm, corners pointed, anterior arm slightly longer than posterior arm, lateral processes “vane” broad; phallus broad, short, male genital process hardly sticking out from apex; ejaculatory apodeme straight, very slender (Fig. <xref ref-type="fig" rid="F16">51</xref>), ejaculatory sac normal-sized.</p><fig id="F16" position="float" orientation="portrait"><object-id xmlns:xlink="http://www.w3.org/1999/xlink" content-type="doi" xlink:type="simple">10.3897/zookeys.1241.151490.figures48-53</object-id><object-id xmlns:xlink="http://www.w3.org/1999/xlink" content-type="arpha" xlink:type="simple">7C8E5A05-425B-5B77-868B-0C72AD57EBF5</object-id><label>Figures 48–53.</label><caption><p><italic><tp:taxon-name><tp:taxon-name-part taxon-name-part-type="genus" reg="Sphyracephala">Sphyracephala</tp:taxon-name-part><tp:taxon-name-part taxon-name-part-type="species" reg="beccarii">beccarii</tp:taxon-name-part></tp:taxon-name></italic>, ♂, Diampwe River, Malawi <bold>48</bold> epandrium, cerci, surstyli, posterior view <bold>49</bold> surstylus, outer view <bold>50</bold> surstylus, inner view <bold>51</bold> ejaculatory apodeme and sac <bold>52</bold> phallapodeme <bold>53</bold> syntergosternite 7+8, anterodorsal view. Scale bars: 0.1 mm.</p></caption><graphic xmlns:xlink="http://www.w3.org/1999/xlink" xlink:href="zookeys-1241-001_article-151490__-g016.jpg" position="float" orientation="portrait" xlink:type="simple" id="oo_1349209.jpg"><uri content-type="original_file" xlink:type="simple">https://binary.pensoft.net/fig/1349209</uri></graphic></fig><p><xref ref-type="bibr" rid="B70">Hennig (1941b</xref>: figs 1, 5d) illustrated the inner genitalia and epandrium with surstylus. <xref ref-type="bibr" rid="B168">Vaillant (1953</xref>: figs on p. 12) presents drawings of the postabdomen, but the surstylus is shown as fused to the epandrium, syntergosternite is lacking and the terms ventral and dorsal should be reversed.</p><p><xref ref-type="bibr" rid="B169">Van Bruggen (1961)</xref> stated that male genitalia in <italic><tp:taxon-name><tp:taxon-name-part taxon-name-part-type="genus" reg="Sphyracephala">Sphyracephala</tp:taxon-name-part></tp:taxon-name></italic> “are too uniform to facilitate identification of the species”. However, <xref ref-type="bibr" rid="B70">Hennig (1941b)</xref> already stated that <italic><tp:taxon-name><tp:taxon-name-part taxon-name-part-type="genus" reg="Sphyracephala">S.</tp:taxon-name-part><tp:taxon-name-part taxon-name-part-type="species" reg="beccarii">beccarii</tp:taxon-name-part></tp:taxon-name></italic> and <italic><tp:taxon-name><tp:taxon-name-part taxon-name-part-type="genus" reg="Sphyracephala">S.</tp:taxon-name-part><tp:taxon-name-part taxon-name-part-type="species" reg="hearseiana">hearseiana</tp:taxon-name-part></tp:taxon-name></italic> are extraordinarily similar, but can be distinguished by epandrium and surstyli (see also Figs <xref ref-type="fig" rid="F16">48</xref>, <xref ref-type="fig" rid="F16">49</xref> and Figs <xref ref-type="fig" rid="F45">132</xref>, <xref ref-type="fig" rid="F45">133</xref>). <xref ref-type="bibr" rid="B73">Hilger (2000</xref>: figs 6, 7) gives drawings of the lateral views of male postabdomen and the phallic complex while <xref ref-type="bibr" rid="B54">Feijen and Feijen (2021</xref>: fig. 48) give a posterior view of the epandrium.</p><p><bold><italic>Egg</italic>, <italic>larva</italic>, <italic>and pupa</italic></bold>. <xref ref-type="bibr" rid="B36">Descamps (1957)</xref> was the first to note the reticulation of the chorion of the egg as “non strié longitudinalement” and “un fin réseau de petits polygones irréguliers.” <xref ref-type="bibr" rid="B47">Feijen (1989)</xref> stated that the absence of longitudinal ridges might represent a apomorphic character for <italic><tp:taxon-name><tp:taxon-name-part taxon-name-part-type="genus" reg="Sphyracephala">Sphyracephala</tp:taxon-name-part></tp:taxon-name></italic>. <xref ref-type="bibr" rid="B111">Meier and Hilger (2000)</xref> studying three <italic><tp:taxon-name><tp:taxon-name-part taxon-name-part-type="genus" reg="Sphyracephala">Sphyracephala</tp:taxon-name-part></tp:taxon-name></italic> including <italic><tp:taxon-name><tp:taxon-name-part taxon-name-part-type="genus" reg="Sphyracephala">S.</tp:taxon-name-part><tp:taxon-name-part taxon-name-part-type="species" reg="beccarii">beccarii</tp:taxon-name-part></tp:taxon-name></italic>, stated that the eggs are “entirely covered with hexagonal reticulation, chorion never striated”. They considered the egg ornamentation as a diagnostic character for the genus. Micrographs were provided of dorsal egg, micropyle, posterior pole (<xref ref-type="bibr" rid="B111">Meier and Hilger 2000</xref>: figs 9, 10, 11). <xref ref-type="bibr" rid="B36">Descamps (1957)</xref> stated that eggs are laid on decomposing plant material. <xref ref-type="bibr" rid="B36">Descamps (1957</xref>: pl. 7, figs c–f) described larva and puparium and illustrated larval cephaloskeleton, larval posterior spiracles and puparium.</p></tp:treatment-sec><tp:treatment-sec sec-type="biology" id="SECID0EZCBK"><title>Biology.</title><p><xref ref-type="bibr" rid="B36">Descamps (1957)</xref> reared <italic><tp:taxon-name><tp:taxon-name-part taxon-name-part-type="genus" reg="Sphyracephala">S.</tp:taxon-name-part><tp:taxon-name-part taxon-name-part-type="species" reg="beccarii">beccarii</tp:taxon-name-part></tp:taxon-name></italic> in Cameroon. Eggs were laid on decomposing plant matter. Descamps described the saprophagous larvae and the time the various stages take. From egg to fly took approximately two weeks. Descamps indicated that <italic><tp:taxon-name><tp:taxon-name-part taxon-name-part-type="genus" reg="Sphyracephala">S.</tp:taxon-name-part><tp:taxon-name-part taxon-name-part-type="species" reg="beccarii">beccarii</tp:taxon-name-part></tp:taxon-name></italic> often constitute large swarms in the dry season. The flies then disperse at the start of the rainy season. In Algeria, <xref ref-type="bibr" rid="B168">Vaillant (1953)</xref> detected among rocks in an oasis swarms of <italic><tp:taxon-name><tp:taxon-name-part taxon-name-part-type="genus" reg="Sphyracephala">S.</tp:taxon-name-part><tp:taxon-name-part taxon-name-part-type="species" reg="beccarii">beccarii</tp:taxon-name-part></tp:taxon-name></italic>. <xref ref-type="bibr" rid="B45">Feijen (1984)</xref> found in the dry season in Malawi among rocks in a river bedding a dense mass of <italic><tp:taxon-name><tp:taxon-name-part taxon-name-part-type="genus" reg="Sphyracephala">S.</tp:taxon-name-part><tp:taxon-name-part taxon-name-part-type="species" reg="beccarii">beccarii</tp:taxon-name-part></tp:taxon-name></italic>. After being disturbed they flew up. A single sweep of a net yielded more than 6,000 specimens. The size of the whole mass was estimated to be approximately 100,000 specimens, while the cluster took up an area of less than 0.2 m<sup>2</sup>. <xref ref-type="bibr" rid="B57">Feijen et al. (2017)</xref> described and illustrated a cluster of more than 80,000 <italic><tp:taxon-name><tp:taxon-name-part taxon-name-part-type="genus" reg="Sphyracephala">S.</tp:taxon-name-part><tp:taxon-name-part taxon-name-part-type="species" reg="beccarii">beccarii</tp:taxon-name-part></tp:taxon-name></italic> on a tree trunk near a river in Wadi Darbat, Oman. <xref ref-type="bibr" rid="B127">Picker et al. (2019)</xref> recorded for South Africa that <italic><tp:taxon-name><tp:taxon-name-part taxon-name-part-type="genus" reg="Sphyracephala">S.</tp:taxon-name-part><tp:taxon-name-part taxon-name-part-type="species" reg="beccarii">beccarii</tp:taxon-name-part></tp:taxon-name></italic> forms groups in moist, rocky places near water. Their idea that these flies mimic small jumping spiders appears unlikely. <xref ref-type="bibr" rid="B104">Mader (2017)</xref> mentions for <italic><tp:taxon-name><tp:taxon-name-part taxon-name-part-type="genus" reg="Sphyracephala">S.</tp:taxon-name-part><tp:taxon-name-part taxon-name-part-type="species" reg="beccarii">beccarii</tp:taxon-name-part></tp:taxon-name></italic> the antipodal position during copulation. However, all photographs for <italic><tp:taxon-name><tp:taxon-name-part taxon-name-part-type="genus" reg="Sphyracephala">Sphyracephala</tp:taxon-name-part></tp:taxon-name></italic> and other diopsids show an epipodal position during copulation. <xref ref-type="bibr" rid="B36">Descamps (1957)</xref> noted that copulation takes several hours in <italic><tp:taxon-name><tp:taxon-name-part taxon-name-part-type="genus" reg="Sphyracephala">S.</tp:taxon-name-part><tp:taxon-name-part taxon-name-part-type="species" reg="beccarii">beccarii</tp:taxon-name-part></tp:taxon-name></italic>.</p><p><xref ref-type="bibr" rid="B139">Rossi (1990)</xref> described <italic><tp:taxon-name><tp:taxon-name-part taxon-name-part-type="genus" reg="Stigmatomyces">Stigmatomyces</tp:taxon-name-part><tp:taxon-name-part taxon-name-part-type="species" reg="beccarii">beccarii</tp:taxon-name-part></tp:taxon-name></italic> (<tp:taxon-name><tp:taxon-name-part taxon-name-part-type="order">Laboulbeniales</tp:taxon-name-part></tp:taxon-name>) from <italic><tp:taxon-name><tp:taxon-name-part taxon-name-part-type="genus" reg="Sphyracephala">S.</tp:taxon-name-part><tp:taxon-name-part taxon-name-part-type="species" reg="beccarii">beccarii</tp:taxon-name-part></tp:taxon-name></italic>, while <italic><tp:taxon-name><tp:taxon-name-part taxon-name-part-type="genus" reg="Stigmatomyces">Stigmatomyces</tp:taxon-name-part><tp:taxon-name-part taxon-name-part-type="species" reg="elongatus">elongatus</tp:taxon-name-part></tp:taxon-name></italic> was described from <italic><tp:taxon-name><tp:taxon-name-part taxon-name-part-type="genus" reg="Sphyracephala">S.</tp:taxon-name-part><tp:taxon-name-part taxon-name-part-type="species" reg="munroi">munroi</tp:taxon-name-part></tp:taxon-name></italic>. Both new fungi were described from flies from Malawi. It is interesting to note that these two sympatric <italic><tp:taxon-name><tp:taxon-name-part taxon-name-part-type="genus" reg="Sphyracephala">Sphyracephala</tp:taxon-name-part></tp:taxon-name></italic> were parasitised by very different <italic><tp:taxon-name><tp:taxon-name-part taxon-name-part-type="genus" reg="Stigmatomyces">Stigmatomyces</tp:taxon-name-part></tp:taxon-name></italic>. <xref ref-type="bibr" rid="B66">Hariri et al. 1998</xref> recorded the presence of the bacteria Type A <italic><tp:taxon-name><tp:taxon-name-part taxon-name-part-type="genus" reg="Wolbachia">Wolbachia</tp:taxon-name-part></tp:taxon-name></italic> in <italic><tp:taxon-name><tp:taxon-name-part taxon-name-part-type="genus" reg="Sphyracephala">S.</tp:taxon-name-part><tp:taxon-name-part taxon-name-part-type="species" reg="beccarii">beccarii</tp:taxon-name-part></tp:taxon-name></italic>. <italic><tp:taxon-name><tp:taxon-name-part taxon-name-part-type="genus" reg="Wolbachia">Wolbachia</tp:taxon-name-part></tp:taxon-name></italic> can be associated with female-biased sex ratio distortion. As we report on a female-biased sex ratio in <italic><tp:taxon-name><tp:taxon-name-part taxon-name-part-type="genus" reg="Sphyracephala">S.</tp:taxon-name-part><tp:taxon-name-part taxon-name-part-type="species" reg="beccarii">beccarii</tp:taxon-name-part></tp:taxon-name></italic> from Madagascar only, it would be interesting to compare the <italic>Wolbachia’s</italic> in flies from Madagascar and mainland Africa. <xref ref-type="bibr" rid="B21">Carr (2008)</xref> found no evidence for the presence of subfamilies of transposable elements in <italic><tp:taxon-name><tp:taxon-name-part taxon-name-part-type="genus" reg="Sphyracephala">S.</tp:taxon-name-part><tp:taxon-name-part taxon-name-part-type="species" reg="beccarii">beccarii</tp:taxon-name-part></tp:taxon-name></italic>, though three independent lineages were found in <italic><tp:taxon-name><tp:taxon-name-part taxon-name-part-type="genus" reg="Sphyracephala">S.</tp:taxon-name-part><tp:taxon-name-part taxon-name-part-type="species" reg="babadjanidesi">babadjanidesi</tp:taxon-name-part></tp:taxon-name></italic> (as <italic><tp:taxon-name><tp:taxon-name-part taxon-name-part-type="genus" reg="Sphyracephala">S.</tp:taxon-name-part><tp:taxon-name-part taxon-name-part-type="species" reg="europaea">europaea</tp:taxon-name-part></tp:taxon-name></italic>).</p><p>Some minor contradictions are found in the records for the rate of dimorphism for <italic><tp:taxon-name><tp:taxon-name-part taxon-name-part-type="genus" reg="Sphyracephala">S.</tp:taxon-name-part><tp:taxon-name-part taxon-name-part-type="species" reg="beccarii">beccarii</tp:taxon-name-part></tp:taxon-name></italic>. <xref ref-type="bibr" rid="B178">Wilkinson and Taper (1999)</xref> considered <italic><tp:taxon-name><tp:taxon-name-part taxon-name-part-type="genus" reg="Sphyracephala">S.</tp:taxon-name-part><tp:taxon-name-part taxon-name-part-type="species" reg="beccarii">beccarii</tp:taxon-name-part></tp:taxon-name></italic> a monomorphic species. They found an eye span/body length ratio of 0.44 for ♀ and 0.47 for ♂ (we found 0.49 and 0.53 respectively). As rate of dimorphism, they gave <italic>D</italic> 0.54–0.35 = 0.19 (we found D 0.56 -0.49 = 0.07, see Fig. <xref ref-type="fig" rid="F13">37</xref>). The same data were presented in <xref ref-type="bibr" rid="B6">Baker and Wilkinson (2001)</xref>, but due to a difference in rounding off a <italic>D</italic> of 0.20 is given, while <italic><tp:taxon-name><tp:taxon-name-part taxon-name-part-type="genus" reg="Sphyracephala">S.</tp:taxon-name-part><tp:taxon-name-part taxon-name-part-type="species" reg="beccarii">beccarii</tp:taxon-name-part></tp:taxon-name></italic> was classified as a dimorphic species. <xref ref-type="bibr" rid="B81">Jakobs (1997)</xref> found an eye span/body length ratio of 44.4% for ♀ and 45.8% for ♂, and a rate of dimorphism D = 0.05, indicating a monomorphic species. <xref ref-type="bibr" rid="B22">Carr et al. (2005)</xref> stated that <italic><tp:taxon-name><tp:taxon-name-part taxon-name-part-type="genus" reg="Sphyracephala">S.</tp:taxon-name-part><tp:taxon-name-part taxon-name-part-type="species" reg="beccarii">beccarii</tp:taxon-name-part></tp:taxon-name></italic> has identical mean eye span in males and females, but female body size is greater, leading to sexual dimorphism in relative eye span. However, that is not the way the rate of dimorphism is determined in <tp:taxon-name><tp:taxon-name-part taxon-name-part-type="family">Diopsidae</tp:taxon-name-part></tp:taxon-name>, cf. <xref ref-type="bibr" rid="B6">Baker and Wilkinson (2001)</xref> and <xref ref-type="bibr" rid="B50">Feijen and Feijen (2009</xref>, <xref ref-type="bibr" rid="B54">2021</xref>). Referring to the data of <xref ref-type="bibr" rid="B6">Baker and Wilkinson (2001)</xref>, <xref ref-type="bibr" rid="B30">Cotton et al. (2004</xref>a) considered <italic><tp:taxon-name><tp:taxon-name-part taxon-name-part-type="genus" reg="Sphyracephala">S.</tp:taxon-name-part><tp:taxon-name-part taxon-name-part-type="species" reg="beccarii">beccarii</tp:taxon-name-part></tp:taxon-name></italic> a species with only slight (or weak) sexual dimorphism for eye span. <xref ref-type="bibr" rid="B25">Chapman et al. (2005)</xref> considered <italic><tp:taxon-name><tp:taxon-name-part taxon-name-part-type="genus" reg="Sphyracephala">S.</tp:taxon-name-part><tp:taxon-name-part taxon-name-part-type="species" reg="beccarii">beccarii</tp:taxon-name-part></tp:taxon-name></italic> a sexually monomorphic species. <xref ref-type="bibr" rid="B133">Ribak et al. (2009)</xref> found for <italic><tp:taxon-name><tp:taxon-name-part taxon-name-part-type="genus" reg="Sphyracephala">S.</tp:taxon-name-part><tp:taxon-name-part taxon-name-part-type="species" reg="beccarii">beccarii</tp:taxon-name-part></tp:taxon-name></italic> no significant differences in the mass-adjusted eye-span between the sexes. <xref ref-type="bibr" rid="B171">Voje and Hansen (2013)</xref> used for <italic><tp:taxon-name><tp:taxon-name-part taxon-name-part-type="genus" reg="Sphyracephala">S.</tp:taxon-name-part><tp:taxon-name-part taxon-name-part-type="species" reg="beccarii">beccarii</tp:taxon-name-part></tp:taxon-name></italic> the data of <xref ref-type="bibr" rid="B6">Baker and Wilkinson (2001)</xref>. Their calculations of allometric slope and intercept were based on the least-squares regression of log eye span as function of log body size. Accordingly, they found that slope and intercept are different between the sexes at the 95% confidence level.</p></tp:treatment-sec><tp:treatment-sec sec-type="distribution" id="SECID0ELQBK"><title>Distribution.</title><p><italic><tp:taxon-name><tp:taxon-name-part taxon-name-part-type="genus" reg="Sphyracephala">Sphyracephala</tp:taxon-name-part><tp:taxon-name-part taxon-name-part-type="species" reg="beccarii">beccarii</tp:taxon-name-part></tp:taxon-name></italic> is known to occur in almost all contiguous Sub-Saharan African countries and Madagascar. We have seen specimens or records from Benin, Botswana, Burkina Faso, Burundi, Cameroon, Chad, D.R. Congo, Eritrea, Eswatini, Djibouti, Ethiopia, Gambia, Ghana, Kenya, Malawi, Mali, Mozambique, Namibia, Niger, Nigeria, Rwanda, Senegal, South Africa, Sudan, Tanzania, Togo, Uganda, Zambia, and Zimbabwe.</p><p><italic><tp:taxon-name><tp:taxon-name-part taxon-name-part-type="genus" reg="Sphyracephala">Sphyracephala</tp:taxon-name-part><tp:taxon-name-part taxon-name-part-type="species" reg="beccarii">beccarii</tp:taxon-name-part></tp:taxon-name></italic> extends into the Palaearctic Region in Algeria (<xref ref-type="bibr" rid="B10">Bezzi 1922</xref>, <xref ref-type="bibr" rid="B70">Hennig 1941b</xref>, <xref ref-type="bibr" rid="B147">Séguy 1949</xref>, <xref ref-type="bibr" rid="B168">Vaillant 1953</xref>). Bezzi referred the Algerian flies to <italic><tp:taxon-name><tp:taxon-name-part taxon-name-part-type="genus" reg="Sphyracephala">S.</tp:taxon-name-part><tp:taxon-name-part taxon-name-part-type="species" reg="hearseiana">hearseiana</tp:taxon-name-part></tp:taxon-name></italic>, but Hennig considered that a likely misidentification for <italic><tp:taxon-name><tp:taxon-name-part taxon-name-part-type="genus" reg="Sphyracephala">S.</tp:taxon-name-part><tp:taxon-name-part taxon-name-part-type="species" reg="beccarii">beccarii</tp:taxon-name-part></tp:taxon-name></italic>, while Séguy confirmed that the two flies studied by Bezzi belonged to <italic><tp:taxon-name><tp:taxon-name-part taxon-name-part-type="genus" reg="Sphyracephala">S.</tp:taxon-name-part><tp:taxon-name-part taxon-name-part-type="species" reg="beccarii">beccarii</tp:taxon-name-part></tp:taxon-name></italic>. Vaillant illustrated male genitalia of his Algerian flies and provided reliable information on habitat and swarming. Only his assumptions on the predatory nature of these flies must be rejected. We examined a specimen collected in 1949 in Algeria by Vaillant (<named-content xmlns:xlink="http://www.w3.org/1999/xlink" content-type="dwc:institutional_code" xlink:title="Zoologische Staatssammlung" xlink:href="http://grbio.org/institution/zoologische-staatssammlung" xlink:type="simple">ZSM</named-content>). <xref ref-type="bibr" rid="B123">Papp et al. (1997)</xref> considered <italic><tp:taxon-name><tp:taxon-name-part taxon-name-part-type="genus" reg="Sphyracephala">S.</tp:taxon-name-part><tp:taxon-name-part taxon-name-part-type="species" reg="beccarii">beccarii</tp:taxon-name-part></tp:taxon-name></italic> “an Afrotropical species with one questionable record from Algeria”. However, there is no reason to consider the Algerian records as doubtful. Moreover, <xref ref-type="bibr" rid="B148">Séguy (1950)</xref> recorded <italic><tp:taxon-name><tp:taxon-name-part taxon-name-part-type="genus" reg="Sphyracephala">S.</tp:taxon-name-part><tp:taxon-name-part taxon-name-part-type="species" reg="beccarii">beccarii</tp:taxon-name-part></tp:taxon-name></italic> for Monts Bagzane in northern Niger, not far from Algeria. <italic><tp:taxon-name><tp:taxon-name-part taxon-name-part-type="genus" reg="Sphyracephala">Sphyracephala</tp:taxon-name-part><tp:taxon-name-part taxon-name-part-type="species" reg="beccarii">beccarii</tp:taxon-name-part></tp:taxon-name></italic> also extends into the Palaearctic Region in the Arabian Peninsula (<xref ref-type="bibr" rid="B57">Feijen et al. 2017</xref>). An extensive number of records were provided for Oman, Saudi Arabia, the United Arab Emirates and Yemen. They discussed the delimitation of the Afrotropical and Palaearctic Regions in the Arabian Peninsula.</p></tp:treatment-sec><tp:treatment-sec><!--Section generated to contain objects referenced in tp:taxon-treatment.--><fig id="F1" position="float" orientation="portrait"><object-id xmlns:xlink="http://www.w3.org/1999/xlink" content-type="doi" xlink:type="simple">10.3897/zookeys.1241.151490.figures1-2</object-id><object-id xmlns:xlink="http://www.w3.org/1999/xlink" content-type="arpha" xlink:type="simple">A5A95F83-0531-58E5-A709-F8349315B01C</object-id><label>Figures 1, 2.</label><caption><p>Prosternum, ventral view <bold>1</bold> basiliform prosternum, ♂, <italic><tp:taxon-name><tp:taxon-name-part taxon-name-part-type="genus" reg="Sphyracephala">Sphyracephala</tp:taxon-name-part><tp:taxon-name-part taxon-name-part-type="species" reg="munroi">munroi</tp:taxon-name-part></tp:taxon-name></italic>, Arusha, Tanzania <bold>2</bold> precoxal bridge, ♂, <italic><tp:taxon-name><tp:taxon-name-part taxon-name-part-type="genus" reg="Sphyracephala">Sphyracephala</tp:taxon-name-part><tp:taxon-name-part taxon-name-part-type="species" reg="beccarii">beccarii</tp:taxon-name-part></tp:taxon-name></italic>, Mboma, DR Congo. Scale bars: 0.1 mm.</p></caption><graphic xmlns:xlink="http://www.w3.org/1999/xlink" xlink:href="zookeys-1241-001_article-151490__-g001.jpg" position="float" orientation="portrait" xlink:type="simple" id="oo_1349194.jpg"><uri content-type="original_file" xlink:type="simple">https://binary.pensoft.net/fig/1349194</uri></graphic></fig><fig id="F2" position="float" orientation="portrait"><object-id xmlns:xlink="http://www.w3.org/1999/xlink" content-type="doi" xlink:type="simple">10.3897/zookeys.1241.151490.figures3-4</object-id><object-id xmlns:xlink="http://www.w3.org/1999/xlink" content-type="arpha" xlink:type="simple">676E2E12-651A-5065-A44F-1F25150C326C</object-id><label>Figures 3, 4.</label><caption><p>♀, sternite 8, ventral view <bold>3</bold><italic><tp:taxon-name><tp:taxon-name-part taxon-name-part-type="genus" reg="Sphyracephala">Sphyracephala</tp:taxon-name-part><tp:taxon-name-part taxon-name-part-type="species" reg="munroi">munroi</tp:taxon-name-part></tp:taxon-name></italic>, Arusha, Tanzania <bold>4</bold><italic><tp:taxon-name><tp:taxon-name-part taxon-name-part-type="genus" reg="Sphyracephala">Sphyracephala</tp:taxon-name-part><tp:taxon-name-part taxon-name-part-type="species" reg="beccarii">beccarii</tp:taxon-name-part></tp:taxon-name></italic>, Maputo, Mozambique. Scale bars: 0.1 mm.</p></caption><graphic xmlns:xlink="http://www.w3.org/1999/xlink" xlink:href="zookeys-1241-001_article-151490__-g002.jpg" position="float" orientation="portrait" xlink:type="simple" id="oo_1349195.jpg"><uri content-type="original_file" xlink:type="simple">https://binary.pensoft.net/fig/1349195</uri></graphic></fig><fig id="F33" position="float" orientation="portrait"><object-id xmlns:xlink="http://www.w3.org/1999/xlink" content-type="doi" xlink:type="simple">10.3897/zookeys.1241.151490.figure105</object-id><object-id xmlns:xlink="http://www.w3.org/1999/xlink" content-type="arpha" xlink:type="simple">C98380E7-A8BD-58B7-A57F-BF547086ACF3</object-id><label>Figure 105.</label><caption><p>Eye span plotted against body length for males of eight <italic><tp:taxon-name><tp:taxon-name-part taxon-name-part-type="genus" reg="Sphyracephala">Sphyracephala</tp:taxon-name-part></tp:taxon-name></italic> species. A single data point for <italic><tp:taxon-name><tp:taxon-name-part taxon-name-part-type="genus" reg="Sphyracephala">S.</tp:taxon-name-part><tp:taxon-name-part taxon-name-part-type="species" reg="nigrimana">nigrimana</tp:taxon-name-part></tp:taxon-name></italic> is also shown.</p></caption><graphic xmlns:xlink="http://www.w3.org/1999/xlink" xlink:href="zookeys-1241-001_article-151490__-g033.jpg" position="float" orientation="portrait" xlink:type="simple" id="oo_1349226.jpg"><uri content-type="original_file" xlink:type="simple">https://binary.pensoft.net/fig/1349226</uri></graphic></fig><fig id="F34" position="float" orientation="portrait"><object-id xmlns:xlink="http://www.w3.org/1999/xlink" content-type="doi" xlink:type="simple">10.3897/zookeys.1241.151490.figure106</object-id><object-id xmlns:xlink="http://www.w3.org/1999/xlink" content-type="arpha" xlink:type="simple">FA8F2D04-B8BD-5397-B1C4-5B69EB45ACBF</object-id><label>Figure 106.</label><caption><p>Eye span plotted against body length for females of eight <italic><tp:taxon-name><tp:taxon-name-part taxon-name-part-type="genus" reg="Sphyracephala">Sphyracephala</tp:taxon-name-part></tp:taxon-name></italic> species. A single data point for <italic><tp:taxon-name><tp:taxon-name-part taxon-name-part-type="genus" reg="Sphyracephala">S.</tp:taxon-name-part><tp:taxon-name-part taxon-name-part-type="species" reg="nigrimana">nigrimana</tp:taxon-name-part></tp:taxon-name></italic> is also shown.</p></caption><graphic xmlns:xlink="http://www.w3.org/1999/xlink" xlink:href="zookeys-1241-001_article-151490__-g034.jpg" position="float" orientation="portrait" xlink:type="simple" id="oo_1349227.jpg"><uri content-type="original_file" xlink:type="simple">https://binary.pensoft.net/fig/1349227</uri></graphic></fig><fig id="F35" position="float" orientation="portrait"><object-id xmlns:xlink="http://www.w3.org/1999/xlink" content-type="doi" xlink:type="simple">10.3897/zookeys.1241.151490.figure107</object-id><object-id xmlns:xlink="http://www.w3.org/1999/xlink" content-type="arpha" xlink:type="simple">55959997-584D-5D97-B96B-3C00E9172F5B</object-id><label>Figure 107.</label><caption><p>Geometric morphometric <abbrev xmlns:xlink="http://www.w3.org/1999/xlink" xlink:title="Principal Components Analysis" id="ABBRID0EQ6EK" xlink:type="simple">PCA</abbrev> analysis of <italic><tp:taxon-name><tp:taxon-name-part taxon-name-part-type="genus" reg="Sphyracephala">Sphyracephala</tp:taxon-name-part></tp:taxon-name></italic> wing venation patterns. Grey dots represent landmarks that were placed with the aid of straight (dotted) lines through other landmarks (white dots). Asterisks indicate wings from paratypes of <italic><tp:taxon-name><tp:taxon-name-part taxon-name-part-type="genus" reg="Sphyracephala">S.</tp:taxon-name-part><tp:taxon-name-part taxon-name-part-type="species" reg="europaea">europaea</tp:taxon-name-part></tp:taxon-name></italic> (junior synonym of <italic><tp:taxon-name><tp:taxon-name-part taxon-name-part-type="genus" reg="Sphyracephala">S.</tp:taxon-name-part><tp:taxon-name-part taxon-name-part-type="species" reg="babadjanidesi">babadjanidesi</tp:taxon-name-part></tp:taxon-name></italic>).</p></caption><graphic xmlns:xlink="http://www.w3.org/1999/xlink" xlink:href="zookeys-1241-001_article-151490__-g035.jpg" position="float" orientation="portrait" xlink:type="simple" id="oo_1349228.jpg"><uri content-type="original_file" xlink:type="simple">https://binary.pensoft.net/fig/1349228</uri></graphic></fig><fig id="F36" position="float" orientation="portrait"><object-id xmlns:xlink="http://www.w3.org/1999/xlink" content-type="doi" xlink:type="simple">10.3897/zookeys.1241.151490.figure108</object-id><object-id xmlns:xlink="http://www.w3.org/1999/xlink" content-type="arpha" xlink:type="simple">EA1673EB-61AD-56CB-977E-54933B7E6F83</object-id><label>Figure 108.</label><caption><p>Hierarchical clustering analysis of principal component scores from the <abbrev xmlns:xlink="http://www.w3.org/1999/xlink" xlink:title="Principal Components Analysis" id="ABBRID0ERFFK" xlink:type="simple">PCA</abbrev> in Fig. <xref ref-type="fig" rid="F35">107</xref>, using the average clustering method. Branch labels indicate the Approximately Unbiased p-value (<abbrev xmlns:xlink="http://www.w3.org/1999/xlink" xlink:title="Approximately Unbiased p-value (%)" id="ABBRID0EZFFK" xlink:type="simple">AU</abbrev>) and Bootstrap Probability (<abbrev xmlns:xlink="http://www.w3.org/1999/xlink" xlink:title="Bootstrap Probability values (%)" id="ABBRID0E4FFK" xlink:type="simple">BP</abbrev>). Asterisks indicate wings from paratypes of <italic><tp:taxon-name><tp:taxon-name-part taxon-name-part-type="genus" reg="Sphyracephala">S.</tp:taxon-name-part><tp:taxon-name-part taxon-name-part-type="species" reg="europaea">europaea</tp:taxon-name-part></tp:taxon-name></italic> (junior synonym of <italic><tp:taxon-name><tp:taxon-name-part taxon-name-part-type="genus" reg="Sphyracephala">S.</tp:taxon-name-part><tp:taxon-name-part taxon-name-part-type="species" reg="babadjanidesi">babadjanidesi</tp:taxon-name-part></tp:taxon-name></italic>).</p></caption><graphic xmlns:xlink="http://www.w3.org/1999/xlink" xlink:href="zookeys-1241-001_article-151490__-g036.jpg" position="float" orientation="portrait" xlink:type="simple" id="oo_1349229.jpg"><uri content-type="original_file" xlink:type="simple">https://binary.pensoft.net/fig/1349229</uri></graphic></fig><fig id="F37" position="float" orientation="portrait"><object-id xmlns:xlink="http://www.w3.org/1999/xlink" content-type="doi" xlink:type="simple">10.3897/zookeys.1241.151490.figure109</object-id><object-id xmlns:xlink="http://www.w3.org/1999/xlink" content-type="arpha" xlink:type="simple">59DB36E6-BA43-55A7-A05B-318D1EB771E0</object-id><label>Figure 109.</label><caption><p>Hierarchical clustering analysis of principal component scores from the <abbrev xmlns:xlink="http://www.w3.org/1999/xlink" xlink:title="Principal Components Analysis" id="ABBRID0EEHFK" xlink:type="simple">PCA</abbrev> in Fig. <xref ref-type="fig" rid="F35">107</xref>, using the complete clustering method. Branch labels indicate the Approximately Unbiased p-value (<abbrev xmlns:xlink="http://www.w3.org/1999/xlink" xlink:title="Approximately Unbiased p-value (%)" id="ABBRID0EMHFK" xlink:type="simple">AU</abbrev>) and Bootstrap Probability (<abbrev xmlns:xlink="http://www.w3.org/1999/xlink" xlink:title="Bootstrap Probability values (%)" id="ABBRID0EQHFK" xlink:type="simple">BP</abbrev>). Asterisks indicate wings from paratypes of <italic><tp:taxon-name><tp:taxon-name-part taxon-name-part-type="genus" reg="Sphyracephala">S.</tp:taxon-name-part><tp:taxon-name-part taxon-name-part-type="species" reg="europaea">europaea</tp:taxon-name-part></tp:taxon-name></italic> (junior synonym of <italic><tp:taxon-name><tp:taxon-name-part taxon-name-part-type="genus" reg="Sphyracephala">S.</tp:taxon-name-part><tp:taxon-name-part taxon-name-part-type="species" reg="babadjanidesi">babadjanidesi</tp:taxon-name-part></tp:taxon-name></italic>).</p></caption><graphic xmlns:xlink="http://www.w3.org/1999/xlink" xlink:href="zookeys-1241-001_article-151490__-g037.jpg" position="float" orientation="portrait" xlink:type="simple" id="oo_1349230.jpg"><uri content-type="original_file" xlink:type="simple">https://binary.pensoft.net/fig/1349230</uri></graphic></fig><fig id="F38" position="float" orientation="portrait"><object-id xmlns:xlink="http://www.w3.org/1999/xlink" content-type="doi" xlink:type="simple">10.3897/zookeys.1241.151490.figures110-112</object-id><object-id xmlns:xlink="http://www.w3.org/1999/xlink" content-type="arpha" xlink:type="simple">25375647-7BAD-597C-BF9A-5C5813E742BC</object-id><label>Figures 110–112.</label><caption><p><bold>110</bold> Cladogram of <italic><tp:taxon-name><tp:taxon-name-part taxon-name-part-type="genus" reg="Sphyracephala">Sphyracephala</tp:taxon-name-part></tp:taxon-name></italic> species groups according to <xref ref-type="bibr" rid="B47">Feijen (1989)</xref><bold>111</bold> preferred maximum likelihood phylogeny of the <tp:taxon-name><tp:taxon-name-part taxon-name-part-type="subfamily">Sphyracephalinae</tp:taxon-name-part></tp:taxon-name>, based on molecular analysis (<xref ref-type="bibr" rid="B80">Jackson 2019</xref>, supplemental figure 1, in slightly adapted form). Numbers at nodes represent Ultrafast Bootstrap supports <bold>112</bold> revised cladogram of <italic><tp:taxon-name><tp:taxon-name-part taxon-name-part-type="genus" reg="Sphyracephala">Sphyracephala</tp:taxon-name-part></tp:taxon-name></italic> species groups.</p></caption><graphic xmlns:xlink="http://www.w3.org/1999/xlink" xlink:href="zookeys-1241-001_article-151490__-g038.jpg" position="float" orientation="portrait" xlink:type="simple" id="oo_1349231.jpg"><uri content-type="original_file" xlink:type="simple">https://binary.pensoft.net/fig/1349231</uri></graphic></fig><table-wrap id="T2" position="float" orientation="portrait"><label>Table 2.</label><caption><p>Quantitative characters for <italic><tp:taxon-name><tp:taxon-name-part taxon-name-part-type="genus" reg="Sphyracephala">Sphyracephala</tp:taxon-name-part></tp:taxon-name></italic> species: ratio eye span/ body length and allometric line for eye span on body length, length/width ratio of fore femur. Species are arranged in species groups and subtaxa.</p></caption><table id="TID0EZNCK" rules="all"><tbody><tr><th rowspan="2" colspan="1">
                    <italic>
                      <tp:taxon-name><tp:taxon-name-part taxon-name-part-type="genus" reg="Sphyracephala">Sphyracephala</tp:taxon-name-part></tp:taxon-name>
                    </italic>
                  </th><th rowspan="2" colspan="1"/><th rowspan="1" colspan="1">span/body</th><th rowspan="1" colspan="2">allometric line</th><th rowspan="2" colspan="1">
                    <italic>n</italic>
                  </th><th rowspan="1" colspan="2">fore femur</th><th rowspan="2" colspan="1">
                    <italic>n</italic>
                  </th></tr><tr><th rowspan="1" colspan="1">ratio</th><th rowspan="1" colspan="1">slope</th><th rowspan="1" colspan="1">dimorphism</th><th rowspan="1" colspan="1"><abbrev xmlns:xlink="http://www.w3.org/1999/xlink" xlink:title="(ratio) length/width" id="ABBRID0ETCAI" xlink:type="simple">l/w</abbrev> ratio</th><th rowspan="1" colspan="1">range</th></tr><tr><td rowspan="2" colspan="1" style="background: #d5d6d8">
                    <italic>
                      <tp:taxon-name><tp:taxon-name-part taxon-name-part-type="genus" reg="Sphyracephala">S.</tp:taxon-name-part><tp:taxon-name-part taxon-name-part-type="species" reg="brevicornis">brevicornis</tp:taxon-name-part></tp:taxon-name>
                    </italic>
                  </td><td rowspan="1" colspan="1" style="background: #d5d6d8">♀</td><td rowspan="1" colspan="1" style="background: #d5d6d8">0.43 ± 0.00</td><td rowspan="1" colspan="1" style="background: #d5d6d8">0.30 ± 0.01</td><td rowspan="1" colspan="1" style="background: #d5d6d8">0.04</td><td rowspan="1" colspan="1" style="background: #d5d6d8">203</td><td rowspan="1" colspan="1" style="background: #d5d6d8">2.67 ± 0.02</td><td rowspan="1" colspan="1" style="background: #d5d6d8">2.62–2.72</td><td rowspan="1" colspan="1" style="background: #d5d6d8">6</td></tr><tr><td rowspan="1" colspan="1" style="background: #d5d6d8">♂</td><td rowspan="1" colspan="1" style="background: #d5d6d8">0.44 ± 0.00</td><td rowspan="1" colspan="1" style="background: #d5d6d8">0.34 ± 0.02</td><td rowspan="1" colspan="1" style="background: #d5d6d8"/><td rowspan="1" colspan="1" style="background: #d5d6d8">131</td><td rowspan="1" colspan="1" style="background: #d5d6d8">2.65 ± 0.06</td><td rowspan="1" colspan="1" style="background: #d5d6d8">2.59–2.71</td><td rowspan="1" colspan="1" style="background: #d5d6d8">2</td></tr><tr><td rowspan="2" colspan="1" style="background: #d5d6d8">
                    <italic>
                      <tp:taxon-name><tp:taxon-name-part taxon-name-part-type="genus" reg="Sphyracephala">S.</tp:taxon-name-part><tp:taxon-name-part taxon-name-part-type="species" reg="subbifasciata">subbifasciata</tp:taxon-name-part></tp:taxon-name>
                    </italic>
                  </td><td rowspan="1" colspan="1" style="background: #d5d6d8">♀</td><td rowspan="1" colspan="1" style="background: #d5d6d8">0.41 ± 0.00</td><td rowspan="1" colspan="1" style="background: #d5d6d8">0.27 ± 0.04</td><td rowspan="1" colspan="1" style="background: #d5d6d8">0.01</td><td rowspan="1" colspan="1" style="background: #d5d6d8">32</td><td rowspan="1" colspan="1" style="background: #d5d6d8">2.43</td><td rowspan="1" colspan="1" style="background: #d5d6d8">–</td><td rowspan="1" colspan="1" style="background: #d5d6d8">1</td></tr><tr><td rowspan="1" colspan="1" style="background: #d5d6d8">♂</td><td rowspan="1" colspan="1" style="background: #d5d6d8">0.43 ± 0.00</td><td rowspan="1" colspan="1" style="background: #d5d6d8">0.28 ± 0.07</td><td rowspan="1" colspan="1" style="background: #d5d6d8"/><td rowspan="1" colspan="1" style="background: #d5d6d8">16</td><td rowspan="1" colspan="1" style="background: #d5d6d8">2.43</td><td rowspan="1" colspan="1" style="background: #d5d6d8">–</td><td rowspan="1" colspan="1" style="background: #d5d6d8">1</td></tr><tr><td rowspan="2" colspan="1" style="background: #d5d6d8">
                    <italic>
                      <tp:taxon-name><tp:taxon-name-part taxon-name-part-type="genus" reg="Sphyracephala">S.</tp:taxon-name-part><tp:taxon-name-part taxon-name-part-type="species" reg="nigrimana">nigrimana</tp:taxon-name-part></tp:taxon-name>
                    </italic>
                  </td><td rowspan="1" colspan="1" style="background: #d5d6d8">♀</td><td rowspan="1" colspan="1" style="background: #d5d6d8">0.38</td><td rowspan="1" colspan="1" style="background: #d5d6d8"/><td rowspan="1" colspan="1" style="background: #d5d6d8"/><td rowspan="1" colspan="1" style="background: #d5d6d8">1</td><td rowspan="1" colspan="1" style="background: #d5d6d8">2.86</td><td rowspan="1" colspan="1" style="background: #d5d6d8">–</td><td rowspan="1" colspan="1" style="background: #d5d6d8">1</td></tr><tr><td rowspan="1" colspan="1" style="background: #d5d6d8">♂</td><td rowspan="1" colspan="1" style="background: #d5d6d8">0.40</td><td rowspan="1" colspan="1" style="background: #d5d6d8"/><td rowspan="1" colspan="1" style="background: #d5d6d8"/><td rowspan="1" colspan="1" style="background: #d5d6d8">1</td><td rowspan="1" colspan="1" style="background: #d5d6d8">2.73</td><td rowspan="1" colspan="1" style="background: #d5d6d8">–</td><td rowspan="1" colspan="1" style="background: #d5d6d8">1</td></tr><tr><td rowspan="2" colspan="1">
                    <italic>
                      <tp:taxon-name><tp:taxon-name-part taxon-name-part-type="genus" reg="Sphyracephala">S.</tp:taxon-name-part><tp:taxon-name-part taxon-name-part-type="species" reg="babadjanidesi">babadjanidesi</tp:taxon-name-part></tp:taxon-name>
                    </italic>
                  </td><td rowspan="1" colspan="1">♀</td><td rowspan="1" colspan="1">0.52 ± 0.03</td><td rowspan="1" colspan="1">0.54 ± 0.03</td><td rowspan="1" colspan="1">0.39</td><td rowspan="1" colspan="1">38</td><td rowspan="1" colspan="1">2.74 ± 0.03</td><td rowspan="1" colspan="1">2.69–2.80</td><td rowspan="1" colspan="1">3</td></tr><tr><td rowspan="1" colspan="1">♂</td><td rowspan="1" colspan="1">0.60 ± 0.05</td><td rowspan="1" colspan="1">0.93 ± 0.06</td><td rowspan="1" colspan="1"/><td rowspan="1" colspan="1">41</td><td rowspan="1" colspan="1">2.82 ± 0.02</td><td rowspan="1" colspan="1">2.79–2.85</td><td rowspan="1" colspan="1">3</td></tr><tr><td rowspan="2" colspan="1">
                    <italic>
                      <tp:taxon-name><tp:taxon-name-part taxon-name-part-type="genus" reg="Sphyracephala">S.</tp:taxon-name-part><tp:taxon-name-part taxon-name-part-type="species" reg="munroi">munroi</tp:taxon-name-part></tp:taxon-name>
                    </italic>
                  </td><td rowspan="1" colspan="1">♀</td><td rowspan="1" colspan="1">0.61 ± 0.00</td><td rowspan="1" colspan="1">0.74 ± 0.03</td><td rowspan="1" colspan="1">0.33</td><td rowspan="1" colspan="1">40</td><td rowspan="1" colspan="1">3.63 ± 0.06</td><td rowspan="1" colspan="1">3.36–3.90</td><td rowspan="1" colspan="1">10</td></tr><tr><td rowspan="1" colspan="1">♂</td><td rowspan="1" colspan="1">0.67 ± 0.00</td><td rowspan="1" colspan="1">1.07 ± 0.06</td><td rowspan="1" colspan="1"/><td rowspan="1" colspan="1">40</td><td rowspan="1" colspan="1">3.63 ± 0.03</td><td rowspan="1" colspan="1">3.50–3.83</td><td rowspan="1" colspan="1">10</td></tr><tr><td rowspan="2" colspan="1" style="background: #d5d6d8">
                    <italic>
                      <tp:taxon-name><tp:taxon-name-part taxon-name-part-type="genus" reg="Sphyracephala">S.</tp:taxon-name-part><tp:taxon-name-part taxon-name-part-type="species" reg="hearseiana">hearseiana</tp:taxon-name-part></tp:taxon-name>
                    </italic>
                  </td><td rowspan="1" colspan="1" style="background: #d5d6d8">♀</td><td rowspan="1" colspan="1" style="background: #d5d6d8">0.51 ± 0.00</td><td rowspan="1" colspan="1" style="background: #d5d6d8">0.51 ± 0.02</td><td rowspan="1" colspan="1" style="background: #d5d6d8">0.05</td><td rowspan="1" colspan="1" style="background: #d5d6d8">15</td><td rowspan="1" colspan="1" style="background: #d5d6d8">2.44 ± 0.02</td><td rowspan="1" colspan="1" style="background: #d5d6d8">2.30–2.55</td><td rowspan="1" colspan="1" style="background: #d5d6d8">15</td></tr><tr><td rowspan="1" colspan="1" style="background: #d5d6d8">♂</td><td rowspan="1" colspan="1" style="background: #d5d6d8">0.53 ± 0.00</td><td rowspan="1" colspan="1" style="background: #d5d6d8">0.56 ± 0.03</td><td rowspan="1" colspan="1" style="background: #d5d6d8"/><td rowspan="1" colspan="1" style="background: #d5d6d8">15</td><td rowspan="1" colspan="1" style="background: #d5d6d8">2.48 ± 0.02</td><td rowspan="1" colspan="1" style="background: #d5d6d8">2.37–2.60</td><td rowspan="1" colspan="1" style="background: #d5d6d8">15</td></tr><tr><td rowspan="2" colspan="1" style="background: #d5d6d8">
                    <italic>
                      <tp:taxon-name><tp:taxon-name-part taxon-name-part-type="genus" reg="Sphyracephala">S.</tp:taxon-name-part><tp:taxon-name-part taxon-name-part-type="species" reg="beccarii">beccarii</tp:taxon-name-part></tp:taxon-name>
                    </italic>
                  </td><td rowspan="1" colspan="1" style="background: #d5d6d8">♀</td><td rowspan="1" colspan="1" style="background: #d5d6d8">0.49 ± 0.00</td><td rowspan="1" colspan="1" style="background: #d5d6d8">0.49 ± 0.02</td><td rowspan="1" colspan="1" style="background: #d5d6d8">0.07</td><td rowspan="1" colspan="1" style="background: #d5d6d8">40</td><td rowspan="1" colspan="1" style="background: #d5d6d8">2.48 ± 0.02</td><td rowspan="1" colspan="1" style="background: #d5d6d8">2.40–2.61</td><td rowspan="1" colspan="1" style="background: #d5d6d8">10</td></tr><tr><td rowspan="1" colspan="1" style="background: #d5d6d8">♂</td><td rowspan="1" colspan="1" style="background: #d5d6d8">0.53 ± 0.00</td><td rowspan="1" colspan="1" style="background: #d5d6d8">0.56 ± 0.03</td><td rowspan="1" colspan="1" style="background: #d5d6d8"/><td rowspan="1" colspan="1" style="background: #d5d6d8">40</td><td rowspan="1" colspan="1" style="background: #d5d6d8">2.53 ± 0.03</td><td rowspan="1" colspan="1" style="background: #d5d6d8">2.42–2.80</td><td rowspan="1" colspan="1" style="background: #d5d6d8">15</td></tr><tr><td rowspan="1" colspan="1">
                    <italic>
                      <tp:taxon-name><tp:taxon-name-part taxon-name-part-type="genus" reg="Sphyracephala">S.</tp:taxon-name-part><tp:taxon-name-part taxon-name-part-type="species" reg="detrahens">detrahens</tp:taxon-name-part></tp:taxon-name>
                    </italic>
                  </td><td rowspan="1" colspan="1">♂</td><td rowspan="1" colspan="1">0.63</td><td rowspan="1" colspan="1"/><td rowspan="1" colspan="1"/><td rowspan="1" colspan="1">1</td><td rowspan="1" colspan="1">3.06</td><td rowspan="1" colspan="1">–</td><td rowspan="1" colspan="1">1</td></tr><tr><td rowspan="2" colspan="1">
                    <italic>
                      <tp:taxon-name><tp:taxon-name-part taxon-name-part-type="genus" reg="Sphyracephala">S.</tp:taxon-name-part><tp:taxon-name-part taxon-name-part-type="species" reg="bipunctipennis">bipunctipennis</tp:taxon-name-part></tp:taxon-name>
                    </italic>
                  </td><td rowspan="1" colspan="1">♀</td><td rowspan="1" colspan="1">0.49 ± 0.01</td><td rowspan="1" colspan="1">0.58 ± 0.15</td><td rowspan="1" colspan="1"/><td rowspan="1" colspan="1">4</td><td rowspan="1" colspan="1">3.46 ± 0.03</td><td rowspan="1" colspan="1">3.43–3.54</td><td rowspan="1" colspan="1">4</td></tr><tr><td rowspan="1" colspan="1">♂</td><td rowspan="1" colspan="1">0.62</td><td rowspan="1" colspan="1"/><td rowspan="1" colspan="1"/><td rowspan="1" colspan="1">1</td><td rowspan="1" colspan="1">3.49 ± 0.13</td><td rowspan="1" colspan="1">3.36–3.62</td><td rowspan="1" colspan="1">2</td></tr><tr><td rowspan="2" colspan="1"><tp:taxon-name><tp:taxon-name-part taxon-name-part-type="genus" reg="Sphyracephala">S.</tp:taxon-name-part><tp:taxon-name-part taxon-name-part-type="uncertainty-rank">nr</tp:taxon-name-part><tp:taxon-name-part taxon-name-part-type="species" reg="detrahens">detrahens</tp:taxon-name-part></tp:taxon-name>, Solomon Islands</td><td rowspan="1" colspan="1">♀</td><td rowspan="1" colspan="1">0.73 ± 0.01</td><td rowspan="1" colspan="1">0.97 ± 0.07</td><td rowspan="1" colspan="1">0.67</td><td rowspan="1" colspan="1">14</td><td rowspan="1" colspan="1">3.11 ± 0.06</td><td rowspan="1" colspan="1">2.81–3.36</td><td rowspan="1" colspan="1">9</td></tr><tr><td rowspan="1" colspan="1">♂</td><td rowspan="1" colspan="1">0.78 ± 0.01</td><td rowspan="1" colspan="1">1.63 ± 0.07</td><td rowspan="1" colspan="1"/><td rowspan="1" colspan="1">20</td><td rowspan="1" colspan="1">3.11 ± 0.03</td><td rowspan="1" colspan="1">2.96–3.23</td><td rowspan="1" colspan="1">10</td></tr><tr><td rowspan="2" colspan="1"><tp:taxon-name><tp:taxon-name-part taxon-name-part-type="genus" reg="Sphyracephala">S.</tp:taxon-name-part><tp:taxon-name-part taxon-name-part-type="uncertainty-rank">nr</tp:taxon-name-part><tp:taxon-name-part taxon-name-part-type="species" reg="detrahens">detrahens</tp:taxon-name-part></tp:taxon-name>, Japan</td><td rowspan="1" colspan="1">♀</td><td rowspan="1" colspan="1">0.73 ± 0.01</td><td rowspan="1" colspan="1">1.03 ± 0.06</td><td rowspan="1" colspan="1"/><td rowspan="1" colspan="1">6</td><td rowspan="1" colspan="1">3.19 ± 0.01</td><td rowspan="1" colspan="1">3.15–3.20</td><td rowspan="1" colspan="1">6</td></tr><tr><td rowspan="1" colspan="1">♂</td><td rowspan="1" colspan="1">0.78 ± 0.02</td><td rowspan="1" colspan="1">1.40 ± 0.11</td><td rowspan="1" colspan="1"/><td rowspan="1" colspan="1">4</td><td rowspan="1" colspan="1">3.25 ± 0.02</td><td rowspan="1" colspan="1">3.20–3.29</td><td rowspan="1" colspan="1">4</td></tr></tbody></table></table-wrap><table-wrap id="T3" position="float" orientation="portrait"><label>Table 3.</label><caption><p>Quantitative characters for <italic><tp:taxon-name><tp:taxon-name-part taxon-name-part-type="genus" reg="Sphyracephala">Sphyracephala</tp:taxon-name-part></tp:taxon-name></italic> species: ratio scutellar spine/scutellar length and ratio apical seta/ scutellar spine. Species are arranged in species groups and subtaxa.</p></caption><table id="TID0E4MDK" rules="all"><tbody><tr><th rowspan="2" colspan="1">
                    <italic>
                      <tp:taxon-name><tp:taxon-name-part taxon-name-part-type="genus" reg="Sphyracephala">Sphyracephala</tp:taxon-name-part></tp:taxon-name>
                    </italic>
                  </th><th rowspan="2" colspan="1"/><th rowspan="1" colspan="1">scutellar spine/scutellum</th><th rowspan="2" colspan="1">
                    <italic>n</italic>
                  </th><th rowspan="1" colspan="1">apical seta/scutellar spine</th><th rowspan="2" colspan="1">
                    <italic>n</italic>
                  </th></tr><tr><th rowspan="1" colspan="1">ratio</th><th rowspan="1" colspan="1">ratio</th></tr><tr><td rowspan="2" colspan="1" style="background: #d5d6d8">
                    <italic>
                      <tp:taxon-name><tp:taxon-name-part taxon-name-part-type="genus" reg="Sphyracephala">S.</tp:taxon-name-part><tp:taxon-name-part taxon-name-part-type="species" reg="brevicornis">brevicornis</tp:taxon-name-part></tp:taxon-name>
                    </italic>
                  </td><td rowspan="1" colspan="1" style="background: #d5d6d8">♀</td><td rowspan="1" colspan="1" style="background: #d5d6d8">0.65 ± 0.03</td><td rowspan="1" colspan="1" style="background: #d5d6d8">6</td><td rowspan="1" colspan="1" style="background: #d5d6d8">2.82 ± 0.06</td><td rowspan="1" colspan="1" style="background: #d5d6d8">6</td></tr><tr><td rowspan="1" colspan="1" style="background: #d5d6d8">♂</td><td rowspan="1" colspan="1" style="background: #d5d6d8">0.64 ± 0.00</td><td rowspan="1" colspan="1" style="background: #d5d6d8">2</td><td rowspan="1" colspan="1" style="background: #d5d6d8">3.00</td><td rowspan="1" colspan="1" style="background: #d5d6d8">1</td></tr><tr><td rowspan="2" colspan="1" style="background: #d5d6d8">
                    <italic>
                      <tp:taxon-name><tp:taxon-name-part taxon-name-part-type="genus" reg="Sphyracephala">S.</tp:taxon-name-part><tp:taxon-name-part taxon-name-part-type="species" reg="subbifasciata">subbifasciata</tp:taxon-name-part></tp:taxon-name>
                    </italic>
                  </td><td rowspan="1" colspan="1" style="background: #d5d6d8">♀</td><td rowspan="1" colspan="1" style="background: #d5d6d8">0.54</td><td rowspan="1" colspan="1" style="background: #d5d6d8">1</td><td rowspan="1" colspan="1" style="background: #d5d6d8">3.86</td><td rowspan="1" colspan="1" style="background: #d5d6d8">1</td></tr><tr><td rowspan="1" colspan="1" style="background: #d5d6d8">♂</td><td rowspan="1" colspan="1" style="background: #d5d6d8">0.54</td><td rowspan="1" colspan="1" style="background: #d5d6d8">1</td><td rowspan="1" colspan="1" style="background: #d5d6d8">3.86</td><td rowspan="1" colspan="1" style="background: #d5d6d8">1</td></tr><tr><td rowspan="2" colspan="1" style="background: #d5d6d8">
                    <italic>
                      <tp:taxon-name><tp:taxon-name-part taxon-name-part-type="genus" reg="Sphyracephala">S.</tp:taxon-name-part><tp:taxon-name-part taxon-name-part-type="species" reg="nigrimana">nigrimana</tp:taxon-name-part></tp:taxon-name>
                    </italic>
                  </td><td rowspan="1" colspan="1" style="background: #d5d6d8">♀</td><td rowspan="1" colspan="1" style="background: #d5d6d8">0.75</td><td rowspan="1" colspan="1" style="background: #d5d6d8">1</td><td rowspan="1" colspan="1" style="background: #d5d6d8">3.22</td><td rowspan="1" colspan="1" style="background: #d5d6d8">1</td></tr><tr><td rowspan="1" colspan="1" style="background: #d5d6d8">♂</td><td rowspan="1" colspan="1" style="background: #d5d6d8">0.65</td><td rowspan="1" colspan="1" style="background: #d5d6d8">1</td><td rowspan="1" colspan="1" style="background: #d5d6d8">2.82</td><td rowspan="1" colspan="1" style="background: #d5d6d8">1</td></tr><tr><td rowspan="2" colspan="1">
                    <italic>
                      <tp:taxon-name><tp:taxon-name-part taxon-name-part-type="genus" reg="Sphyracephala">S.</tp:taxon-name-part><tp:taxon-name-part taxon-name-part-type="species" reg="babadjanidesi">babadjanidesi</tp:taxon-name-part></tp:taxon-name>
                    </italic>
                  </td><td rowspan="1" colspan="1">♀</td><td rowspan="1" colspan="1">0.43 ± 0.01</td><td rowspan="1" colspan="1">28</td><td rowspan="1" colspan="1">5.36 ± 0.13</td><td rowspan="1" colspan="1">20</td></tr><tr><td rowspan="1" colspan="1">♂</td><td rowspan="1" colspan="1">0.41 ± 0.01</td><td rowspan="1" colspan="1">40</td><td rowspan="1" colspan="1">5.50 ± 0.09</td><td rowspan="1" colspan="1">35</td></tr><tr><td rowspan="2" colspan="1">
                    <italic>
                      <tp:taxon-name><tp:taxon-name-part taxon-name-part-type="genus" reg="Sphyracephala">S.</tp:taxon-name-part><tp:taxon-name-part taxon-name-part-type="species" reg="munroi">munroi</tp:taxon-name-part></tp:taxon-name>
                    </italic>
                  </td><td rowspan="1" colspan="1">♀</td><td rowspan="1" colspan="1">0.43 ± 0.01</td><td rowspan="1" colspan="1">10</td><td rowspan="1" colspan="1">6.10 ± 0.22</td><td rowspan="1" colspan="1">10</td></tr><tr><td rowspan="1" colspan="1">♂</td><td rowspan="1" colspan="1">0.44 ± 0.01</td><td rowspan="1" colspan="1">10</td><td rowspan="1" colspan="1">6.11 ± 0.11</td><td rowspan="1" colspan="1">9</td></tr><tr><td rowspan="2" colspan="1" style="background: #d5d6d8">
                    <italic>
                      <tp:taxon-name><tp:taxon-name-part taxon-name-part-type="genus" reg="Sphyracephala">S.</tp:taxon-name-part><tp:taxon-name-part taxon-name-part-type="species" reg="hearseiana">hearseiana</tp:taxon-name-part></tp:taxon-name>
                    </italic>
                  </td><td rowspan="1" colspan="1" style="background: #d5d6d8">♀</td><td rowspan="1" colspan="1" style="background: #d5d6d8">0.56 ± 0.01</td><td rowspan="1" colspan="1" style="background: #d5d6d8">12</td><td rowspan="1" colspan="1" style="background: #d5d6d8">3.60 ± 0.09</td><td rowspan="1" colspan="1" style="background: #d5d6d8">9</td></tr><tr><td rowspan="1" colspan="1" style="background: #d5d6d8">♂</td><td rowspan="1" colspan="1" style="background: #d5d6d8">0.55 ± 0.01</td><td rowspan="1" colspan="1" style="background: #d5d6d8">10</td><td rowspan="1" colspan="1" style="background: #d5d6d8">3.71 ± 0.12</td><td rowspan="1" colspan="1" style="background: #d5d6d8">7</td></tr><tr><td rowspan="2" colspan="1" style="background: #d5d6d8">
                    <italic>
                      <tp:taxon-name><tp:taxon-name-part taxon-name-part-type="genus" reg="Sphyracephala">S.</tp:taxon-name-part><tp:taxon-name-part taxon-name-part-type="species" reg="beccarii">beccarii</tp:taxon-name-part></tp:taxon-name>
                    </italic>
                  </td><td rowspan="1" colspan="1" style="background: #d5d6d8">♀</td><td rowspan="1" colspan="1" style="background: #d5d6d8">0.48 ± 0.01</td><td rowspan="1" colspan="1" style="background: #d5d6d8">15</td><td rowspan="1" colspan="1" style="background: #d5d6d8">3.91 ± 0.10</td><td rowspan="1" colspan="1" style="background: #d5d6d8">15</td></tr><tr><td rowspan="1" colspan="1" style="background: #d5d6d8">♂</td><td rowspan="1" colspan="1" style="background: #d5d6d8">0.53 ± 0.01</td><td rowspan="1" colspan="1" style="background: #d5d6d8">10</td><td rowspan="1" colspan="1" style="background: #d5d6d8">3.85 ± 0.11</td><td rowspan="1" colspan="1" style="background: #d5d6d8">10</td></tr><tr><td rowspan="2" colspan="1">
                    <italic>
                      <tp:taxon-name><tp:taxon-name-part taxon-name-part-type="genus" reg="Sphyracephala">S.</tp:taxon-name-part><tp:taxon-name-part taxon-name-part-type="species" reg="detrahens">detrahens</tp:taxon-name-part></tp:taxon-name>
                    </italic>
                  </td><td rowspan="1" colspan="1">♀</td><td rowspan="1" colspan="1">0.88</td><td rowspan="1" colspan="1">1</td><td rowspan="1" colspan="1">2.93</td><td rowspan="1" colspan="1">1</td></tr><tr><td rowspan="1" colspan="1">♂</td><td rowspan="1" colspan="1">1.10 ± 0.26</td><td rowspan="1" colspan="1">2*</td><td rowspan="1" colspan="1">2.64</td><td rowspan="1" colspan="1">1</td></tr><tr><td rowspan="2" colspan="1">
                    <italic>
                      <tp:taxon-name><tp:taxon-name-part taxon-name-part-type="genus" reg="Sphyracephala">S.</tp:taxon-name-part><tp:taxon-name-part taxon-name-part-type="species" reg="bipunctipennis">bipunctipennis</tp:taxon-name-part></tp:taxon-name>
                    </italic>
                  </td><td rowspan="1" colspan="1">♀</td><td rowspan="1" colspan="1">1.02 ± 0.02</td><td rowspan="1" colspan="1">4</td><td rowspan="1" colspan="1">2.50 ± 0.02</td><td rowspan="1" colspan="1">4</td></tr><tr><td rowspan="1" colspan="1">♂</td><td rowspan="1" colspan="1">1.12</td><td rowspan="1" colspan="1">1</td><td rowspan="1" colspan="1"/><td rowspan="1" colspan="1"/></tr><tr><td rowspan="2" colspan="1"><tp:taxon-name><tp:taxon-name-part taxon-name-part-type="genus" reg="Sphyracephala">S.</tp:taxon-name-part><tp:taxon-name-part taxon-name-part-type="uncertainty-rank">nr</tp:taxon-name-part><tp:taxon-name-part taxon-name-part-type="species" reg="detrahens">detrahens</tp:taxon-name-part></tp:taxon-name> Solomon Islands</td><td rowspan="1" colspan="1">♀</td><td rowspan="1" colspan="1">0.98 ± 0.02</td><td rowspan="1" colspan="1">10</td><td rowspan="1" colspan="1">2.85 ± 0.10</td><td rowspan="1" colspan="1">6</td></tr><tr><td rowspan="1" colspan="1">♂</td><td rowspan="1" colspan="1">0.97 ± 0.02</td><td rowspan="1" colspan="1">10</td><td rowspan="1" colspan="1">2.94 ± 0.10</td><td rowspan="1" colspan="1">6</td></tr><tr><td rowspan="2" colspan="1"><tp:taxon-name><tp:taxon-name-part taxon-name-part-type="genus" reg="Sphyracephala">S.</tp:taxon-name-part><tp:taxon-name-part taxon-name-part-type="uncertainty-rank">nr</tp:taxon-name-part><tp:taxon-name-part taxon-name-part-type="species" reg="detrahens">detrahens</tp:taxon-name-part></tp:taxon-name> Japan</td><td rowspan="1" colspan="1">♀</td><td rowspan="1" colspan="1">0.90 ± 0.01</td><td rowspan="1" colspan="1">6</td><td rowspan="1" colspan="1">2.38 ± 0.08</td><td rowspan="1" colspan="1">2</td></tr><tr><td rowspan="1" colspan="1">♂</td><td rowspan="1" colspan="1">0.85 ± 0.04</td><td rowspan="1" colspan="1">4</td><td rowspan="1" colspan="1">2.86 ± 0.14</td><td rowspan="1" colspan="1">4</td></tr></tbody></table><table-wrap-foot><fn><p>* Both from Sulawesi, but perhaps not conspecific.</p></fn></table-wrap-foot></table-wrap><table-wrap id="T4" position="float" orientation="portrait"><label>Table 4.</label><caption><p>Sex ratios in <italic><tp:taxon-name><tp:taxon-name-part taxon-name-part-type="genus" reg="Sphyracephala">Sphyracephala</tp:taxon-name-part></tp:taxon-name></italic> species. Species are arranged in species groups and subtaxa.</p></caption><table id="TID0ERIEK" rules="all"><tbody><tr><th rowspan="1" colspan="1">
                    <italic>
                      <tp:taxon-name><tp:taxon-name-part taxon-name-part-type="genus" reg="Sphyracephala">Sphyracephala</tp:taxon-name-part></tp:taxon-name>
                    </italic>
                  </th><th rowspan="1" colspan="1"><italic>n</italic> ♀</th><th rowspan="1" colspan="1"><italic>n</italic> ♂</th><th rowspan="1" colspan="1">Ʃ <italic>n</italic></th><th rowspan="1" colspan="1">♀ : ♂</th><th rowspan="1" colspan="1">Source</th></tr><tr><td rowspan="1" colspan="1" style="background: #d5d6d8">
                    <italic>
                      <tp:taxon-name><tp:taxon-name-part taxon-name-part-type="genus" reg="Sphyracephala">S.</tp:taxon-name-part><tp:taxon-name-part taxon-name-part-type="species" reg="brevicornis">brevicornis</tp:taxon-name-part></tp:taxon-name>
                    </italic>
                  </td><td rowspan="1" colspan="1" style="background: #d5d6d8">185</td><td rowspan="1" colspan="1" style="background: #d5d6d8">119</td><td rowspan="1" colspan="1" style="background: #d5d6d8">304</td><td rowspan="1" colspan="1" style="background: #d5d6d8">1.00:0.64</td><td rowspan="1" colspan="1" style="background: #d5d6d8">
                    <xref ref-type="bibr" rid="B47">Feijen 1989</xref>
                  </td></tr><tr><td rowspan="1" colspan="1" style="background: #d5d6d8">
                    <italic>
                      <tp:taxon-name><tp:taxon-name-part taxon-name-part-type="genus" reg="Sphyracephala">S.</tp:taxon-name-part><tp:taxon-name-part taxon-name-part-type="species" reg="subbifasciata">subbifasciata</tp:taxon-name-part></tp:taxon-name>
                    </italic>
                  </td><td rowspan="1" colspan="1" style="background: #d5d6d8">56</td><td rowspan="1" colspan="1" style="background: #d5d6d8">31</td><td rowspan="1" colspan="1" style="background: #d5d6d8">87</td><td rowspan="1" colspan="1" style="background: #d5d6d8">1.00:0.55</td><td rowspan="1" colspan="1" style="background: #d5d6d8">
                    <xref ref-type="bibr" rid="B47">Feijen 1989</xref>
                  </td></tr><tr><td rowspan="1" colspan="1"><italic><tp:taxon-name><tp:taxon-name-part taxon-name-part-type="genus" reg="Sphyracephala">S.</tp:taxon-name-part><tp:taxon-name-part taxon-name-part-type="species" reg="babadjanidesi">babadjanidesi</tp:taxon-name-part></tp:taxon-name></italic> (as <italic><tp:taxon-name><tp:taxon-name-part taxon-name-part-type="genus" reg="Sphyracephala"/><tp:taxon-name-part taxon-name-part-type="species" reg="europaea">europaea</tp:taxon-name-part></tp:taxon-name></italic>)</td><td rowspan="1" colspan="1">44</td><td rowspan="1" colspan="1">55</td><td rowspan="1" colspan="1">99</td><td rowspan="1" colspan="1">1.00:1.25 1:1*</td><td rowspan="1" colspan="1">
                    <xref ref-type="bibr" rid="B123">Papp et al. 1997</xref>
                    <xref ref-type="bibr" rid="B156">Simova-Tošić and Stojanović 2000</xref>
                  </td></tr><tr><td rowspan="1" colspan="1">
                    <italic>
                      <tp:taxon-name><tp:taxon-name-part taxon-name-part-type="genus" reg="Sphyracephala">S.</tp:taxon-name-part><tp:taxon-name-part taxon-name-part-type="species" reg="munroi">munroi</tp:taxon-name-part></tp:taxon-name>
                    </italic>
                  </td><td rowspan="1" colspan="1">318</td><td rowspan="1" colspan="1">307</td><td rowspan="1" colspan="1">625</td><td rowspan="1" colspan="1">1.00:0.97</td><td rowspan="1" colspan="1"><named-content xmlns:xlink="http://www.w3.org/1999/xlink" content-type="dwc:institutional_code" xlink:title="Universität Bielefeld" xlink:href="http://grbio.org/institution/universit%C3%A4t-bielefeld" xlink:type="simple">FBUB</named-content>, <named-content xmlns:xlink="http://www.w3.org/1999/xlink" content-type="dwc:institutional_code" xlink:title="Naturhistoriska Riksmuseet" xlink:href="http://grbio.org/institution/swedish-museum-natural-history-entomology-collections" xlink:type="simple">NHRS</named-content>, <named-content xmlns:xlink="http://www.w3.org/1999/xlink" content-type="dwc:institutional_code" xlink:title="Naturalis Biodiversity Center" xlink:href="http://grbio.org/institution/naturalis-biodiversity-center" xlink:type="simple">RMNH</named-content></td></tr><tr><td rowspan="1" colspan="1" style="background: #d5d6d8">
                    <italic>
                      <tp:taxon-name><tp:taxon-name-part taxon-name-part-type="genus" reg="Sphyracephala">S.</tp:taxon-name-part><tp:taxon-name-part taxon-name-part-type="species" reg="hearseiana">hearseiana</tp:taxon-name-part></tp:taxon-name>
                    </italic>
                  </td><td rowspan="1" colspan="1" style="background: #d5d6d8">17</td><td rowspan="1" colspan="1" style="background: #d5d6d8">17</td><td rowspan="1" colspan="1" style="background: #d5d6d8">34</td><td rowspan="1" colspan="1" style="background: #d5d6d8">1.00:1.00 1:1**</td><td rowspan="1" colspan="1" style="background: #d5d6d8">
                    <named-content xmlns:xlink="http://www.w3.org/1999/xlink" content-type="dwc:institutional_code" xlink:title="Naturalis Biodiversity Center" xlink:href="http://grbio.org/institution/naturalis-biodiversity-center" xlink:type="simple">RMNH</named-content>
                    <xref ref-type="bibr" rid="B150">Sen 1921</xref>
                  </td></tr><tr><td rowspan="1" colspan="1" style="background: #d5d6d8"><italic><tp:taxon-name><tp:taxon-name-part taxon-name-part-type="genus" reg="Sphyracephala">S.</tp:taxon-name-part><tp:taxon-name-part taxon-name-part-type="species" reg="beccarii">beccarii</tp:taxon-name-part></tp:taxon-name></italic>, Afrotropical Continent</td><td rowspan="1" colspan="1" style="background: #d5d6d8">622</td><td rowspan="1" colspan="1" style="background: #d5d6d8">635</td><td rowspan="1" colspan="1" style="background: #d5d6d8">1257</td><td rowspan="1" colspan="1" style="background: #d5d6d8">1.00:1.02</td><td rowspan="1" colspan="1" style="background: #d5d6d8">
                    <named-content xmlns:xlink="http://www.w3.org/1999/xlink" content-type="dwc:institutional_code" xlink:title="Naturalis Biodiversity Center" xlink:href="http://grbio.org/institution/naturalis-biodiversity-center" xlink:type="simple">RMNH</named-content>
                  </td></tr><tr><td rowspan="1" colspan="1" style="background: #d5d6d8"><italic><tp:taxon-name><tp:taxon-name-part taxon-name-part-type="genus" reg="Sphyracephala">S.</tp:taxon-name-part><tp:taxon-name-part taxon-name-part-type="species" reg="beccarii">beccarii</tp:taxon-name-part></tp:taxon-name></italic>, Madagascar</td><td rowspan="1" colspan="1" style="background: #d5d6d8">547</td><td rowspan="1" colspan="1" style="background: #d5d6d8">285</td><td rowspan="1" colspan="1" style="background: #d5d6d8">832</td><td rowspan="1" colspan="1" style="background: #d5d6d8">1.00:0.52</td><td rowspan="1" colspan="1" style="background: #d5d6d8"><named-content xmlns:xlink="http://www.w3.org/1999/xlink" content-type="dwc:institutional_code" xlink:title="California Academy of Sciences" xlink:href="http://grbio.org/institution/california-academy-sciences" xlink:type="simple">CAS</named-content>, <named-content xmlns:xlink="http://www.w3.org/1999/xlink" content-type="dwc:institutional_code" xlink:title="KwaZulu-Natal Museum" xlink:href="http://grbio.org/institution/kwazulu-natal-museum" xlink:type="simple">NMSA</named-content>, <named-content xmlns:xlink="http://www.w3.org/1999/xlink" content-type="dwc:institutional_code" xlink:title="California State Collection of Arthropods" xlink:href="http://grbio.org/institution/california-state-collection-arthropods" xlink:type="simple">CSCA</named-content>, <named-content xmlns:xlink="http://www.w3.org/1999/xlink" content-type="dwc:institutional_code" xlink:title="Naturalis Biodiversity Center" xlink:href="http://grbio.org/institution/naturalis-biodiversity-center" xlink:type="simple">RMNH</named-content></td></tr><tr><td rowspan="1" colspan="1">
                    <italic>
                      <tp:taxon-name><tp:taxon-name-part taxon-name-part-type="genus" reg="Sphyracephala">S.</tp:taxon-name-part><tp:taxon-name-part taxon-name-part-type="species" reg="bipunctipennis">bipunctipennis</tp:taxon-name-part></tp:taxon-name>
                    </italic>
                  </td><td rowspan="1" colspan="1">11</td><td rowspan="1" colspan="1">4</td><td rowspan="1" colspan="1">15</td><td rowspan="1" colspan="1"/><td rowspan="1" colspan="1"><named-content xmlns:xlink="http://www.w3.org/1999/xlink" content-type="dwc:institutional_code" xlink:title="Natural History Museum, London" xlink:href="http://grbio.org/institution/natural-history-museum-london" xlink:type="simple">NHMUK</named-content>, TAU, <named-content xmlns:xlink="http://www.w3.org/1999/xlink" content-type="dwc:institutional_code" xlink:title="Naturalis Biodiversity Center" xlink:href="http://grbio.org/institution/naturalis-biodiversity-center" xlink:type="simple">RMNH</named-content></td></tr><tr><td rowspan="1" colspan="1"><italic><tp:taxon-name><tp:taxon-name-part taxon-name-part-type="genus" reg="Sphyracephala">S.</tp:taxon-name-part><tp:taxon-name-part taxon-name-part-type="species" reg="detrahens">detrahens</tp:taxon-name-part></tp:taxon-name></italic>, Sulawesi</td><td rowspan="1" colspan="1">14</td><td rowspan="1" colspan="1">4</td><td rowspan="1" colspan="1">18</td><td rowspan="1" colspan="1"/><td rowspan="1" colspan="1"><named-content xmlns:xlink="http://www.w3.org/1999/xlink" content-type="dwc:institutional_code" xlink:title="Natural History Museum, London" xlink:href="http://grbio.org/institution/natural-history-museum-london" xlink:type="simple">NHMUK</named-content>, <named-content xmlns:xlink="http://www.w3.org/1999/xlink" content-type="dwc:institutional_code" xlink:title="Naturalis Biodiversity Center" xlink:href="http://grbio.org/institution/naturalis-biodiversity-center" xlink:type="simple">RMNH</named-content></td></tr><tr><td rowspan="1" colspan="1"><tp:taxon-name><tp:taxon-name-part taxon-name-part-type="genus" reg="Sphyracephala">S.</tp:taxon-name-part><tp:taxon-name-part taxon-name-part-type="uncertainty-rank">nr</tp:taxon-name-part><tp:taxon-name-part taxon-name-part-type="species" reg="detrahens">detrahens</tp:taxon-name-part></tp:taxon-name>, Japan</td><td rowspan="1" colspan="1">247</td><td rowspan="1" colspan="1">376</td><td rowspan="1" colspan="1">623</td><td rowspan="1" colspan="1">1.00:1.52</td><td rowspan="1" colspan="1"><xref ref-type="bibr" rid="B118">Ôhara 1993</xref>, <xref ref-type="bibr" rid="B119">1997</xref>, <named-content xmlns:xlink="http://www.w3.org/1999/xlink" content-type="dwc:institutional_code" xlink:title="Naturalis Biodiversity Center" xlink:href="http://grbio.org/institution/naturalis-biodiversity-center" xlink:type="simple">RMNH</named-content></td></tr><tr><td rowspan="1" colspan="1"><tp:taxon-name><tp:taxon-name-part taxon-name-part-type="genus" reg="Sphyracephala">S.</tp:taxon-name-part><tp:taxon-name-part taxon-name-part-type="uncertainty-rank">nr</tp:taxon-name-part><tp:taxon-name-part taxon-name-part-type="species" reg="detrahens">detrahens</tp:taxon-name-part></tp:taxon-name>, Solomon Islands</td><td rowspan="1" colspan="1">15</td><td rowspan="1" colspan="1">29</td><td rowspan="1" colspan="1">44</td><td rowspan="1" colspan="1">1.00:1.93</td><td rowspan="1" colspan="1">
                    <named-content xmlns:xlink="http://www.w3.org/1999/xlink" content-type="dwc:institutional_code" xlink:title="Naturalis Biodiversity Center" xlink:href="http://grbio.org/institution/naturalis-biodiversity-center" xlink:type="simple">RMNH</named-content>
                  </td></tr><tr><td rowspan="1" colspan="1"><tp:taxon-name><tp:taxon-name-part taxon-name-part-type="genus" reg="Sphyracephala">S.</tp:taxon-name-part><tp:taxon-name-part taxon-name-part-type="uncertainty-rank">nr</tp:taxon-name-part><tp:taxon-name-part taxon-name-part-type="species" reg="detrahens">detrahens</tp:taxon-name-part></tp:taxon-name>, Papua N. G.</td><td rowspan="1" colspan="1">1</td><td rowspan="1" colspan="1">6</td><td rowspan="1" colspan="1">7</td><td rowspan="1" colspan="1"/><td rowspan="1" colspan="1">
                    <named-content xmlns:xlink="http://www.w3.org/1999/xlink" content-type="dwc:institutional_code" xlink:title="Naturalis Biodiversity Center" xlink:href="http://grbio.org/institution/naturalis-biodiversity-center" xlink:type="simple">RMNH</named-content>
                  </td></tr></tbody></table><table-wrap-foot><fn><p>* <xref ref-type="bibr" rid="B156">Simova-Tošić and Stojanović (2000)</xref>: “The swarm contained few thousands of males and females approximately in equal number.” ** <xref ref-type="bibr" rid="B150">Sen (1921)</xref>: “The mass consisted of flies of both sexes, in approximately equal numbers.”</p></fn></table-wrap-foot></table-wrap><fig id="F45" position="float" orientation="portrait"><object-id xmlns:xlink="http://www.w3.org/1999/xlink" content-type="doi" xlink:type="simple">10.3897/zookeys.1241.151490.figures132-133</object-id><object-id xmlns:xlink="http://www.w3.org/1999/xlink" content-type="arpha" xlink:type="simple">67B4A8FF-CA76-54AF-A72E-12F73C59E716</object-id><label>Figures 132, 133.</label><caption><p><italic><tp:taxon-name><tp:taxon-name-part taxon-name-part-type="genus" reg="Sphyracephala">Sphyracephala</tp:taxon-name-part><tp:taxon-name-part taxon-name-part-type="species" reg="hearseiana">hearseiana</tp:taxon-name-part></tp:taxon-name></italic>, Rajasthan, India <bold>132</bold> epandrium, cerci, surstyli, posterior view <bold>133</bold> surstylus, outer view. Scale bars: 0.1 mm.</p></caption><graphic xmlns:xlink="http://www.w3.org/1999/xlink" xlink:href="zookeys-1241-001_article-151490__-g045.jpg" position="float" orientation="portrait" xlink:type="simple" id="oo_1349238.jpg"><uri content-type="original_file" xlink:type="simple">https://binary.pensoft.net/fig/1349238</uri></graphic></fig></tp:treatment-sec><ref-list><ref id="B47"><mixed-citation xmlns:xlink="http://www.w3.org/1999/xlink" xlink:type="simple"><person-group><name name-style="western"><surname>Feijen</surname><given-names>HR</given-names></name></person-group> (<year>1989</year>) <article-title><tp:taxon-name><tp:taxon-name-part taxon-name-part-type="family">Diopsidae</tp:taxon-name-part></tp:taxon-name>. Volume IX, <tp:taxon-name><tp:taxon-name-part taxon-name-part-type="suborder">Cyclorrhapha</tp:taxon-name-part></tp:taxon-name> III (<tp:taxon-name><tp:taxon-name-part taxon-name-part-type="infraorder">Schizophora</tp:taxon-name-part></tp:taxon-name> other than <tp:taxon-name><tp:taxon-name-part taxon-name-part-type="parvorder">Calyptratae</tp:taxon-name-part></tp:taxon-name>), Part 12.</article-title> In: <person-group><name name-style="western"><surname>Griffiths</surname><given-names>GCD</given-names></name></person-group> (<role>Ed.</role>) <issue-title>Flies of the Nearctic Region.</issue-title><source>Schweizerbart, Stuttgart, Germany</source>, <fpage>1</fpage>–<lpage>122</lpage>. <ext-link xlink:href="https://www.schweizerbart.de/publications/detail/isbn/9783510700165/Griffiths_Flies_of_the_Nearctic_Region" ext-link-type="uri" xlink:type="simple">https://www.schweizerbart.de/publications/detail/isbn/9783510700165/Griffiths_Flies_of_the_Nearctic_Region</ext-link></mixed-citation></ref><ref id="B80"><mixed-citation xmlns:xlink="http://www.w3.org/1999/xlink" xlink:type="simple"><person-group><name name-style="western"><surname>Jackson</surname><given-names>MD</given-names></name></person-group> (<year>2019</year>) <source>Placement of <tp:taxon-name><tp:taxon-name-part taxon-name-part-type="subfamily">Micropezinae</tp:taxon-name-part></tp:taxon-name> (<tp:taxon-name><tp:taxon-name-part taxon-name-part-type="family">Micropezidae</tp:taxon-name-part></tp:taxon-name>) on the <tp:taxon-name><tp:taxon-name-part taxon-name-part-type="order">Diptera</tp:taxon-name-part></tp:taxon-name> Tree of Life: a Molecular Phylogenetic Approach. PhD thesis, The University of Guelph.</source><publisher-name>Ontario</publisher-name>, <publisher-loc>Canada</publisher-loc>, <size units="page">215 pp</size>. <ext-link xlink:href="http://hdl.handle.net/10214/15240" ext-link-type="uri" xlink:type="simple">http://hdl.handle.net/10214/15240</ext-link></mixed-citation></ref><ref id="B123"><mixed-citation xmlns:xlink="http://www.w3.org/1999/xlink" xlink:type="simple"><person-group><name name-style="western"><surname>Papp</surname><given-names>L</given-names></name><name name-style="western"><surname>Földvári</surname><given-names>M</given-names></name><name name-style="western"><surname>Paulovics</surname><given-names>P</given-names></name></person-group> (<year>1997</year>) <article-title><italic><tp:taxon-name><tp:taxon-name-part taxon-name-part-type="genus">Sphyracephala</tp:taxon-name-part><tp:taxon-name-part taxon-name-part-type="species">europaea</tp:taxon-name-part></tp:taxon-name></italic> sp. n. (<tp:taxon-name><tp:taxon-name-part taxon-name-part-type="order">Diptera</tp:taxon-name-part></tp:taxon-name>: <tp:taxon-name><tp:taxon-name-part taxon-name-part-type="family">Diopsidae</tp:taxon-name-part></tp:taxon-name>) from Hungary represents a family new to Europe.</article-title><source>Folia Entomologica Hungarica</source><volume>58</volume>: <fpage>137</fpage>–<lpage>146</lpage>. <ext-link xlink:href="http://publication.nhmus.hu/pdf/folentom/FoliaEntHung_1997_Vol_58_137.pdf" ext-link-type="uri" xlink:type="simple">http://publication.nhmus.hu/pdf/folentom/FoliaEntHung_1997_Vol_58_137.pdf</ext-link></mixed-citation></ref><ref id="B156"><mixed-citation xmlns:xlink="http://www.w3.org/1999/xlink" xlink:type="simple"><person-group><name name-style="western"><surname>Simova-Tošić</surname><given-names>D</given-names></name><name name-style="western"><surname>Stojanović</surname><given-names>A</given-names></name></person-group> (<year>2000</year>) not 1999) Second finding of <italic><tp:taxon-name><tp:taxon-name-part taxon-name-part-type="genus">Sphyracephala</tp:taxon-name-part><tp:taxon-name-part taxon-name-part-type="species">europea</tp:taxon-name-part></tp:taxon-name></italic> Papp et Földvári in Europe (<tp:taxon-name><tp:taxon-name-part taxon-name-part-type="order">Diptera</tp:taxon-name-part></tp:taxon-name>: <tp:taxon-name><tp:taxon-name-part taxon-name-part-type="family">Diopsidae</tp:taxon-name-part></tp:taxon-name>). Acta Entomologica Serbica 4(1/2): 149–157. <ext-link xlink:href="http://www.eds.org.rs/AES/Vol4/Vol4%20No1aa13.pdf" ext-link-type="uri" xlink:type="simple">http://www.eds.org.rs/AES/Vol4/Vol4%20No1aa13.pdf</ext-link></mixed-citation></ref><ref id="B150"><mixed-citation xmlns:xlink="http://www.w3.org/1999/xlink" xlink:type="simple"><person-group><name name-style="western"><surname>Sen</surname><given-names>SK</given-names></name></person-group> (<year>1921</year>) <article-title>Life-histories of Indian insects. <tp:taxon-name><tp:taxon-name-part taxon-name-part-type="order">Diptera</tp:taxon-name-part></tp:taxon-name>: <italic><tp:taxon-name><tp:taxon-name-part taxon-name-part-type="genus">Sphryracephala</tp:taxon-name-part><tp:taxon-name-part taxon-name-part-type="species">hearseiana</tp:taxon-name-part></tp:taxon-name></italic>, Westw.</article-title><source>Memoirs of the Department of Agriculture in India, Entomological Series</source><volume>7</volume>(<issue>6</issue>): <fpage>33</fpage>–<lpage>38</lpage>. [2 pls] <ext-link xlink:href="https://archive.org/details/n06memoirsentomo07impeuoft" ext-link-type="uri" xlink:type="simple">https://archive.org/details/n06memoirsentomo07impeuoft</ext-link></mixed-citation></ref><ref id="B118"><mixed-citation xmlns:xlink="http://www.w3.org/1999/xlink" xlink:type="simple"><person-group><name name-style="western"><surname>Ôhara</surname><given-names>K</given-names></name></person-group> (<year>1993</year>) <article-title>First record of the family <tp:taxon-name><tp:taxon-name-part taxon-name-part-type="family">Diopsidae</tp:taxon-name-part></tp:taxon-name> from Japan (<tp:taxon-name><tp:taxon-name-part taxon-name-part-type="order">Diptera</tp:taxon-name-part></tp:taxon-name>, <tp:taxon-name><tp:taxon-name-part taxon-name-part-type="suborder">Brachycera</tp:taxon-name-part></tp:taxon-name>).</article-title><source>Bulletin of the Tokushima Prefectural Museum</source><volume>3</volume>: <fpage>39</fpage>–<lpage>47</lpage>. [in Japanese with English summary]</mixed-citation></ref><ref id="B119"><mixed-citation xmlns:xlink="http://www.w3.org/1999/xlink" xlink:type="simple"><person-group><name name-style="western"><surname>Ôhara</surname><given-names>K</given-names></name></person-group> (<year>1997</year>) <article-title><italic><tp:taxon-name><tp:taxon-name-part taxon-name-part-type="genus">Sphyracephala</tp:taxon-name-part><tp:taxon-name-part taxon-name-part-type="species">detrahens</tp:taxon-name-part></tp:taxon-name></italic> (<tp:taxon-name><tp:taxon-name-part taxon-name-part-type="order">Diptera</tp:taxon-name-part></tp:taxon-name>, <tp:taxon-name><tp:taxon-name-part taxon-name-part-type="family">Diopsidae</tp:taxon-name-part></tp:taxon-name>) in the Yaeyama Islands, Okinawa, Japan.</article-title><source>Bulletin of the Tokushima Prefectural Museum</source><volume>7</volume>: <fpage>25</fpage>–<lpage>37</lpage>. [in Japanese with English summary]</mixed-citation></ref><ref id="B137"><mixed-citation xmlns:xlink="http://www.w3.org/1999/xlink" xlink:type="simple"><person-group><name name-style="western"><surname>Rondani</surname><given-names>C</given-names></name></person-group> (<year>1875</year>) <article-title><tp:taxon-name><tp:taxon-name-part taxon-name-part-type="clade">Muscaria</tp:taxon-name-part></tp:taxon-name> exotica Musei Civici Januensis observata et distincta. Fragmentum III. Species in Insula Bonae fortunae (Borneo), Provincia Sarawak, annis 1865–68, lectae a March. J. Doria et Doct. O. Beccari.</article-title><source>Annali del Museo Civico di Storia Naturale Giacoma Doria, Genova</source><volume>7</volume>: <fpage>421</fpage>–<lpage>464</lpage>. <ext-link xlink:href="https://www.biodiversitylibrary.org/part/46051" ext-link-type="uri" xlink:type="simple">https://www.biodiversitylibrary.org/part/46051</ext-link></mixed-citation></ref><ref id="B121"><mixed-citation xmlns:xlink="http://www.w3.org/1999/xlink" xlink:type="simple"><person-group><name name-style="western"><surname>Osten Sacken</surname><given-names>CR</given-names></name></person-group> (<year>1882</year>) <tp:taxon-name><tp:taxon-name-part taxon-name-part-type="order">Diptera</tp:taxon-name-part></tp:taxon-name> from the Philippine Islands brought home by Dr. Carl Semper, and described by C.R. Osten Sacken. Berliner Entomologische Zeitschrift 26 (2): 187–252 (continuation of 26 (1): 83–120). <ext-link xlink:href="https://www.biodiversitylibrary.org/itemdetails/101211" ext-link-type="uri" xlink:type="simple">https://www.biodiversitylibrary.org/itemdetails/101211</ext-link></mixed-citation></ref><ref id="B15"><mixed-citation xmlns:xlink="http://www.w3.org/1999/xlink" xlink:type="simple"><person-group><name name-style="western"><surname>Brunetti</surname><given-names>E</given-names></name></person-group> (<year>1907</year>) <article-title>Notes on Oriental <tp:taxon-name><tp:taxon-name-part taxon-name-part-type="order">Diptera</tp:taxon-name-part></tp:taxon-name>. I. Note on <italic><tp:taxon-name><tp:taxon-name-part taxon-name-part-type="genus">Sphyracephala</tp:taxon-name-part><tp:taxon-name-part taxon-name-part-type="species">hearseyana</tp:taxon-name-part></tp:taxon-name></italic> Westwood, with a list of the Oriental species of <tp:taxon-name><tp:taxon-name-part taxon-name-part-type="subfamily">Diopsinae</tp:taxon-name-part></tp:taxon-name>.</article-title><source>Records of the Indian Museum</source><volume>1</volume>(<issue>2</issue>): <fpage>163</fpage>–<lpage>166</lpage>. <ext-link xlink:href="10.26515/rzsi/v1/i2/1907/163375" ext-link-type="doi" xlink:type="simple">https://doi.org/10.26515/rzsi/v1/i2/1907/163375</ext-link></mixed-citation></ref><ref id="B10"><mixed-citation xmlns:xlink="http://www.w3.org/1999/xlink" xlink:type="simple"><person-group><name name-style="western"><surname>Bezzi</surname><given-names>M</given-names></name></person-group> (<year>1922</year>) <article-title>Note sur la présence en Algérie du <italic><tp:taxon-name><tp:taxon-name-part taxon-name-part-type="genus">Sphyracephala</tp:taxon-name-part><tp:taxon-name-part taxon-name-part-type="species">hearseiana</tp:taxon-name-part></tp:taxon-name></italic> Westw. de l’Inde et sur la synonymie de ce Diptère.</article-title><source>Bulletin du Muséum National d’Histoire Naturelle</source><volume>28</volume>: <fpage>69</fpage>–<lpage>72</lpage>. <ext-link xlink:href="https://www.biodiversitylibrary.org/item/137425#page/79/" ext-link-type="uri" xlink:type="simple">https://www.biodiversitylibrary.org/item/137425#page/79/</ext-link></mixed-citation></ref><ref id="B39"><mixed-citation xmlns:xlink="http://www.w3.org/1999/xlink" xlink:type="simple"><person-group><name name-style="western"><surname>Eggers</surname><given-names>F</given-names></name></person-group> (<year>1925</year>) <article-title>Diopsiden aus Deutsch-Ostafrika, mit einem Nachwort über die Stielaugen der Diopsiden. Zoologische Jahrbücher.</article-title><source>Abteilung für Systematik, Geographie und Biologie der Tiere, Jena</source><volume>49</volume>: <fpage>469</fpage>–<lpage>500</lpage>. [pl. 6]</mixed-citation></ref><ref id="B147"><mixed-citation xmlns:xlink="http://www.w3.org/1999/xlink" xlink:type="simple"><person-group><name name-style="western"><surname>Séguy</surname><given-names>E</given-names></name></person-group> (<year>1949</year>) <article-title>Diopsides de Madagascar.</article-title><source>Mémoires de l’Institut Scientifique de Madagascar série A</source><volume>3</volume>(<issue>1</issue>): <fpage>65</fpage>–<lpage>76</lpage>.</mixed-citation></ref><ref id="B149"><mixed-citation xmlns:xlink="http://www.w3.org/1999/xlink" xlink:type="simple"><person-group><name name-style="western"><surname>Séguy</surname><given-names>E</given-names></name></person-group> (<year>1955</year>) <article-title>Diptères Diopsides africains nouveaux ou peu connus.</article-title><source>Bulletin de l’Institut Français d’Afrique Noire</source><volume>17</volume>(<issue>4</issue>): <fpage>1102</fpage>–<lpage>1124</lpage>.</mixed-citation></ref><ref id="B17"><mixed-citation xmlns:xlink="http://www.w3.org/1999/xlink" xlink:type="simple"><person-group><name name-style="western"><surname>Brunetti</surname><given-names>E</given-names></name></person-group> (<year>1928</year>) <article-title>XXXI. Revisionary notes on the <tp:taxon-name><tp:taxon-name-part taxon-name-part-type="family">Diopsidae</tp:taxon-name-part></tp:taxon-name> (<tp:taxon-name><tp:taxon-name-part taxon-name-part-type="order">Diptera</tp:taxon-name-part></tp:taxon-name>).</article-title><source>Annals &amp; Magazine of Natural History</source><volume>2</volume>(<issue>9</issue>): <fpage>266</fpage>–<lpage>273</lpage>. <ext-link xlink:href="10.1080/00222932808672876" ext-link-type="doi" xlink:type="simple">https://doi.org/10.1080/00222932808672876</ext-link></mixed-citation></ref><ref id="B31"><mixed-citation xmlns:xlink="http://www.w3.org/1999/xlink" xlink:type="simple"><person-group><name name-style="western"><surname>Curran</surname><given-names>CH</given-names></name></person-group> (<year>1928</year>) XXXII. Review of the African species of <italic><tp:taxon-name><tp:taxon-name-part taxon-name-part-type="genus">Sphyracephala</tp:taxon-name-part></tp:taxon-name></italic>, Say. Annals and Magazine of Natural History; Series 10, 2(9): 274–275. <ext-link xlink:href="10.1080/00222932808672877" ext-link-type="doi" xlink:type="simple">https://doi.org/10.1080/00222932808672877</ext-link></mixed-citation></ref><ref id="B69"><mixed-citation xmlns:xlink="http://www.w3.org/1999/xlink" xlink:type="simple"><person-group><name name-style="western"><surname>Hennig</surname><given-names>W</given-names></name></person-group> (<year>1941a</year>) <article-title>Beiträge zur Kenntnis des Kopulationsapparates und der Systematik der Acalyptraten. III. <tp:taxon-name><tp:taxon-name-part taxon-name-part-type="family">Pallopteridae</tp:taxon-name-part></tp:taxon-name>, <tp:taxon-name><tp:taxon-name-part taxon-name-part-type="family">Thyreophoridae</tp:taxon-name-part></tp:taxon-name>, <tp:taxon-name><tp:taxon-name-part taxon-name-part-type="family">Diopsidae</tp:taxon-name-part></tp:taxon-name>, <italic><tp:taxon-name><tp:taxon-name-part taxon-name-part-type="genus">Pseudopomyza</tp:taxon-name-part></tp:taxon-name></italic>, <italic><tp:taxon-name><tp:taxon-name-part taxon-name-part-type="genus">Pseudodinia</tp:taxon-name-part></tp:taxon-name></italic>.</article-title><source>Arbeiten über Morphologische und Taxonomische Entomologie aus Berlin-Dahlem</source><volume>8</volume>: <fpage>54</fpage>–<lpage>65</lpage>. [pl. 3] <ext-link xlink:href="http://sdei.senckenberg.de/~openaccess/02103.pdf" ext-link-type="uri" xlink:type="simple">http://sdei.senckenberg.de/~openaccess/02103.pdf</ext-link></mixed-citation></ref><ref id="B70"><mixed-citation xmlns:xlink="http://www.w3.org/1999/xlink" xlink:type="simple"><person-group><name name-style="western"><surname>Hennig</surname><given-names>W</given-names></name></person-group> (<year>1941b</year>) <article-title>39c <tp:taxon-name><tp:taxon-name-part taxon-name-part-type="family">Diopsidae</tp:taxon-name-part></tp:taxon-name>.</article-title> In: <person-group><name name-style="western"><surname>Lindner</surname><given-names>E</given-names></name></person-group> (<role>Ed.</role>) <issue-title>Die Fliegen der palaearktischen Region: 5 (7), Lieferung 143.</issue-title><source>E. Schweizerbart, Stuttgart, Germany</source>, <fpage>1</fpage>–<lpage>8</lpage>. <ext-link xlink:href="https://www.zobodat.at/pdf/Fliegen-palaeark-Region_4_1949_0001-0008.pdf" ext-link-type="uri" xlink:type="simple">https://www.zobodat.at/pdf/Fliegen-palaeark-Region_4_1949_0001-0008.pdf</ext-link></mixed-citation></ref><ref id="B168"><mixed-citation xmlns:xlink="http://www.w3.org/1999/xlink" xlink:type="simple"><person-group><name name-style="western"><surname>Vaillant</surname><given-names>F</given-names></name></person-group> (<year>1953</year>) <article-title>A propos d’un Diopside d’Algérie <italic><tp:taxon-name><tp:taxon-name-part taxon-name-part-type="genus">Sphyracephala</tp:taxon-name-part><tp:taxon-name-part taxon-name-part-type="species">beccarii</tp:taxon-name-part></tp:taxon-name></italic> Rondani.</article-title><source>Entomologiste</source><volume>9</volume>: <fpage>11</fpage>–<lpage>12</lpage>.</mixed-citation></ref><ref id="B28"><mixed-citation xmlns:xlink="http://www.w3.org/1999/xlink" xlink:type="simple"><person-group><name name-style="western"><surname>Collart</surname><given-names>A</given-names></name></person-group> (<year>1954</year>) <article-title>Les <italic><tp:taxon-name><tp:taxon-name-part taxon-name-part-type="genus">Sphyracephala</tp:taxon-name-part></tp:taxon-name></italic> du Congo Belge (<tp:taxon-name><tp:taxon-name-part taxon-name-part-type="order">Diptera</tp:taxon-name-part></tp:taxon-name><tp:taxon-name><tp:taxon-name-part taxon-name-part-type="family">Diopsidae</tp:taxon-name-part></tp:taxon-name>). Miscellanea Zoologica H. Schouteden. Annales du Musée Royal du Congo Belge, Tervuren (Belgique), nouvelle série in-4<sup>o</sup>.</article-title><source>Sciences Zoologiques</source><volume>1</volume>: <fpage>329</fpage>–<lpage>331</lpage>.</mixed-citation></ref><ref id="B96"><mixed-citation xmlns:xlink="http://www.w3.org/1999/xlink" xlink:type="simple"><person-group><name name-style="western"><surname>Lindner</surname><given-names>E</given-names></name></person-group> (<year>1954</year>) <article-title>Ostafrikanische Diopsiden (Dipt.) (Ergebnisse der Deutschen Zoologischen Ostafrika-Expedition 1951/52, Gruppe Lindner – Stuttgart, Nr. 14).</article-title><source>Jahreshefte des Vereins für Vaterländische Naturkunde in Württemberg</source><volume>109</volume>: <fpage>17</fpage>–<lpage>29</lpage>. <ext-link xlink:href="https://digibus.ub.uni-stuttgart.de/viewer/fullscreen/1602495396786_109_1954/19/" ext-link-type="uri" xlink:type="simple">https://digibus.ub.uni-stuttgart.de/viewer/fullscreen/1602495396786_109_1954/19/</ext-link></mixed-citation></ref><ref id="B97"><mixed-citation xmlns:xlink="http://www.w3.org/1999/xlink" xlink:type="simple"><person-group><name name-style="western"><surname>Lindner</surname><given-names>E</given-names></name></person-group> (<year>1962</year>) <article-title>Studien an afrikanischen Diopsiden (Dipt.). Stuttgarter Beitrage zur Naturkunde.</article-title><source>Serie A, Biologie</source><volume>94</volume>: <fpage>1</fpage>–<lpage>18</lpage>. <ext-link xlink:href="https://www.biodiversitylibrary.org/part/215530" ext-link-type="uri" xlink:type="simple">https://www.biodiversitylibrary.org/part/215530</ext-link></mixed-citation></ref><ref id="B65"><mixed-citation xmlns:xlink="http://www.w3.org/1999/xlink" xlink:type="simple"><person-group><name name-style="western"><surname>Guiglia</surname><given-names>D</given-names></name></person-group> (<year>1957</year>) <article-title>I tipi di Ditteri di Camillo Rondani e di altri autori appartenenti alle collezioni del Museo Civico di Storia Naturale di Genova.</article-title><source>Annali del Museo civico di storia naturale di Genova Giacomo Doria</source><volume>69</volume>: <fpage>193</fpage>–<lpage>207</lpage>. <ext-link xlink:href="https://www.biodiversitylibrary.org/item/108552" ext-link-type="uri" xlink:type="simple">https://www.biodiversitylibrary.org/item/108552</ext-link></mixed-citation></ref><ref id="B36"><mixed-citation xmlns:xlink="http://www.w3.org/1999/xlink" xlink:type="simple"><person-group><name name-style="western"><surname>Descamps</surname><given-names>M</given-names></name></person-group> (<year>1957</year>) <article-title>Recherches morphologiques et biologiques sur les <tp:taxon-name><tp:taxon-name-part taxon-name-part-type="family">Diopsidae</tp:taxon-name-part></tp:taxon-name> du Nord-Cameroun. Ministère de la France d’Outre-Mer, Direction de l’Agriculture, de l’Élevage et des Forêts, Section Technique d’Agriculture Tropicale.</article-title><source>Bulletin Scientifique</source><volume>7</volume>: <fpage>1</fpage>–<lpage>154</lpage>.</mixed-citation></ref><ref id="B169"><mixed-citation xmlns:xlink="http://www.w3.org/1999/xlink" xlink:type="simple"><person-group><name name-style="western"><surname>van Bruggen</surname><given-names>AC</given-names></name></person-group> (<year>1961</year>) <article-title>Chapter VIII. <tp:taxon-name><tp:taxon-name-part taxon-name-part-type="order">Diptera</tp:taxon-name-part></tp:taxon-name> (<tp:taxon-name><tp:taxon-name-part taxon-name-part-type="suborder">Brachycera</tp:taxon-name-part></tp:taxon-name>): <tp:taxon-name><tp:taxon-name-part taxon-name-part-type="family">Diopsidae</tp:taxon-name-part></tp:taxon-name>. A partial revision of the <tp:taxon-name><tp:taxon-name-part taxon-name-part-type="family">Diopsidae</tp:taxon-name-part></tp:taxon-name> or stalk-eyed flies of Southern Africa.</article-title> In: <person-group><name name-style="western"><surname>Hanström</surname><given-names>B</given-names></name><name name-style="western"><surname>Brinck</surname><given-names>P</given-names></name><name name-style="western"><surname>Rudebeck</surname><given-names>G</given-names></name></person-group> (<role>Eds</role>) <issue-title>South African Animal Life, Results of the Lund University Expedition in 1950–1951, Vol.</issue-title><source>8. Almqvist and Wiksells Boktryckeri AB, Uppsala, Sweden</source>, <fpage>415</fpage>–<lpage>439</lpage>.</mixed-citation></ref><ref id="B160"><mixed-citation xmlns:xlink="http://www.w3.org/1999/xlink" xlink:type="simple"><person-group><name name-style="western"><surname>Steyskal</surname><given-names>G</given-names></name></person-group> (<year>1972</year>) <article-title>A catalogue of species and key to the genera of the family <tp:taxon-name><tp:taxon-name-part taxon-name-part-type="family">Diopsidae</tp:taxon-name-part></tp:taxon-name> (<tp:taxon-name><tp:taxon-name-part taxon-name-part-type="order">Diptera</tp:taxon-name-part></tp:taxon-name>: <tp:taxon-name><tp:taxon-name-part taxon-name-part-type="parvorder">Acalyptratae</tp:taxon-name-part></tp:taxon-name>). Stuttgarter Beitrage zur Naturkunde.</article-title><source>Serie A, Biologie</source><volume>234</volume>: <fpage>1</fpage>–<lpage>20</lpage>. <ext-link xlink:href="https://www.biodiversitylibrary.org/part/94956" ext-link-type="uri" xlink:type="simple">https://www.biodiversitylibrary.org/part/94956</ext-link></mixed-citation></ref><ref id="B43"><mixed-citation xmlns:xlink="http://www.w3.org/1999/xlink" xlink:type="simple"><person-group><name name-style="western"><surname>Feijen</surname><given-names>HR</given-names></name></person-group> (<year>1978</year>) <article-title><tp:taxon-name><tp:taxon-name-part taxon-name-part-type="family">Diopsidae</tp:taxon-name-part></tp:taxon-name> (<tp:taxon-name><tp:taxon-name-part taxon-name-part-type="order">Diptera</tp:taxon-name-part></tp:taxon-name>: <tp:taxon-name><tp:taxon-name-part taxon-name-part-type="parvorder">Acalyptratae</tp:taxon-name-part></tp:taxon-name>) from Togo and Zaire. Stuttgarter Beitrage zur Naturkunde.</article-title><source>Serie A, Biologie</source><volume>318</volume>: <fpage>1</fpage>–<lpage>25</lpage>. <ext-link xlink:href="https://www.biodiversitylibrary.org/part/94955" ext-link-type="uri" xlink:type="simple">https://www.biodiversitylibrary.org/part/94955</ext-link></mixed-citation></ref><ref id="B44"><mixed-citation xmlns:xlink="http://www.w3.org/1999/xlink" xlink:type="simple"><person-group><name name-style="western"><surname>Feijen</surname><given-names>HR</given-names></name></person-group> (<year>1983</year>) <article-title>Systematics and phylogeny of <tp:taxon-name><tp:taxon-name-part taxon-name-part-type="family">Centrioncidae</tp:taxon-name-part></tp:taxon-name>, a new afromontane family of <tp:taxon-name><tp:taxon-name-part taxon-name-part-type="order">Diptera</tp:taxon-name-part></tp:taxon-name> (<tp:taxon-name><tp:taxon-name-part taxon-name-part-type="infraorder">Schizophora</tp:taxon-name-part></tp:taxon-name>).</article-title><source>Zoölogische Verhandelingen</source><volume>202</volume>: <fpage>1</fpage>–<lpage>137</lpage>. <ext-link xlink:href="https://www.repository.naturalis.nl/document/149145" ext-link-type="uri" xlink:type="simple">https://www.repository.naturalis.nl/document/149145</ext-link></mixed-citation></ref><ref id="B26"><mixed-citation xmlns:xlink="http://www.w3.org/1999/xlink" xlink:type="simple"><person-group><name name-style="western"><surname>Cogan</surname><given-names>BH</given-names></name><name name-style="western"><surname>Shillito</surname><given-names>JF</given-names></name></person-group> (<year>1980</year>) <article-title>47. Family <tp:taxon-name><tp:taxon-name-part taxon-name-part-type="family">Diopsidae</tp:taxon-name-part></tp:taxon-name>.</article-title> In: <person-group><name name-style="western"><surname>Crosskey</surname><given-names>RW</given-names></name></person-group> (<role>Ed.</role>) <issue-title>Catalogue of the Diptera of the Afrotropical region.</issue-title><source>British Museum (Natural History), London, UK</source>, <fpage>583</fpage>–<lpage>587</lpage>.</mixed-citation></ref><ref id="B59"><mixed-citation xmlns:xlink="http://www.w3.org/1999/xlink" xlink:type="simple"><person-group><name name-style="western"><surname>Ferrar</surname><given-names>P</given-names></name></person-group> (<year>1987</year>) <source>A guide to the breeding habits and immature stages of <tp:taxon-name><tp:taxon-name-part taxon-name-part-type="order">Diptera</tp:taxon-name-part></tp:taxon-name><tp:taxon-name><tp:taxon-name-part taxon-name-part-type="suborder">Cyclorrhapha</tp:taxon-name-part></tp:taxon-name> Entomonograph 8. E.J.</source><publisher-name>Brill</publisher-name>, <publisher-loc>Leiden</publisher-loc>, <size units="page">907 pp</size>. [2 vols] <ext-link xlink:href="10.1163/9789004533936" ext-link-type="doi" xlink:type="simple">https://doi.org/10.1163/9789004533936</ext-link></mixed-citation></ref><ref id="B139"><mixed-citation xmlns:xlink="http://www.w3.org/1999/xlink" xlink:type="simple"><person-group><name name-style="western"><surname>Rossi</surname><given-names>W</given-names></name></person-group> (<year>1990</year>) <article-title>New <tp:taxon-name><tp:taxon-name-part taxon-name-part-type="order">Laboulbeniales</tp:taxon-name-part></tp:taxon-name> (<tp:taxon-name><tp:taxon-name-part taxon-name-part-type="class">Ascomycetes</tp:taxon-name-part></tp:taxon-name>) parasitic on stalk-eyed flies (<tp:taxon-name><tp:taxon-name-part taxon-name-part-type="order">Diptera</tp:taxon-name-part></tp:taxon-name>, <tp:taxon-name><tp:taxon-name-part taxon-name-part-type="family">Diopsidae</tp:taxon-name-part></tp:taxon-name>).</article-title><source>Cryptogamic Botany</source><volume>2</volume>: <fpage>1</fpage>–<lpage>3</lpage>.</mixed-citation></ref><ref id="B14"><mixed-citation xmlns:xlink="http://www.w3.org/1999/xlink" xlink:type="simple"><person-group><name name-style="western"><surname>Blackith</surname><given-names>R</given-names></name><name name-style="western"><surname>Guillet</surname><given-names>A</given-names></name></person-group> (<year>1995</year>) <article-title>The insect fauna of an erratically dry African river bed.</article-title><source>Entomologist’s Monthly Magazine</source><volume>131</volume>: <fpage>65</fpage>–<lpage>67</lpage>.</mixed-citation></ref><ref id="B81"><mixed-citation xmlns:xlink="http://www.w3.org/1999/xlink" xlink:type="simple"><person-group><name name-style="western"><surname>Jakobs</surname><given-names>S</given-names></name></person-group> (<year>1997</year>) <source>Untersuchungen zum Feinbau des optischen Systems von <italic><tp:taxon-name><tp:taxon-name-part taxon-name-part-type="genus">Sphyracephala</tp:taxon-name-part><tp:taxon-name-part taxon-name-part-type="species">beccarii</tp:taxon-name-part></tp:taxon-name></italic> Rondani 1873 (<tp:taxon-name><tp:taxon-name-part taxon-name-part-type="order">Diptera</tp:taxon-name-part></tp:taxon-name>: <tp:taxon-name><tp:taxon-name-part taxon-name-part-type="family">Diopsidae</tp:taxon-name-part></tp:taxon-name>). M.Sc.</source><publisher-name>Thesis</publisher-name>, <publisher-loc>Freie Universität Berlin, Germany</publisher-loc>, <size units="page">97 pp</size>.</mixed-citation></ref><ref id="B108"><mixed-citation xmlns:xlink="http://www.w3.org/1999/xlink" xlink:type="simple"><person-group><name name-style="western"><surname>McAlpine</surname><given-names>DK</given-names></name></person-group> (<year>1997</year>) <article-title><tp:taxon-name><tp:taxon-name-part taxon-name-part-type="family">Gobryidae</tp:taxon-name-part></tp:taxon-name>, a new family of acalyptrate flies (<tp:taxon-name><tp:taxon-name-part taxon-name-part-type="order">Diptera</tp:taxon-name-part></tp:taxon-name>: <tp:taxon-name><tp:taxon-name-part taxon-name-part-type="superfamily">Diopsoidea</tp:taxon-name-part></tp:taxon-name>), and a discussion of relationships of the diopsoid families.</article-title><source>Records of the Australian Museum</source><volume>49</volume>(<issue>2</issue>): <fpage>167</fpage>–<lpage>194</lpage>. <ext-link xlink:href="10.3853/j.0067-1975.49.1997.1264" ext-link-type="doi" xlink:type="simple">https://doi.org/10.3853/j.0067-1975.49.1997.1264</ext-link></mixed-citation></ref><ref id="B66"><mixed-citation xmlns:xlink="http://www.w3.org/1999/xlink" xlink:type="simple"><person-group><name name-style="western"><surname>Hariri</surname><given-names>AR</given-names></name><name name-style="western"><surname>Werren</surname><given-names>JH</given-names></name><name name-style="western"><surname>Wilkinson</surname><given-names>GS</given-names></name></person-group> (<year>1998</year>) <article-title>Distribution and reproductive effects of <italic><tp:taxon-name><tp:taxon-name-part taxon-name-part-type="genus">Wolbachia</tp:taxon-name-part></tp:taxon-name></italic> in stalk-eyed flies (<tp:taxon-name><tp:taxon-name-part taxon-name-part-type="order">Diptera</tp:taxon-name-part></tp:taxon-name>: <tp:taxon-name><tp:taxon-name-part taxon-name-part-type="family">Diopsidae</tp:taxon-name-part></tp:taxon-name>).</article-title><source>Heredity</source><volume>81</volume>(<issue>3</issue>): <fpage>254</fpage>–<lpage>260</lpage>. <ext-link xlink:href="10.1046/j.1365-2540.1998.00364.x" ext-link-type="doi" xlink:type="simple">https://doi.org/10.1046/j.1365-2540.1998.00364.x</ext-link></mixed-citation></ref><ref id="B5"><mixed-citation xmlns:xlink="http://www.w3.org/1999/xlink" xlink:type="simple"><person-group><name name-style="western"><surname>Baker</surname><given-names>RH</given-names></name></person-group> (<year>1999</year>) A comparative analysis of morphological variation in stalk-eyed flies (<tp:taxon-name><tp:taxon-name-part taxon-name-part-type="family">Diopsidae</tp:taxon-name-part></tp:taxon-name>). PhD thesis, Yale University, New Haven, USA, [vii+] 194 pp. <ext-link xlink:href="http://proquest.umi.com/pqdlink?did=733491061" ext-link-type="uri" xlink:type="simple">http://proquest.umi.com/pqdlink?did=733491061</ext-link></mixed-citation></ref><ref id="B93"><mixed-citation xmlns:xlink="http://www.w3.org/1999/xlink" xlink:type="simple"><person-group><name name-style="western"><surname>Lande</surname><given-names>R</given-names></name><name name-style="western"><surname>Wilkinson</surname><given-names>GS</given-names></name></person-group> (<year>1999</year>) <article-title>Models of sex-ratio meiotic drive and sexual selection in stalk-eyed flies.</article-title><source>Genetical Research</source><volume>74</volume>(<issue>3</issue>): <fpage>245</fpage>–<lpage>253</lpage>. <ext-link xlink:href="10.1017/S0016672399004218" ext-link-type="doi" xlink:type="simple">https://doi.org/10.1017/S0016672399004218</ext-link></mixed-citation></ref><ref id="B178"><mixed-citation xmlns:xlink="http://www.w3.org/1999/xlink" xlink:type="simple"><person-group><name name-style="western"><surname>Wilkinson</surname><given-names>GS</given-names></name><name name-style="western"><surname>Taper</surname><given-names>M</given-names></name></person-group> (<year>1999</year>) <article-title>Evolution of genetic variation for condition dependent ornaments in stalk-eyed flies. Proceedings.</article-title><source>Biological Sciences</source><volume>266</volume>(<issue>1429</issue>): <fpage>1685</fpage>–<lpage>1690</lpage>. <ext-link xlink:href="10.1098/rspb.1999.0832" ext-link-type="doi" xlink:type="simple">https://doi.org/10.1098/rspb.1999.0832</ext-link></mixed-citation></ref><ref id="B73"><mixed-citation xmlns:xlink="http://www.w3.org/1999/xlink" xlink:type="simple"><person-group><name name-style="western"><surname>Hilger</surname><given-names>S</given-names></name></person-group> (<year>2000</year>) <article-title>A.7. Family <tp:taxon-name><tp:taxon-name-part taxon-name-part-type="family">Diopsidae</tp:taxon-name-part></tp:taxon-name>.</article-title> In: <person-group><name name-style="western"><surname>Papp</surname><given-names>L</given-names></name><name name-style="western"><surname>Darvas</surname><given-names>B</given-names></name></person-group> (<role>Eds</role>) <issue-title>Contributions to a Manual of Palaearctic Diptera (with special reference to flies of economic importance).</issue-title><source>Appendix. Science Herald, Budapest</source>, <fpage>335</fpage>–<lpage>343</lpage>.</mixed-citation></ref><ref id="B111"><mixed-citation xmlns:xlink="http://www.w3.org/1999/xlink" xlink:type="simple"><person-group><name name-style="western"><surname>Meier</surname><given-names>R</given-names></name><name name-style="western"><surname>Hilger</surname><given-names>S</given-names></name></person-group> (<year>2000</year>) <article-title>On the egg morphology and phylogenetic relationships of <tp:taxon-name><tp:taxon-name-part taxon-name-part-type="family">Diopsidae</tp:taxon-name-part></tp:taxon-name> (<tp:taxon-name><tp:taxon-name-part taxon-name-part-type="order">Diptera</tp:taxon-name-part></tp:taxon-name>: <tp:taxon-name><tp:taxon-name-part taxon-name-part-type="infraorder">Schizophora</tp:taxon-name-part></tp:taxon-name>).</article-title><source>Journal of Zoological Systematics and Evolutionary Research</source><volume>38</volume>(<issue>1</issue>): <fpage>1</fpage>–<lpage>36</lpage>. <ext-link xlink:href="10.1046/j.1439-0469.2000.381128.x" ext-link-type="doi" xlink:type="simple">https://doi.org/10.1046/j.1439-0469.2000.381128.x</ext-link></mixed-citation></ref><ref id="B6"><mixed-citation xmlns:xlink="http://www.w3.org/1999/xlink" xlink:type="simple"><person-group><name name-style="western"><surname>Baker</surname><given-names>RH</given-names></name><name name-style="western"><surname>Wilkinson</surname><given-names>GS</given-names></name></person-group> (<year>2001</year>) <article-title>Phylogenetic analysis of sexual dimorphism and eye-span allometry in stalk-eyed flies (<tp:taxon-name><tp:taxon-name-part taxon-name-part-type="family">Diopsidae</tp:taxon-name-part></tp:taxon-name>).</article-title><source>Evolution; International Journal of Organic Evolution</source><volume>55</volume>(<issue>7</issue>): <fpage>1373</fpage>–<lpage>1385</lpage>. <ext-link xlink:href="10.1111/j.0014-3820.2001.tb00659.x" ext-link-type="doi" xlink:type="simple">https://doi.org/10.1111/j.0014-3820.2001.tb00659.x</ext-link></mixed-citation></ref><ref id="B7"><mixed-citation xmlns:xlink="http://www.w3.org/1999/xlink" xlink:type="simple"><person-group><name name-style="western"><surname>Baker</surname><given-names>RH</given-names></name><name name-style="western"><surname>Wilkinson</surname><given-names>GS</given-names></name><name name-style="western"><surname>DeSalle</surname><given-names>R</given-names></name></person-group> (<year>2001</year>) <article-title>Phylogenetic utility of different types of molecular data used to infer evolutionary relationships among stalk-eyed flies (<tp:taxon-name><tp:taxon-name-part taxon-name-part-type="family">Diopsidae</tp:taxon-name-part></tp:taxon-name>).</article-title><source>Systematic Biology</source><volume>50</volume>(<issue>1</issue>): <fpage>87</fpage>–<lpage>105</lpage>. <ext-link xlink:href="10.1080/106351501750107512" ext-link-type="doi" xlink:type="simple">https://doi.org/10.1080/106351501750107512</ext-link></mixed-citation></ref><ref id="B78"><mixed-citation xmlns:xlink="http://www.w3.org/1999/xlink" xlink:type="simple"><person-group><name name-style="western"><surname>Hurley</surname><given-names>I</given-names></name><name name-style="western"><surname>Fowler</surname><given-names>K</given-names></name><name name-style="western"><surname>Pomiankowski</surname><given-names>A</given-names></name><name name-style="western"><surname>Smith</surname><given-names>H</given-names></name></person-group> (<year>2001</year>) <article-title>Conservation of the expression of Dll, en, and wg in the eye-antennal imaginal disc of stalk-eyed flies.</article-title><source>Evolution &amp; Development</source><volume>3</volume>(<issue>6</issue>): <fpage>408</fpage>–<lpage>414</lpage>. <ext-link xlink:href="10.1046/j.1525-142X.2001.01045.x" ext-link-type="doi" xlink:type="simple">https://doi.org/10.1046/j.1525-142X.2001.01045.x</ext-link></mixed-citation></ref><ref id="B77"><mixed-citation xmlns:xlink="http://www.w3.org/1999/xlink" xlink:type="simple"><person-group><name name-style="western"><surname>Hurley</surname><given-names>IA</given-names></name></person-group> (<year>2002</year>) <source>The developmental genetics of exaggerated eyespan in stalk-eyed flies.</source><publisher-name>PhD thesis</publisher-name>, <publisher-loc>University of London, UK</publisher-loc>, <size units="page">212 pp</size>. <ext-link xlink:href="https://discovery.ucl.ac.uk/id/eprint/10101131" ext-link-type="uri" xlink:type="simple">https://discovery.ucl.ac.uk/id/eprint/10101131</ext-link></mixed-citation></ref><ref id="B110"><mixed-citation xmlns:xlink="http://www.w3.org/1999/xlink" xlink:type="simple"><person-group><name name-style="western"><surname>Meier</surname><given-names>R</given-names></name><name name-style="western"><surname>Baker</surname><given-names>RH</given-names></name></person-group> (<year>2002</year>) <article-title>A cladistic analysis of <tp:taxon-name><tp:taxon-name-part taxon-name-part-type="family">Diopsidae</tp:taxon-name-part></tp:taxon-name> (<tp:taxon-name><tp:taxon-name-part taxon-name-part-type="order">Diptera</tp:taxon-name-part></tp:taxon-name>) based on morphological and DNA sequence data.</article-title><source>Insect Systematics &amp; Evolution</source><volume>33</volume>(<issue>3</issue>): <fpage>325</fpage>–<lpage>336</lpage>. <ext-link xlink:href="10.1163/187631202X00181" ext-link-type="doi" xlink:type="simple">https://doi.org/10.1163/187631202X00181</ext-link></mixed-citation></ref><ref id="B29"><mixed-citation xmlns:xlink="http://www.w3.org/1999/xlink" xlink:type="simple"><person-group><name name-style="western"><surname>Cotton</surname><given-names>S</given-names></name></person-group> (<year>2004</year>) <source>The signalling function of eyespan in stalk-eyed flies (<tp:taxon-name><tp:taxon-name-part taxon-name-part-type="order">Diptera</tp:taxon-name-part></tp:taxon-name>: <tp:taxon-name><tp:taxon-name-part taxon-name-part-type="family">Diopsidae</tp:taxon-name-part></tp:taxon-name>).</source><publisher-name>PhD thesis</publisher-name>, <publisher-loc>University of London, UK</publisher-loc>, <size units="page">265 pp</size>. <ext-link xlink:href="https://discovery.ucl.ac.uk/id/eprint/1446601/" ext-link-type="uri" xlink:type="simple">https://discovery.ucl.ac.uk/id/eprint/1446601/</ext-link></mixed-citation></ref><ref id="B30"><mixed-citation xmlns:xlink="http://www.w3.org/1999/xlink" xlink:type="simple"><person-group><name name-style="western"><surname>Cotton</surname><given-names>S</given-names></name><name name-style="western"><surname>Fowler</surname><given-names>K</given-names></name><name name-style="western"><surname>Pomiankowski</surname><given-names>A</given-names></name></person-group> (<year>2004</year>) <article-title>Heightened condition dependence is not a general feature of male eyespan in stalk-eyed flies (<tp:taxon-name><tp:taxon-name-part taxon-name-part-type="order">Diptera</tp:taxon-name-part></tp:taxon-name>: <tp:taxon-name><tp:taxon-name-part taxon-name-part-type="family">Diopsidae</tp:taxon-name-part></tp:taxon-name>).</article-title><source>Journal of Evolutionary Biology</source><volume>17</volume>(<issue>6</issue>): <fpage>1310</fpage>–<lpage>1316</lpage>. <ext-link xlink:href="10.1111/j.1420-9101.2004.00754.x" ext-link-type="doi" xlink:type="simple">https://doi.org/10.1111/j.1420-9101.2004.00754.x</ext-link></mixed-citation></ref><ref id="B25"><mixed-citation xmlns:xlink="http://www.w3.org/1999/xlink" xlink:type="simple"><person-group><name name-style="western"><surname>Chapman</surname><given-names>T</given-names></name><name name-style="western"><surname>Pomiankowski</surname><given-names>A</given-names></name><name name-style="western"><surname>Fowler</surname><given-names>K</given-names></name></person-group> (<year>2005</year>) <article-title>Stalk-eyed flies.</article-title><source>Current Biology</source><volume>15</volume>(<issue>14</issue>): <fpage>533</fpage>–<lpage>535</lpage>. <ext-link xlink:href="10.1016/j.cub.2005.07.015" ext-link-type="doi" xlink:type="simple">https://doi.org/10.1016/j.cub.2005.07.015</ext-link></mixed-citation></ref><ref id="B22"><mixed-citation xmlns:xlink="http://www.w3.org/1999/xlink" xlink:type="simple"><person-group><name name-style="western"><surname>Carr</surname><given-names>M</given-names></name><name name-style="western"><surname>Hurley</surname><given-names>I</given-names></name><name name-style="western"><surname>Fowler</surname><given-names>K</given-names></name><name name-style="western"><surname>Pomiankowski</surname><given-names>A</given-names></name><name name-style="western"><surname>Smith</surname><given-names>HK</given-names></name></person-group> (<year>2005</year>) <article-title>Expression of defective proventriculus during head capsule development is conserved in <italic><tp:taxon-name><tp:taxon-name-part taxon-name-part-type="genus">Drosophila</tp:taxon-name-part></tp:taxon-name></italic> and stalk-eyed flies (<tp:taxon-name><tp:taxon-name-part taxon-name-part-type="family">Diopsidae</tp:taxon-name-part></tp:taxon-name>).</article-title><source>Development Genes and Evolution</source><volume>215</volume>(<issue>8</issue>): <fpage>402</fpage>–<lpage>409</lpage>. <ext-link xlink:href="10.1007/s00427-005-0488-7" ext-link-type="doi" xlink:type="simple">https://doi.org/10.1007/s00427-005-0488-7</ext-link></mixed-citation></ref><ref id="B173"><mixed-citation xmlns:xlink="http://www.w3.org/1999/xlink" xlink:type="simple"><person-group><name name-style="western"><surname>Warren</surname><given-names>I</given-names></name><name name-style="western"><surname>Smith</surname><given-names>H</given-names></name></person-group> (<year>2007</year>) <article-title>Stalk-eyed flies (<tp:taxon-name><tp:taxon-name-part taxon-name-part-type="family">Diopsidae</tp:taxon-name-part></tp:taxon-name>): Modelling the evolution and development of an exaggerated sexual trait.</article-title><source>BioEssays</source><volume>29</volume>(<issue>3</issue>): <fpage>300</fpage>–<lpage>307</lpage>. <ext-link xlink:href="10.1002/bies.20543" ext-link-type="doi" xlink:type="simple">https://doi.org/10.1002/bies.20543</ext-link></mixed-citation></ref><ref id="B21"><mixed-citation xmlns:xlink="http://www.w3.org/1999/xlink" xlink:type="simple"><person-group><name name-style="western"><surname>Carr</surname><given-names>M</given-names></name></person-group> (<year>2008</year>) <article-title>Multiple subfamilies of mariner transposable elements are present in stalk-eyed flies (<tp:taxon-name><tp:taxon-name-part taxon-name-part-type="order">Diptera</tp:taxon-name-part></tp:taxon-name>: <tp:taxon-name><tp:taxon-name-part taxon-name-part-type="family">Diopsidae</tp:taxon-name-part></tp:taxon-name>).</article-title><source>Genetica</source><volume>132</volume>(<issue>2</issue>): <fpage>113</fpage>–<lpage>122</lpage>. <ext-link xlink:href="10.1007/s10709-007-9157-2" ext-link-type="doi" xlink:type="simple">https://doi.org/10.1007/s10709-007-9157-2</ext-link></mixed-citation></ref><ref id="B34"><mixed-citation xmlns:xlink="http://www.w3.org/1999/xlink" xlink:type="simple"><person-group><name name-style="western"><surname>Dawah</surname><given-names>HA</given-names></name><name name-style="western"><surname>Abdullah</surname><given-names>MA</given-names></name></person-group> (<year>2008</year>) <article-title>First records of the stalk-eyed flies (<tp:taxon-name><tp:taxon-name-part taxon-name-part-type="family">Diopsidae</tp:taxon-name-part></tp:taxon-name>: <tp:taxon-name><tp:taxon-name-part taxon-name-part-type="suborder">Cyclorrhapha</tp:taxon-name-part></tp:taxon-name>), a pest of <tp:taxon-name><tp:taxon-name-part taxon-name-part-type="family">Poaceae</tp:taxon-name-part></tp:taxon-name>, from South-Western Saudi Arabia.</article-title><source>King Khalid University Journal of Natural, Medical, and Technical Sciences</source><volume>4</volume>(<issue>2</issue>): <fpage>86</fpage>–<lpage>95</lpage>.</mixed-citation></ref><ref id="B133"><mixed-citation xmlns:xlink="http://www.w3.org/1999/xlink" xlink:type="simple"><person-group><name name-style="western"><surname>Ribak</surname><given-names>G</given-names></name><name name-style="western"><surname>Pitts</surname><given-names>ML</given-names></name><name name-style="western"><surname>Wilkinson</surname><given-names>GS</given-names></name><name name-style="western"><surname>Swallow</surname><given-names>JG</given-names></name></person-group> (<year>2009</year>) <article-title>Wing shape, wing size, and sexual dimorphism in eye-span in stalk-eyed flies (<tp:taxon-name><tp:taxon-name-part taxon-name-part-type="family">Diopsidae</tp:taxon-name-part></tp:taxon-name>). Biological Journal of the Linnean Society.</article-title><source>Linnean Society of London</source><volume>98</volume>(<issue>4</issue>): <fpage>860</fpage>–<lpage>871</lpage>. <ext-link xlink:href="10.1111/j.1095-8312.2009.01326.x" ext-link-type="doi" xlink:type="simple">https://doi.org/10.1111/j.1095-8312.2009.01326.x</ext-link></mixed-citation></ref><ref id="B67"><mixed-citation xmlns:xlink="http://www.w3.org/1999/xlink" xlink:type="simple"><person-group><name name-style="western"><surname>Hauser</surname><given-names>M</given-names></name><name name-style="western"><surname>Deeming</surname><given-names>JC</given-names></name><name name-style="western"><surname>Stuke</surname><given-names>JH</given-names></name></person-group> (<year>2011</year>) <article-title>Order <tp:taxon-name><tp:taxon-name-part taxon-name-part-type="order">Diptera</tp:taxon-name-part></tp:taxon-name>, family <tp:taxon-name><tp:taxon-name-part taxon-name-part-type="family">Diopsidae</tp:taxon-name-part></tp:taxon-name>.</article-title> In: <person-group><name name-style="western"><surname>Harten</surname><given-names>A van</given-names></name></person-group> (<role>Ed.</role>) <issue-title>Arthropod fauna of the United Arab Emirates, vol.</issue-title><source>4. Dar Al Ummah, Abu Dhabi</source>, <fpage>765</fpage>–<lpage>768</lpage>.</mixed-citation></ref><ref id="B117"><mixed-citation xmlns:xlink="http://www.w3.org/1999/xlink" xlink:type="simple"><person-group><name name-style="western"><surname>O’Hara</surname><given-names>JE</given-names></name><name name-style="western"><surname>Cerretti</surname><given-names>P</given-names></name><name name-style="western"><surname>Pape</surname><given-names>T</given-names></name><name name-style="western"><surname>Evenhuis</surname><given-names>NL</given-names></name></person-group> (<year>2011</year>) <article-title>Nomenclatural studies toward a world list of <tp:taxon-name><tp:taxon-name-part taxon-name-part-type="order">diptera</tp:taxon-name-part></tp:taxon-name> genus-group names. Part II: Camillo Rondani.</article-title><source>Zootaxa</source><volume>3141</volume>(<issue>1</issue>): <fpage>1</fpage>–<lpage>268</lpage>. <ext-link xlink:href="10.11646/zootaxa.3141.1.1" ext-link-type="doi" xlink:type="simple">https://doi.org/10.11646/zootaxa.3141.1.1</ext-link></mixed-citation></ref><ref id="B8"><mixed-citation xmlns:xlink="http://www.w3.org/1999/xlink" xlink:type="simple"><person-group><name name-style="western"><surname>Baker</surname><given-names>RH</given-names></name><name name-style="western"><surname>Narechania</surname><given-names>A</given-names></name><name name-style="western"><surname>Johns</surname><given-names>PM</given-names></name><name name-style="western"><surname>Wilkinson</surname><given-names>GS</given-names></name></person-group> (<year>2012</year>) <article-title>Gene duplication, tissue-specific gene expression and sexual conflict in stalk-eyed flies (<tp:taxon-name><tp:taxon-name-part taxon-name-part-type="family">Diopsidae</tp:taxon-name-part></tp:taxon-name>). Philosophical Transactions of the Royal Society of London.</article-title><source>Series B, Biological Sciences</source><volume>367</volume>(<issue>1600</issue>): <fpage>2357</fpage>–<lpage>2375</lpage>. <ext-link xlink:href="10.1098/rstb.2011.0287" ext-link-type="doi" xlink:type="simple">https://doi.org/10.1098/rstb.2011.0287</ext-link></mixed-citation></ref><ref id="B106"><mixed-citation xmlns:xlink="http://www.w3.org/1999/xlink" xlink:type="simple"><person-group><name name-style="western"><surname>Marshall</surname><given-names>SA</given-names></name></person-group> (<year>2012</year>) <source>Flies: The Natural History and Diversity of <tp:taxon-name><tp:taxon-name-part taxon-name-part-type="order">Diptera</tp:taxon-name-part></tp:taxon-name>.</source><publisher-name>Firefly Books</publisher-name>, <publisher-loc>Ontario</publisher-loc>, <size units="page">619 pp</size>.</mixed-citation></ref><ref id="B40"><mixed-citation xmlns:xlink="http://www.w3.org/1999/xlink" xlink:type="simple"><person-group><name name-style="western"><surname>El-Hawagry</surname><given-names>MS</given-names></name><name name-style="western"><surname>Khalil</surname><given-names>MW</given-names></name><name name-style="western"><surname>Sharaf</surname><given-names>MR</given-names></name><name name-style="western"><surname>Fadl</surname><given-names>HH</given-names></name><name name-style="western"><surname>Aldawood</surname><given-names>AS</given-names></name></person-group> (<year>2013</year>) <article-title>A preliminary study on the insect fauna of Al-Baha Province, Saudi Arabia, with descriptions of two new species.</article-title><source>ZooKeys</source><volume>274</volume>: <fpage>1</fpage>–<lpage>88</lpage>. <ext-link xlink:href="10.3897/zookeys.274.4529" ext-link-type="doi" xlink:type="simple">https://doi.org/10.3897/zookeys.274.4529</ext-link></mixed-citation></ref><ref id="B41"><mixed-citation xmlns:xlink="http://www.w3.org/1999/xlink" xlink:type="simple"><person-group><name name-style="western"><surname>El-Hawagry</surname><given-names>MS</given-names></name><name name-style="western"><surname>Abdel-Dayem</surname><given-names>MS</given-names></name><name name-style="western"><surname>Elgharbawy</surname><given-names>AA</given-names></name><name name-style="western"><surname>Dhafer</surname><given-names>HM</given-names></name></person-group> (<year>2016</year>) <article-title>A preliminary account of the fly fauna in Jabal Shada al-A’la Nature Reserve, Saudi Arabia, with new records and biogeographical remarks (<tp:taxon-name><tp:taxon-name-part taxon-name-part-type="order">Diptera</tp:taxon-name-part></tp:taxon-name>, <tp:taxon-name><tp:taxon-name-part taxon-name-part-type="class">Insecta</tp:taxon-name-part></tp:taxon-name>).</article-title><source>ZooKeys</source><volume>636</volume>: <fpage>107</fpage>–<lpage>139</lpage>. <ext-link xlink:href="10.3897/zookeys.636.9905" ext-link-type="doi" xlink:type="simple">https://doi.org/10.3897/zookeys.636.9905</ext-link></mixed-citation></ref><ref id="B42"><mixed-citation xmlns:xlink="http://www.w3.org/1999/xlink" xlink:type="simple"><person-group><name name-style="western"><surname>El-Hawagry</surname><given-names>MS</given-names></name><name name-style="western"><surname>Abdel-Dayem</surname><given-names>MS</given-names></name><name name-style="western"><surname>El-Sonbati</surname><given-names>SA</given-names></name><name name-style="western"><surname>Al Dhafer</surname><given-names>HM</given-names></name></person-group> (<year>2017</year>) <article-title>A preliminary account of the fly fauna in Garf Raydah Nature Reserve, Kingdom of Saudi Arabia, with new records and biogeographical remarks (<tp:taxon-name><tp:taxon-name-part taxon-name-part-type="order">Diptera</tp:taxon-name-part></tp:taxon-name>: <tp:taxon-name><tp:taxon-name-part taxon-name-part-type="class">Insecta</tp:taxon-name-part></tp:taxon-name>).</article-title><source>Journal of Natural History</source><volume>51</volume>(<issue>25-26</issue>): <fpage>1</fpage>–<lpage>32</lpage>. <ext-link xlink:href="10.1080/00222933.2017.1347299" ext-link-type="doi" xlink:type="simple">https://doi.org/10.1080/00222933.2017.1347299</ext-link></mixed-citation></ref><ref id="B171"><mixed-citation xmlns:xlink="http://www.w3.org/1999/xlink" xlink:type="simple"><person-group><name name-style="western"><surname>Voje</surname><given-names>KL</given-names></name><name name-style="western"><surname>Hansen</surname><given-names>TF</given-names></name></person-group> (<year>2013</year>) <article-title>Evolution of static allometries: Adaptive change in allometric slopes of eye span in stalk-eyed flies.</article-title><source>Evolution; International Journal of Organic Evolution</source><volume>67</volume>(<issue>2</issue>): <fpage>453</fpage>–<lpage>467</lpage>. <ext-link xlink:href="10.1111/j.1558-5646.2012.01777.x" ext-link-type="doi" xlink:type="simple">https://doi.org/10.1111/j.1558-5646.2012.01777.x</ext-link></mixed-citation></ref><ref id="B9"><mixed-citation xmlns:xlink="http://www.w3.org/1999/xlink" xlink:type="simple"><person-group><name name-style="western"><surname>Baker</surname><given-names>RH</given-names></name><name name-style="western"><surname>Narechania</surname><given-names>A</given-names></name><name name-style="western"><surname>DeSalle</surname><given-names>R</given-names></name><name name-style="western"><surname>Johns</surname><given-names>PM</given-names></name><name name-style="western"><surname>Reinhardt</surname><given-names>JA</given-names></name><name name-style="western"><surname>Wilkinson</surname><given-names>GS</given-names></name></person-group> (<year>2016</year>) <article-title>Spermatogenesis drives rapid gene creation and masculinization of the X chromosome in stalk-eyed flies (<tp:taxon-name><tp:taxon-name-part taxon-name-part-type="family">Diopsidae</tp:taxon-name-part></tp:taxon-name>).</article-title><source>Genome Biology and Evolution</source><volume>8</volume>(<issue>3</issue>): <fpage>896</fpage>–<lpage>914</lpage>. <ext-link xlink:href="10.1093/gbe/evw043" ext-link-type="doi" xlink:type="simple">https://doi.org/10.1093/gbe/evw043</ext-link></mixed-citation></ref><ref id="B57"><mixed-citation xmlns:xlink="http://www.w3.org/1999/xlink" xlink:type="simple"><person-group><name name-style="western"><surname>Feijen</surname><given-names>HR</given-names></name><name name-style="western"><surname>Martin</surname><given-names>R</given-names></name><name name-style="western"><surname>Feijen</surname><given-names>C</given-names></name></person-group> (<year>2017</year>) <article-title>The occurrence of Stalk-eyed Flies (<tp:taxon-name><tp:taxon-name-part taxon-name-part-type="order">Diptera</tp:taxon-name-part></tp:taxon-name>, <tp:taxon-name><tp:taxon-name-part taxon-name-part-type="family">Diopsidae</tp:taxon-name-part></tp:taxon-name>) in the Arabian Peninsula, with a review of cluster formation in the <tp:taxon-name><tp:taxon-name-part taxon-name-part-type="family">Diopsidae</tp:taxon-name-part></tp:taxon-name>.</article-title><source>Tijdschrift voor Entomologie</source><volume>160</volume>(<issue>2</issue>): <fpage>75</fpage>–<lpage>88</lpage>. <ext-link xlink:href="10.1163/22119434-00002065" ext-link-type="doi" xlink:type="simple">https://doi.org/10.1163/22119434-00002065</ext-link></mixed-citation></ref><ref id="B58"><mixed-citation xmlns:xlink="http://www.w3.org/1999/xlink" xlink:type="simple"><person-group><name name-style="western"><surname>Feijen</surname><given-names>HR</given-names></name><name name-style="western"><surname>Feijen</surname><given-names>FAA</given-names></name><name name-style="western"><surname>Feijen</surname><given-names>C</given-names></name></person-group> (<year>2018</year>) <article-title><italic><tp:taxon-name><tp:taxon-name-part taxon-name-part-type="genus">Madagopsina</tp:taxon-name-part></tp:taxon-name></italic> gen. n. and <italic><tp:taxon-name><tp:taxon-name-part taxon-name-part-type="genus">Gracilopsina</tp:taxon-name-part></tp:taxon-name></italic> gen. n. (<tp:taxon-name><tp:taxon-name-part taxon-name-part-type="order">Diptera</tp:taxon-name-part></tp:taxon-name>: <tp:taxon-name><tp:taxon-name-part taxon-name-part-type="family">Diopsidae</tp:taxon-name-part></tp:taxon-name>) from Madagascar with description of four new species.</article-title><source>Tijdschrift voor Entomologie</source><volume>160</volume>(<issue>3</issue>): <fpage>141</fpage>–<lpage>215</lpage>. <ext-link xlink:href="10.1163/22119434-00002069" ext-link-type="doi" xlink:type="simple">https://doi.org/10.1163/22119434-00002069</ext-link></mixed-citation></ref><ref id="B104"><mixed-citation xmlns:xlink="http://www.w3.org/1999/xlink" xlink:type="simple"><person-group><name name-style="western"><surname>Mader</surname><given-names>D</given-names></name></person-group> (<year>2017</year>) <article-title>Kopulation und Sexualethologie von Hornisse, anderen Hautflüglern, Schwebfliegen und anderen Zweiflüglern. Galathea, Berichte des Kreises Nürnberger Entomologen e.V.</article-title><volume>33</volume>: <fpage>65</fpage>–<lpage>137</lpage>. <ext-link xlink:href="https://www.zobodat.at/pdf/Galathea_33_0065-0137.pdf" ext-link-type="uri" xlink:type="simple">https://www.zobodat.at/pdf/Galathea_33_0065-0137.pdf</ext-link></mixed-citation></ref><ref id="B113"><mixed-citation xmlns:xlink="http://www.w3.org/1999/xlink" xlink:type="simple"><person-group><name name-style="western"><surname>Nartshuk</surname><given-names>EP</given-names></name></person-group> (<year>2017</year>) <article-title>Palearctic stalk-eyed Flies (<tp:taxon-name><tp:taxon-name-part taxon-name-part-type="order">Diptera</tp:taxon-name-part></tp:taxon-name>, <tp:taxon-name><tp:taxon-name-part taxon-name-part-type="suborder">Cyclorrhapha</tp:taxon-name-part></tp:taxon-name>, <tp:taxon-name><tp:taxon-name-part taxon-name-part-type="family">Diopsidae</tp:taxon-name-part></tp:taxon-name>) [In Russian].</article-title> In: <person-group><name name-style="western"><surname>Asanovich</surname><given-names>TA</given-names></name></person-group> (<role>Ed.</role>) <issue-title>Materials of the Jubilee Scientific Reporting Session dedicated to the 185th Anniversary of the Zoological Institute of the Russian Academy of Sciences (St.</issue-title><source>Petersburg, Russia, November 13–16 2017). Zoological Institute of RAS, St. Petersburg</source>, <fpage>127</fpage>–<lpage>130</lpage>.</mixed-citation></ref><ref id="B127"><mixed-citation xmlns:xlink="http://www.w3.org/1999/xlink" xlink:type="simple"><person-group><name name-style="western"><surname>Picker</surname><given-names>M</given-names></name><name name-style="western"><surname>Griffiths</surname><given-names>C</given-names></name><name name-style="western"><surname>Weaving</surname><given-names>A</given-names></name></person-group> (<year>2019</year>) <source>Field Guide to Insects of South Africa (3<sup>rd</sup> edn).</source><publisher-name>Struik Nature</publisher-name>, <publisher-loc>Cape Town</publisher-loc>, <size units="page">527 pp</size>.</mixed-citation></ref><ref id="B64"><mixed-citation xmlns:xlink="http://www.w3.org/1999/xlink" xlink:type="simple"><person-group><name name-style="western"><surname>Grace</surname><given-names>CA</given-names></name><name name-style="western"><surname>Carr</surname><given-names>M</given-names></name></person-group> (<year>2020</year>) The evolutionary history of mariner elements in stalk-eyed flies reveals the horizontal transfer of transposons from insects into the genome of the cnidarian <italic><tp:taxon-name><tp:taxon-name-part taxon-name-part-type="genus">Hydra</tp:taxon-name-part><tp:taxon-name-part taxon-name-part-type="species">vulgaris</tp:taxon-name-part></tp:taxon-name></italic>. PLoS ONE 15(7): e0235984. <ext-link xlink:href="10.1371/journal.pone.0235984" ext-link-type="doi" xlink:type="simple">https://doi.org/10.1371/journal.pone.0235984</ext-link></mixed-citation></ref><ref id="B54"><mixed-citation xmlns:xlink="http://www.w3.org/1999/xlink" xlink:type="simple"><person-group><name name-style="western"><surname>Feijen</surname><given-names>HR</given-names></name><name name-style="western"><surname>Feijen</surname><given-names>C</given-names></name></person-group> (<year>2021</year>) <article-title>64. <tp:taxon-name><tp:taxon-name-part taxon-name-part-type="family">Diopsidae</tp:taxon-name-part></tp:taxon-name> (Stalk-eyed Flies and Afromontane Forest Flies).</article-title> In: <person-group><name name-style="western"><surname>Kirk-Spriggs</surname><given-names>AH</given-names></name><name name-style="western"><surname>Sinclair</surname><given-names>BJ</given-names></name></person-group> (<role>Eds</role>) <issue-title>Manual of Afrotropical Diptera vol.</issue-title><source>3. <tp:taxon-name><tp:taxon-name-part taxon-name-part-type="suborder">Brachycera</tp:taxon-name-part></tp:taxon-name>: <tp:taxon-name><tp:taxon-name-part taxon-name-part-type="suborder">Cyclorrhapha</tp:taxon-name-part></tp:taxon-name>, excluding <tp:taxon-name><tp:taxon-name-part taxon-name-part-type="parvorder">Calyptratae</tp:taxon-name-part></tp:taxon-name>. Suricata 8, South African National Biodiversity Institute, Pretoria</source>, <fpage>1523</fpage>–<lpage>1543</lpage>. <ext-link xlink:href="https://www.nhm.ac.uk/our-science/our-work/biodiversity/manual-afrotropical-diptera.html" ext-link-type="uri" xlink:type="simple">https://www.nhm.ac.uk/our-science/our-work/biodiversity/manual-afrotropical-diptera.html</ext-link></mixed-citation></ref><ref id="B158"><mixed-citation xmlns:xlink="http://www.w3.org/1999/xlink" xlink:type="simple"><person-group><name name-style="western"><surname>Speiser</surname><given-names>P</given-names></name></person-group> (<year>1910</year>) <article-title>10. <tp:taxon-name><tp:taxon-name-part taxon-name-part-type="order">Diptera</tp:taxon-name-part></tp:taxon-name>. 5. Cyclorhapha, <tp:taxon-name><tp:taxon-name-part taxon-name-part-type="clade">Aschiza</tp:taxon-name-part></tp:taxon-name>.</article-title> In: <person-group><name name-style="western"><surname>Sjöstedt</surname><given-names>Y</given-names></name></person-group> (<role>Ed.</role>) <issue-title>, Wissenschaftliche Ergebnisse der Schwedischen zoologischen Expedition nach dem Kilimandjaro, dem Meru und den umgebenden Massaisteppen Deutsch-Ostafrikas 1905–1906, unter Leitung von Prof.</issue-title><source>Dr. Yngve Sjöstedt. 2. Band, 10. P. Palmquists Aktiebolag, Stockholm</source>, <fpage>13</fpage>–<lpage>202</lpage>. <ext-link xlink:href="10.5962/bhl.title.1805" ext-link-type="doi" xlink:type="simple">https://doi.org/10.5962/bhl.title.1805</ext-link></mixed-citation></ref><ref id="B159"><mixed-citation xmlns:xlink="http://www.w3.org/1999/xlink" xlink:type="simple"><person-group><name name-style="western"><surname>Speiser</surname><given-names>P</given-names></name></person-group> (<year>1924</year>) <article-title>Eine Übersicht über die Dipteren-fauna Deutsch-Ostafrikas.</article-title> In: <person-group><name name-style="western"><surname>Braun</surname><given-names>MCGC</given-names></name></person-group> (<role>Ed.</role>) <issue-title>Beiträge aus der Tierkunde.</issue-title><source>Herrn Geh. Regierungsrat Prof. Dr. med. et phil. M. Braun aus Anlass seines goldenen medizinischen Doktor-Jubiläums als Festgabe dargebracht von Schülern und Freunden. Gräfe und Unzer, Königsberg in Preußen</source>, <fpage>90</fpage>–<lpage>156</lpage>.</mixed-citation></ref><ref id="B16"><mixed-citation xmlns:xlink="http://www.w3.org/1999/xlink" xlink:type="simple"><person-group><name name-style="western"><surname>Brunetti</surname><given-names>E</given-names></name></person-group> (<year>1926</year>) <article-title>New species of <tp:taxon-name><tp:taxon-name-part taxon-name-part-type="family">Diopsidae</tp:taxon-name-part></tp:taxon-name> (<tp:taxon-name><tp:taxon-name-part taxon-name-part-type="order">Diptera</tp:taxon-name-part></tp:taxon-name>) from the Belgian Congo.</article-title><source>Revue Zoologique Africaine</source><volume>14</volume>(<issue>1</issue>): <fpage>73</fpage>–<lpage>84</lpage>.</mixed-citation></ref><ref id="B145"><mixed-citation xmlns:xlink="http://www.w3.org/1999/xlink" xlink:type="simple"><person-group><name name-style="western"><surname>Séguy</surname><given-names>E</given-names></name></person-group> (<year>1933</year>) Contribution a l’étude de la faune du Mozambique. Voyage de M.P. Lesne 1928–1929. 13e Note –Diptères (2e partie). Memórias e Estudos do Museu Zoológico da Universidade de Coimbra, Séries 1 67: 1–78.</mixed-citation></ref><ref id="B146"><mixed-citation xmlns:xlink="http://www.w3.org/1999/xlink" xlink:type="simple"><person-group><name name-style="western"><surname>Séguy</surname><given-names>E</given-names></name></person-group> (<year>1938</year>) <article-title>Mission Scientifique de I’Omo, Tome IV (Zoologie), Fascicule 39. <tp:taxon-name><tp:taxon-name-part taxon-name-part-type="order">Diptera</tp:taxon-name-part></tp:taxon-name> I: <tp:taxon-name><tp:taxon-name-part taxon-name-part-type="suborder">Nematocera</tp:taxon-name-part></tp:taxon-name> et <tp:taxon-name><tp:taxon-name-part taxon-name-part-type="suborder">Brachycera</tp:taxon-name-part></tp:taxon-name>. Mémoires du Muséum nationale d’histoire naturelle.</article-title><source>Nouvelle Série</source><volume>8</volume>: <fpage>319</fpage>–<lpage>380</lpage>. <ext-link xlink:href="https://www.biodiversitylibrary.org/item/279164" ext-link-type="uri" xlink:type="simple">https://www.biodiversitylibrary.org/item/279164</ext-link></mixed-citation></ref><ref id="B152"><mixed-citation xmlns:xlink="http://www.w3.org/1999/xlink" xlink:type="simple"><person-group><name name-style="western"><surname>Sforzi</surname><given-names>A</given-names></name><name name-style="western"><surname>Sommaggio</surname><given-names>D</given-names></name></person-group> (<year>2021</year>) <article-title>Catalog of the <tp:taxon-name><tp:taxon-name-part taxon-name-part-type="order">Diptera</tp:taxon-name-part></tp:taxon-name> types described by Camillo Rondani.</article-title><source>Zootaxa</source><volume>4989</volume>(<issue>1</issue>): <fpage>1</fpage>–<lpage>438</lpage>. <ext-link xlink:href="10.11646/zootaxa.4989.1.1" ext-link-type="doi" xlink:type="simple">https://doi.org/10.11646/zootaxa.4989.1.1</ext-link></mixed-citation></ref><ref id="B135"><mixed-citation xmlns:xlink="http://www.w3.org/1999/xlink" xlink:type="simple"><person-group><name name-style="western"><surname>Rohlfien</surname><given-names>K</given-names></name><name name-style="western"><surname>Ewald</surname><given-names>B</given-names></name></person-group> (<year>1970</year>) Katalog der in den Sammlungen des ehemaligen Deutschen Entomologischen Institutes aufbewahrten Typen – VIII. (<tp:taxon-name><tp:taxon-name-part taxon-name-part-type="order">Diptera</tp:taxon-name-part></tp:taxon-name>: <tp:taxon-name><tp:taxon-name-part taxon-name-part-type="suborder">Cyclorrhapha</tp:taxon-name-part></tp:taxon-name>: <tp:taxon-name><tp:taxon-name-part taxon-name-part-type="infraorder">Schizophora</tp:taxon-name-part></tp:taxon-name>: <tp:taxon-name><tp:taxon-name-part taxon-name-part-type="parvorder">Acalyptratae</tp:taxon-name-part></tp:taxon-name>). Beiträge zur Entomologie 22(7/8): 407–469. <ext-link xlink:href="10.21248/contrib.entomol.22.7-8.407-469" ext-link-type="doi" xlink:type="simple">https://doi.org/10.21248/contrib.entomol.22.7-8.407-469</ext-link></mixed-citation></ref><ref id="B136"><mixed-citation xmlns:xlink="http://www.w3.org/1999/xlink" xlink:type="simple"><person-group><name name-style="western"><surname>Rondani</surname><given-names>C</given-names></name></person-group> (<year>1873</year>) <article-title><tp:taxon-name><tp:taxon-name-part taxon-name-part-type="clade">Muscaria</tp:taxon-name-part></tp:taxon-name> exotica Musei Civici Januensis observata et distincta. Fragmentum I. Species aliquae in Abyssinia (Regione Bogos), lectae a Doct. O. Beccari et March. O. Antinori, anno 1870–71.</article-title><source>Annali del Museo Civico di Storia Naturale Giacoma Doria, Genova</source><volume>4</volume>: <fpage>282</fpage>–<lpage>294</lpage>. <ext-link xlink:href="10.5962/bhl.part.9095" ext-link-type="doi" xlink:type="simple">https://doi.org/10.5962/bhl.part.9095</ext-link></mixed-citation></ref><ref id="B83"><mixed-citation xmlns:xlink="http://www.w3.org/1999/xlink" xlink:type="simple"><person-group><name name-style="western"><surname>Karsch</surname><given-names>F</given-names></name></person-group> (<year>1888</year>) Bericht über die durch Herrn Lieutenant Dr. Carl Wilhelm Schmidt in Ost-Afrika gesammelten und von der zoologischen Abtheilung des Königlichen Museums für Naturkunde in Berlin erworbenen Dipteren. Berliner entomologische Zeitschrift 31 (2): 367–382, plt. 4, fig. 11. Note: vol. 31, issue 1 from August 1887, issue 2 from March 1888. <ext-link xlink:href="10.1002/mmnd.18880310225" ext-link-type="doi" xlink:type="simple">https://doi.org/10.1002/mmnd.18880310225</ext-link></mixed-citation></ref><ref id="B109"><mixed-citation xmlns:xlink="http://www.w3.org/1999/xlink" xlink:type="simple"><person-group><name name-style="western"><surname>McAlpine</surname><given-names>DK</given-names></name></person-group> (<year>2011</year>) <article-title>Observations on Antennal Morphology in <tp:taxon-name><tp:taxon-name-part taxon-name-part-type="order">Diptera</tp:taxon-name-part></tp:taxon-name>, with Particular Reference to the Articular Surfaces between Segments 2 and 3 in the <tp:taxon-name><tp:taxon-name-part taxon-name-part-type="suborder">Cyclorrhapha</tp:taxon-name-part></tp:taxon-name>.</article-title><source>Records of the Australian Museum</source><volume>63</volume>(<issue>2</issue>): <fpage>113</fpage>–<lpage>166</lpage>. <ext-link xlink:href="10.3853/j.0067-1975.63.2011.1585" ext-link-type="doi" xlink:type="simple">https://doi.org/10.3853/j.0067-1975.63.2011.1585</ext-link></mixed-citation></ref><ref id="B45"><mixed-citation xmlns:xlink="http://www.w3.org/1999/xlink" xlink:type="simple"><person-group><name name-style="western"><surname>Feijen</surname><given-names>HR</given-names></name></person-group> (<year>1984</year>) Studies on the systematics, ecology and economic importance on the Diopsioinea (<tp:taxon-name><tp:taxon-name-part taxon-name-part-type="order">Diptera</tp:taxon-name-part></tp:taxon-name>). PhD dissertation. University of Leiden, H.M. Oosterhuis, Leiden.</mixed-citation></ref><ref id="B50"><mixed-citation xmlns:xlink="http://www.w3.org/1999/xlink" xlink:type="simple"><person-group><name name-style="western"><surname>Feijen</surname><given-names>HR</given-names></name><name name-style="western"><surname>Feijen</surname><given-names>C</given-names></name></person-group> (<year>2009</year>) <article-title><italic><tp:taxon-name><tp:taxon-name-part taxon-name-part-type="genus">Diopsis</tp:taxon-name-part></tp:taxon-name></italic> (<tp:taxon-name><tp:taxon-name-part taxon-name-part-type="family">Diopsidae</tp:taxon-name-part></tp:taxon-name>, <tp:taxon-name><tp:taxon-name-part taxon-name-part-type="order">Diptera</tp:taxon-name-part></tp:taxon-name>) with unusual wing spots: two new species from Malawi with a longer eye span in females than in males.</article-title><source>Zoologische Mededelingen Leiden</source><volume>83</volume>: <fpage>701</fpage>–<lpage>722</lpage>. <ext-link xlink:href="http://www.repository.naturalis.nl/document/141977" ext-link-type="uri" xlink:type="simple">http://www.repository.naturalis.nl/document/141977</ext-link></mixed-citation></ref><ref id="B148"><mixed-citation xmlns:xlink="http://www.w3.org/1999/xlink" xlink:type="simple"><person-group><name name-style="western"><surname>Séguy</surname><given-names>E</given-names></name></person-group> (<year>1950</year>) <article-title>Contribution à l’étude de l’Aïr. (Mission L. Chopard et A. Villiers.) Diptères.</article-title><source>Mémoires de l’Institut français d’Afrique noire</source><volume>10</volume>: <fpage>272</fpage>–<lpage>282</lpage>.</mixed-citation></ref></ref-list></tp:taxon-treatment>
