# Supplementary material for: ﻿A revision of the four Afrotropical and Palaearctic Sphyracephala Say (Diptera, Diopsidae) with an illustrated overview of the other five Sphyracephala
Source: Zookeys. 2025 Jun 10;1241:1–81. doi: 10.3897/zookeys.1241.151490 (PMC12177517; doi:10.3897/zookeys.1241.151490)
Supplement: XML Treatment for Sphyracephala nigrimana [file zookeys.1241.151490-treatment6.xml]

<!DOCTYPE tp:taxon-treatment
  PUBLIC "-//TaxonX//DTD Taxonomic Treatment Publishing DTD v0 20100105//EN" "tax-treatment-NSO.dtd">
<tp:taxon-treatment xmlns:tp="http://www.plazi.org/taxpub"><tp:treatment-meta><kwd-group><label>Taxon classification</label><kwd>
              <named-content content-type="kingdom">Animalia</named-content>
            </kwd><kwd>
              <named-content content-type="order">Diptera</named-content>
            </kwd><kwd>
              <named-content content-type="family">Diopsidae</named-content>
            </kwd></kwd-group><mixed-citation publication-type="journal"><person-group><name><surname>Feijen</surname><given-names>Hans R.</given-names></name><name><surname>Feijen</surname><given-names>Frida A. A.</given-names></name><name><surname>Feijen</surname><given-names>Cobi</given-names></name></person-group><article-title>﻿A revision of the four Afrotropical and Palaearctic <italic><tp:taxon-name><tp:taxon-name-part taxon-name-part-type="genus" reg="Sphyracephala">Sphyracephala</tp:taxon-name-part></tp:taxon-name></italic> Say (<tp:taxon-name><tp:taxon-name-part taxon-name-part-type="order">Diptera</tp:taxon-name-part></tp:taxon-name>, <tp:taxon-name><tp:taxon-name-part taxon-name-part-type="family">Diopsidae</tp:taxon-name-part></tp:taxon-name>) with an illustrated overview of the other five <italic><tp:taxon-name><tp:taxon-name-part taxon-name-part-type="genus" reg="Sphyracephala">Sphyracephala</tp:taxon-name-part></tp:taxon-name></italic></article-title><source>Zookeys</source><day>10</day><month>06</month><year>2025</year><volume>1241</volume><fpage>1</fpage><lpage>81</lpage><pub-id pub-id-type="doi">10.3897/zookeys.1241.151490</pub-id></mixed-citation></tp:treatment-meta><tp:nomenclature><label>﻿</label><tp:taxon-name>
            <object-id xmlns:xlink="http://www.w3.org/1999/xlink" content-type="arpha" xlink:type="simple">C511DB94-7BD6-53C8-868D-7525FAFC0BA3</object-id>
            <tp:taxon-name-part taxon-name-part-type="genus" reg="Sphyracephala">Sphyracephala</tp:taxon-name-part>
            <tp:taxon-name-part taxon-name-part-type="species" reg="nigrimana">nigrimana</tp:taxon-name-part>
          </tp:taxon-name><tp:taxon-authority>Loew, 1873</tp:taxon-authority><xref ref-type="fig" rid="F23">Figs 78–79</xref><xref ref-type="fig" rid="F24">, 80–82</xref><xref ref-type="fig" rid="F25">, 83–87</xref><xref ref-type="fig" rid="F26">, 88–93</xref><xref ref-type="fig" rid="F27">, 94–99</xref><xref ref-type="fig" rid="F28">, 100</xref><xref ref-type="fig" rid="F33">, 105</xref><xref ref-type="fig" rid="F34">, 106</xref><xref ref-type="fig" rid="F35">, 107</xref><xref ref-type="fig" rid="F36">, 108</xref><xref ref-type="fig" rid="F37">, 109</xref><xref ref-type="fig" rid="F38">, 110</xref><xref ref-type="fig" rid="F38">, 112</xref><xref ref-type="table" rid="T2">, Tables 2</xref><xref ref-type="table" rid="T3">, 3</xref><tp:nomenclature-citation-list><tp:nomenclature-citation><tp:taxon-name>
                <tp:taxon-name-part taxon-name-part-type="genus" reg="Sphyracephala">Sphyracephala</tp:taxon-name-part>
                <tp:taxon-name-part taxon-name-part-type="species" reg="nigrimana">nigrimana</tp:taxon-name-part>
              </tp:taxon-name><comment>Loew, 1873: 103. <xref ref-type="bibr" rid="B121">Osten Sacken 1882</xref>: 235; <xref ref-type="bibr" rid="B10">Bezzi 1922</xref>: 69; <xref ref-type="bibr" rid="B95">Lindner 1925</xref>: 167; <xref ref-type="bibr" rid="B17">Brunetti 1928</xref>: 273; <xref ref-type="bibr" rid="B63">Frey 1928</xref>: 70; <xref ref-type="bibr" rid="B69">Hennig 1941a</xref>: 59, 62, fig. 10b (scutellar spine indicated as from type), 1941b: 7, figs 5, 7; <xref ref-type="bibr" rid="B160">Steyskal 1972</xref>: 13; <xref ref-type="bibr" rid="B181">Yang and Chen 1988</xref>: 142; <xref ref-type="bibr" rid="B47">Feijen 1989</xref>: 67; <xref ref-type="bibr" rid="B182">Yang and Chen 1998</xref>: 474; <xref ref-type="bibr" rid="B73">Hilger 2000</xref>: 340; <xref ref-type="bibr" rid="B156">Simova-Tošić and Stojanović 2000</xref>: 149; <xref ref-type="bibr" rid="B112">Nartshuk 2003</xref>: 179, pl. 44 fig. 12, 2017: 129; <xref ref-type="bibr" rid="B155">Sidorenko 2004</xref>: 456, fig. 228; <xref ref-type="bibr" rid="B76">Hua 2006</xref>: 158; <xref ref-type="bibr" rid="B104">Mader 2017</xref>: 108; <xref ref-type="bibr" rid="B58">Feijen et al. 2018</xref>: 206.</comment></tp:nomenclature-citation><tp:nomenclature-citation><tp:taxon-name>
                <tp:taxon-name-part taxon-name-part-type="genus" reg="Sphyracephala">Sphyracephala</tp:taxon-name-part>
                <tp:taxon-name-part taxon-name-part-type="species" reg="brevicornis">brevicornis</tp:taxon-name-part>
              </tp:taxon-name><comment>(Say): <xref ref-type="bibr" rid="B129">Portschinsky 1871</xref>: 287, “dans les environs de Vladivostok” [near Vladivostok, Russia]. <xref ref-type="bibr" rid="B100">Loew 1873</xref>: 103; <xref ref-type="bibr" rid="B10">Bezzi 1922</xref>: 69; <xref ref-type="bibr" rid="B70">Hennig 1941b</xref>: 7; <xref ref-type="bibr" rid="B113">Nartshuk 2017</xref>: 129.</comment></tp:nomenclature-citation><tp:nomenclature-citation><tp:taxon-name>
                <tp:taxon-name-part taxon-name-part-type="genus" reg="Sphyracephala"/>
                <tp:taxon-name-part taxon-name-part-type="species" reg="nigrimana"/>
              </tp:taxon-name><comment>Non <tp:taxon-name><tp:taxon-name-part taxon-name-part-type="genus" reg="Sphyracephala">Sphyracephala</tp:taxon-name-part><tp:taxon-name-part taxon-name-part-type="species" reg="nigrimana">nigrimana</tp:taxon-name-part></tp:taxon-name>: <xref ref-type="bibr" rid="B99">Liu 2009</xref>: 67, figs 3e, 36, 1 ♂, Hongmao Village, Yuanmen, Baisha, Hainan, 19.x.2007, Yang Ding. </comment></tp:nomenclature-citation></tp:nomenclature-citation-list></tp:nomenclature><tp:treatment-sec sec-type="Type series" id="SECID0EXGDK"><title>Type series.</title><p>Russia: multiple specimens, Nebenfluß des Amur [side river of the Amur], A. Fedtschenko [Alexei Pavlovich Fedchenko, 1844–1873]. <xref ref-type="bibr" rid="B70">Hennig (1941b)</xref> studied several specimens designated as <italic><tp:taxon-name><tp:taxon-name-part taxon-name-part-type="genus" reg="Sphyracephala">S.</tp:taxon-name-part><tp:taxon-name-part taxon-name-part-type="species" reg="nigrimana">nigrimana</tp:taxon-name-part></tp:taxon-name></italic> Loew in the Loew Collection (<abbrev xmlns:xlink="http://www.w3.org/1999/xlink" xlink:title="Museum für Naturkunde der Humboldt-Universität" id="ABBRID0EMHDK" xlink:type="simple">ZMHB</abbrev>). Although these specimens carried no location information, Hennig stated they could perhaps be considered “Typen” (types). According to Sven Marotzke (<abbrev xmlns:xlink="http://www.w3.org/1999/xlink" xlink:title="Museum für Naturkunde der Humboldt-Universität" id="ABBRID0EQHDK" xlink:type="simple">ZMHB</abbrev>, pers. comm., 2024) five specimens could be found: two pins with each one specimen glued to a card, and one pin with three specimens glued to a card. All three cards carried the information “Coll. Loew”. In addition, on one card with a single specimen was written “<italic><tp:taxon-name><tp:taxon-name-part taxon-name-part-type="genus" reg="Sphyracephala">Sphyracephala</tp:taxon-name-part><tp:taxon-name-part taxon-name-part-type="species" reg="nigrimana">nigrimana</tp:taxon-name-part></tp:taxon-name></italic> Loew”, while on the card with three specimens was added “Post Dubinskiy 23.iii.1870”. Two microscopic slides were also found labelled “innerer Kopul.-App.” [inner genital structure] and “Hypopygium” [epandrium]. There can be no doubt that these specimens represent the flies studied and illustrated by <xref ref-type="bibr" rid="B70">Hennig (1941b</xref>: figs 2, 5A, 7) and that the slides were made by him. The information “Post Dubinskiy, 23.iii.1870” is new. The collecting date looks reliable and fits the time line. The location Post Dubinskiy could not be traced.</p></tp:treatment-sec><tp:treatment-sec sec-type="material" id="SECID0EDIDK"><title>Material studied.</title><p>Russia: 1 ♀, 1 ♂, зап. Кедровая Падь., Приморье Городков 19.x.1968, Усадода (?) На стене (<named-content xmlns:xlink="http://www.w3.org/1999/xlink" content-type="dwc:institutional_code" xlink:title="Naturalis Biodiversity Center" xlink:href="http://grbio.org/institution/naturalis-biodiversity-center" xlink:type="simple">RMNH</named-content>) [Primorye (Primorsky Krai - region), Kedrovaya Pad Nature Reserve (Korean Pine Valley Reserve or Cedar Reserve), on the wall, <named-content xmlns:xlink="http://www.w3.org/1999/xlink" content-type="dwc:verbatimCoordinates" xlink:type="simple"><named-content content-type="geo-json" specific-use="{&#34;type&#34;:&#34;Point&#34;,&#34;coordinates&#34;:[131.500000,43.083333]}" id="NCID0EQIDK" xlink:type="simple">43°05'N, 131°30'E</named-content></named-content>, 40–700 m, 19.x.1968, Gorodkov]. Kiril Borissovich Gorodkov (1932–2001) was a Russian entomologist.</p></tp:treatment-sec><tp:treatment-sec sec-type="diagnosis" id="SECID0EVIDK"><title>Diagnosis.</title><p><italic><tp:taxon-name><tp:taxon-name-part taxon-name-part-type="genus" reg="Sphyracephala">Sphyracephala</tp:taxon-name-part><tp:taxon-name-part taxon-name-part-type="species" reg="nigrimana">nigrimana</tp:taxon-name-part></tp:taxon-name></italic> can be recognised by the following set of characters: central head brown, thorax and abdomen blackish; clothed in small setulae; head subtriangular in anterior view; eye stalk very short, very stout (~ 1.1× the widest sagittal eye diameter); very small eye span in ♀ and ♂, ~ 39% of body length; assumed sexual monomorphy with regard to eye span; rectangular basiliform prosternum with medial groove; apical seta/scutellar spine ratio: ~ 3.0; scutellar spine/scutellum ratio: ~ 0.7; small, pale scutellar spines ~ 0.21 mm; transparent wing with pattern of dark brown spots including apical spot, central crossband and basal spots; brown fore femur with apical half darker brown, strongly incrassate (<abbrev xmlns:xlink="http://www.w3.org/1999/xlink" xlink:title="(ratio) length/width" id="ABBRID0EGJDK" xlink:type="simple">l/w</abbrev> ratio: 2.7–2.9), with two rows of spinous setae (more transparent on outer side); tergite 1 with distinct transverse ridges and vague circular groove, tergite 2 anteriorly with small triangle with transverse ridges; intersternite 1-2 a broad band, laterally connected to main sternite 2; ♀ tergite 7 with 2 small, laterally located, sclerites; ♀ sternite 7 forming 2 small, rounded sclerites with posterior extensions; ♀ cerci rather elongate, <abbrev xmlns:xlink="http://www.w3.org/1999/xlink" xlink:title="(ratio) length/width" id="ABBRID0EKJDK" xlink:type="simple">l/w</abbrev> ratio: ~ 3.3; ♀ sternite 8 forming 2 large rectangular sclerites; well-developed sclerotised ring, triangular to rounded; surstyli articulate, ventrally directed, parallel-sided, <abbrev xmlns:xlink="http://www.w3.org/1999/xlink" xlink:title="(ratio) length/width" id="ABBRID0EOJDK" xlink:type="simple">l/w</abbrev> ratio: ~ 4.7, on medial side scope-like, no microtrichia, inner and outer side clothed in setulae. <italic><tp:taxon-name><tp:taxon-name-part taxon-name-part-type="genus" reg="Sphyracephala">Sphyracephala</tp:taxon-name-part><tp:taxon-name-part taxon-name-part-type="species" reg="nigrimana">nigrimana</tp:taxon-name-part></tp:taxon-name></italic> comes closest to the two Nearctic <italic><tp:taxon-name><tp:taxon-name-part taxon-name-part-type="genus" reg="Sphyracephala">Sphyracephala</tp:taxon-name-part></tp:taxon-name></italic>.</p></tp:treatment-sec><tp:treatment-sec sec-type="redescription" id="SECID0EEKDK"><title>Redescription.</title><p>The following redescription considers the original description by <xref ref-type="bibr" rid="B100">Loew (1873)</xref>, descriptions by <xref ref-type="bibr" rid="B69">Hennig (1941a</xref>, <xref ref-type="bibr" rid="B70">b</xref>) and illustrations by <xref ref-type="bibr" rid="B112">Nartshuk (2003)</xref> and <xref ref-type="bibr" rid="B155">Sidorenko (2004)</xref>. In his description, Loew especially indicated the differences with the Nearctic <italic><tp:taxon-name><tp:taxon-name-part taxon-name-part-type="genus" reg="Sphyracephala">S.</tp:taxon-name-part><tp:taxon-name-part taxon-name-part-type="species" reg="brevicornis">brevicornis</tp:taxon-name-part></tp:taxon-name></italic>.</p><p><bold><italic>Measurements</italic></bold>. Body length ♀ 3.97 mm, ♂ 4.03 mm; eye span ♀ 1.52 mm, ♂ 1.59 mm; wing length ♀ 2.99 mm, ♂ 3.11 mm; length of scutellar spine ♀ 0.22 mm, ♂ 0.20 mm (Tables <xref ref-type="table" rid="T2">2</xref>, <xref ref-type="table" rid="T3">3</xref>). <xref ref-type="bibr" rid="B100">Loew (1873)</xref> only indicated that <italic><tp:taxon-name><tp:taxon-name-part taxon-name-part-type="genus" reg="Sphyracephala">S.</tp:taxon-name-part><tp:taxon-name-part taxon-name-part-type="species" reg="nigrimana">nigrimana</tp:taxon-name-part></tp:taxon-name></italic> was of the same size as <italic><tp:taxon-name><tp:taxon-name-part taxon-name-part-type="genus" reg="Sphyracephala">S.</tp:taxon-name-part><tp:taxon-name-part taxon-name-part-type="species" reg="brevicornis">brevicornis</tp:taxon-name-part></tp:taxon-name></italic>, but that the eye span was smaller. <xref ref-type="bibr" rid="B47">Feijen (1989)</xref> gave for <italic><tp:taxon-name><tp:taxon-name-part taxon-name-part-type="genus" reg="Sphyracephala">S.</tp:taxon-name-part><tp:taxon-name-part taxon-name-part-type="species" reg="brevicornis">brevicornis</tp:taxon-name-part></tp:taxon-name></italic> a mean length of body of 4.41 mm for ♀ and 4.25 mm for ♂, while the mean eye span came to 1.93 mm in ♀ and 1.88 mm in ♂. This agrees with Loew’s observation about the relatively smaller eye span in <italic><tp:taxon-name><tp:taxon-name-part taxon-name-part-type="genus" reg="Sphyracephala">S.</tp:taxon-name-part><tp:taxon-name-part taxon-name-part-type="species" reg="nigrimana">nigrimana</tp:taxon-name-part></tp:taxon-name></italic>. The drawing by <xref ref-type="bibr" rid="B70">Hennig (1941b</xref>: fig. 2)) indicates a body length of 3.44 mm and an eye span of 1.37 mm for an unsexed fly. <xref ref-type="bibr" rid="B155">Sidorenko (2004)</xref> gives a body length of 3.5–4.2 mm.</p><p><bold><italic>Head</italic></bold>. Subtriangular in anterior view (Figs <xref ref-type="fig" rid="F24">80</xref>, <xref ref-type="fig" rid="F24">81</xref>); central head dark brown (Figs <xref ref-type="fig" rid="F23">78</xref>–<xref ref-type="fig" rid="F24">81</xref>), stalks blackish, below the inner vertical setae and laterally of the antennae small yellowish brown spots; face thinly pruinose (Figs <xref ref-type="fig" rid="F24">80</xref>, <xref ref-type="fig" rid="F24">81</xref>) with laterally some whitish setulae; frons (Figs <xref ref-type="fig" rid="F24">80</xref>, <xref ref-type="fig" rid="F24">81</xref>) and ocellar tubercle thinly pollinose; arcuate groove distinct, narrow and blackish; facial sulcus shallow and indistinct, no facial teeth, lateroventral corners of face rectangular; clypeus more yellowish brown and more glossy; occiput glossy ventrally of ocellar tubercle, some white setulae dorsally and ventrally (Figs <xref ref-type="fig" rid="F23">79</xref>, <xref ref-type="fig" rid="F24">80</xref>); eye stalk very stout, ~ 1.05–1.10× the widest sagittal eye diameter; eye span very small (Table <xref ref-type="table" rid="T2">2</xref>) in both female (38.3% of body length) and male (39.5% of body length), <xref ref-type="bibr" rid="B70">Hennig’s (1941b)</xref> drawing shows a ratio of 39.8% for an unknown sex; the two data points for eye span/body length (Figs <xref ref-type="fig" rid="F28">100</xref>, <xref ref-type="fig" rid="F33">105</xref>, <xref ref-type="fig" rid="F34">106</xref>) are just below the allometric lines for <italic><tp:taxon-name><tp:taxon-name-part taxon-name-part-type="genus" reg="Sphyracephala">S.</tp:taxon-name-part><tp:taxon-name-part taxon-name-part-type="species" reg="brevicornis">brevicornis</tp:taxon-name-part></tp:taxon-name></italic> and <italic><tp:taxon-name><tp:taxon-name-part taxon-name-part-type="genus" reg="Sphyracephala">S.</tp:taxon-name-part><tp:taxon-name-part taxon-name-part-type="species" reg="subbifasciata">subbifasciata</tp:taxon-name-part></tp:taxon-name></italic>, so it appears most likely that <italic><tp:taxon-name><tp:taxon-name-part taxon-name-part-type="genus" reg="Sphyracephala">S.</tp:taxon-name-part><tp:taxon-name-part taxon-name-part-type="species" reg="nigrimana">nigrimana</tp:taxon-name-part></tp:taxon-name></italic> is also a monomorphic species; inner and outer vertical setae long, close to 0.5 mm, approx. equal in length to diameter of eye stalk (Figs <xref ref-type="fig" rid="F24">80</xref>, <xref ref-type="fig" rid="F24">81</xref>).</p><fig id="F23" position="float" orientation="portrait"><object-id xmlns:xlink="http://www.w3.org/1999/xlink" content-type="doi" xlink:type="simple">10.3897/zookeys.1241.151490.figures78-79</object-id><object-id xmlns:xlink="http://www.w3.org/1999/xlink" content-type="arpha" xlink:type="simple">16147BFC-A0C4-5EEA-8CCE-468076D460AA</object-id><label>Figures 78, 79.</label><caption><p><italic><tp:taxon-name><tp:taxon-name-part taxon-name-part-type="genus" reg="Sphyracephala">Sphyracephala</tp:taxon-name-part><tp:taxon-name-part taxon-name-part-type="species" reg="nigrimana">nigrimana</tp:taxon-name-part></tp:taxon-name></italic>, Kedrovaya Pad, Russia <bold>78</bold> ♀, habitus, dorsolateral view <bold>79</bold> ♂, habitus, ventrolateral view. Scale bars: 1 mm.</p></caption><graphic xmlns:xlink="http://www.w3.org/1999/xlink" xlink:href="zookeys-1241-001_article-151490__-g023.jpg" position="float" orientation="portrait" xlink:type="simple" id="oo_1349216.jpg"><uri content-type="original_file" xlink:type="simple">https://binary.pensoft.net/fig/1349216</uri></graphic></fig><fig id="F24" position="float" orientation="portrait"><object-id xmlns:xlink="http://www.w3.org/1999/xlink" content-type="doi" xlink:type="simple">10.3897/zookeys.1241.151490.figures80-82</object-id><object-id xmlns:xlink="http://www.w3.org/1999/xlink" content-type="arpha" xlink:type="simple">8BB6B40F-568D-543E-B51E-BF7F23567FFF</object-id><label>Figures 80–82.</label><caption><p><italic><tp:taxon-name><tp:taxon-name-part taxon-name-part-type="genus" reg="Sphyracephala">Sphyracephala</tp:taxon-name-part><tp:taxon-name-part taxon-name-part-type="species" reg="nigrimana">nigrimana</tp:taxon-name-part></tp:taxon-name></italic>, Kedrovaya Pad, Russia <bold>80</bold> ♀, head, anterior view <bold>81</bold> ♂, head, anterior view <bold>82</bold> ♂, wing. Scale bars: 0.5 mm.</p></caption><graphic xmlns:xlink="http://www.w3.org/1999/xlink" xlink:href="zookeys-1241-001_article-151490__-g024.jpg" position="float" orientation="portrait" xlink:type="simple" id="oo_1349217.jpg"><uri content-type="original_file" xlink:type="simple">https://binary.pensoft.net/fig/1349217</uri></graphic></fig><p><bold><italic>Thorax</italic></bold>. Collar black, pruinose with laterally tiny glossy spots; scutum and scutellum uniformly black, pruinose (Fig. <xref ref-type="fig" rid="F23">78</xref>), scutellar spines pale but darker basally and apically, covered with tiny setulae (Figs <xref ref-type="fig" rid="F23">78</xref>, <xref ref-type="fig" rid="F23">79</xref>, <xref ref-type="fig" rid="F25">84</xref>); scutum and scutellum clothed with small blackish setulae; pleura dark black, largely pruinose, glossy sections (Fig. <xref ref-type="fig" rid="F23">79</xref>) include anepisternum and anepimeron (except for posterior edge of anepisternum and dorsal edge of both sclerites), katepisternum (except dorsoposteriorly) and meron (except dorsal and posterior edges); posterior notopleural seta and infra-alar seta long (Fig. <xref ref-type="fig" rid="F23">79</xref>), infra-alar seta slightly larger than posterior notopleural seta, supra-alar carina just visible; basiliform prosternum large, rectangular, with medial groove, prosternum laterally close to propleuron but clearly distinct; scutal length/scutal width ratio: 1.0; scutellum trapezoid; scutellar spines very small, straight, almost aligned with dorsal plane of scutellum, diverging at angle of ~ 75°; scutellar spine/scutellum (Table <xref ref-type="table" rid="T3">3</xref>) ratio: 0.75 in ♀ and 0.65 in ♂; scutellar spine/length of body ratio: 0.055 in ♀ and 0.051 in ♂; apical seta/scutellar spine ratio: 3.22 in ♀ and 2.82 in ♂; scutellar length/scutellar width (at base) ratio: 0.63 in ♀ and 0.72 in ♂.</p><p><bold><italic>Wing</italic></bold>. Almost transparent with distinct pattern of dark brown spots (Figs <xref ref-type="fig" rid="F23">78</xref>, <xref ref-type="fig" rid="F23">79</xref>, <xref ref-type="fig" rid="F24">82</xref>); apex with small spot in cells r2+3 and r4+5; central irregular crossband running from anterior margin to posterior margin near M4; crossband darker anteriorly in cells r1 and r2+3, broadens strongly proximally in cell r4+5 to include crossvein r-m, and narrows posteriorly around crossvein dm-m; from crossvein dm-m a small band runs anteriorly to cell sc; a spot centrally in cell bm+dm along vein M4; a vague spot in cell m4 distally of vein CuA+CuP; alula vaguely brown infuscated; vein CuA+CuP from vein CuP onward extending under angle of 30° to halfway wing margin in slightly curved line; vein M4 continuing distal of crossvein dm-m to less than halfway wing margin; cell cua subrectangular (Fig. <xref ref-type="fig" rid="F24">82</xref>); crossvein h indistinct; glabrous area only includes small basal spot in cell br.</p><p><bold><italic>Legs</italic>.</bold> Fore coxa and trochanter brown, thinly pruinose on inner side, with some whitish setulae; fore femur (Figs <xref ref-type="fig" rid="F25">83</xref>, <xref ref-type="fig" rid="F25">85</xref>) brown, irregularly dark brown on distal half of inner side, thinly pruinose dorsally and on inner side, clothed in dark setulae; fore tibia and tarsus blackish brown, hence the specific epithet <italic><tp:taxon-name><tp:taxon-name-part taxon-name-part-type="genus" reg="Sphyracephala"/><tp:taxon-name-part taxon-name-part-type="species" reg="nigrimana">nigrimana</tp:taxon-name-part></tp:taxon-name></italic> (Figs <xref ref-type="fig" rid="F23">79</xref>, <xref ref-type="fig" rid="F25">85</xref>), thinly pruinose and with rows of blackish setulae; mid and hind legs brown, femora with dark brown spots on distal third of inner and outer side, tibiae darker brown; fore femur strongly incrassate, <abbrev xmlns:xlink="http://www.w3.org/1999/xlink" xlink:title="(ratio) length/width" id="ABBRID0EVVDK" xlink:type="simple">l/w</abbrev> ratio: 2.9 in ♀ and 2.7 in ♂ (Table <xref ref-type="table" rid="T2">2</xref>), two rows of spinous setae on distal half with 6.0 ± 0.0 setae (<italic>n</italic> = 4), inner row with 4.0 ± 0.0 setae and outer row with 2.0 ± 0.0 setae, two rows of tubercles on distal five-sixth with 52.8 ± 0.6 tubercles (<italic>n</italic> = 4), inner row with 25.3 ± 0.3 (<italic>n</italic> = 4) tubercles and outer row with 27.5 ± 0.5 (<italic>n</italic> = 4) tubercles.</p><fig id="F25" position="float" orientation="portrait"><object-id xmlns:xlink="http://www.w3.org/1999/xlink" content-type="doi" xlink:type="simple">10.3897/zookeys.1241.151490.figures83-87</object-id><object-id xmlns:xlink="http://www.w3.org/1999/xlink" content-type="arpha" xlink:type="simple">5D089240-7573-50F7-B882-C5D01CAFD88F</object-id><label>Figures 83–87.</label><caption><p><italic><tp:taxon-name><tp:taxon-name-part taxon-name-part-type="genus" reg="Sphyracephala">Sphyracephala</tp:taxon-name-part><tp:taxon-name-part taxon-name-part-type="species" reg="nigrimana">nigrimana</tp:taxon-name-part></tp:taxon-name></italic>, Kedrovaya Pad, Russia <bold>83</bold> ♂, fore femur, inner view <bold>84</bold> ♂, scutellar spine, apical bristle <bold>85</bold> ♂, fore leg, outer view <bold>86</bold> ♀, abdomen, dorsal view <bold>87</bold> ♀, abdomen, ventral view. Scale bars: 0.5 mm (<bold>86, 87</bold>); 0.2 mm (<bold>83–85).</bold></p></caption><graphic xmlns:xlink="http://www.w3.org/1999/xlink" xlink:href="zookeys-1241-001_article-151490__-g025.jpg" position="float" orientation="portrait" xlink:type="simple" id="oo_1349218.jpg"><uri content-type="original_file" xlink:type="simple">https://binary.pensoft.net/fig/1349218</uri></graphic></fig><p><bold><italic>Preabdomen</italic></bold>. Tergites (Fig. <xref ref-type="fig" rid="F25">86</xref>) uniformly glossy, blackish brown, with scattered tiny white setulae, setulae laterally longer, darker and more dense; tergite 1 with distinct transverse ridges and vague, shallow circular groove, tergite 2 anteromedially with small triangle with transverse ridges; suture between tergites 1 and 2 distinct; sternites 1–6 glossy, dark brown, all covering the width of the abdomen, well covered with dark setulae; sternites 1 and 2 trapezoid (Figs <xref ref-type="fig" rid="F25">87</xref>, <xref ref-type="fig" rid="F26">92</xref>), sternite 1 glossy with a few small setulae, sternite 2 glossy, clothed in small setulae, intersternite 1-2 a solid, slender, darker sclerite, laterally broadening and connected to main sternite 2 (Fig. <xref ref-type="fig" rid="F26">92</xref>); sternites 3, 4 and 5 rectangular sclerites, sternite 3 as long as sternites 4 and 5 together; ♀ sternite 6 (Fig. <xref ref-type="fig" rid="F26">88</xref>) consisting of two rectangular sclerites well separated on the meson; ♂ sternite 6 (Fig. <xref ref-type="fig" rid="F27">99</xref>) represented by two small semi-circular sclerites, medially located.</p><fig id="F26" position="float" orientation="portrait"><object-id xmlns:xlink="http://www.w3.org/1999/xlink" content-type="doi" xlink:type="simple">10.3897/zookeys.1241.151490.figures88-93</object-id><object-id xmlns:xlink="http://www.w3.org/1999/xlink" content-type="arpha" xlink:type="simple">B4A46741-05E5-54DF-AC49-ECD021116A7F</object-id><label>Figures 88–93.</label><caption><p><italic><tp:taxon-name><tp:taxon-name-part taxon-name-part-type="genus" reg="Sphyracephala">Sphyracephala</tp:taxon-name-part><tp:taxon-name-part taxon-name-part-type="species" reg="nigrimana">nigrimana</tp:taxon-name-part></tp:taxon-name></italic>, ♀, Kedrovaya Pad, Russia <bold>88</bold> postabdomen, ventral view <bold>89</bold> tergite 8, 10 and cerci, dorsal view <bold>90</bold> sclerotised ring <bold>91</bold> subanal plate, ventral view <bold>92</bold> sternite 1, intersternite 1-2 and sternite 2, ventral view <bold>93</bold> spermathecae. Scale bars: 0.2 mm (<bold>92</bold>); 0.1 mm (<bold>88–91, 93</bold>).</p></caption><graphic xmlns:xlink="http://www.w3.org/1999/xlink" xlink:href="zookeys-1241-001_article-151490__-g026.jpg" position="float" orientation="portrait" xlink:type="simple" id="oo_1349219.jpg"><uri content-type="original_file" xlink:type="simple">https://binary.pensoft.net/fig/1349219</uri></graphic></fig><p><bold><italic>Female postabdomen</italic></bold>. Postabdomen narrow (Fig. <xref ref-type="fig" rid="F26">88</xref>); tergite 6 represented by two elongate, laterally located, sclerites; tergite 7 represented by two small, laterally located, sclerites; tergite 8 two elongate, pruinose sclerites, well separated on the meson (Fig. <xref ref-type="fig" rid="F26">89</xref>); tergum 10 short, triangular, thinly pruinose, one pair of apical setulae; cerci rather elongate, <abbrev xmlns:xlink="http://www.w3.org/1999/xlink" xlink:title="(ratio) length/width" id="ABBRID0EF1DK" xlink:type="simple">l/w</abbrev> ratio: ~ 3.3, clothed in microtrichia and setulae; sternite 7 consisting of two small, rounded, anteriorly located sclerites with long, narrow, less sclerotised posterior extensions (Fig. <xref ref-type="fig" rid="F26">88</xref>); spiracle 7 in membrane; sternite 8 represented by two large rectangular sclerites, separated on the meson, (Fig. <xref ref-type="fig" rid="F26">88</xref>), clothed in microtrichia and 12 pairs of setulae; subanal plate (Fig. <xref ref-type="fig" rid="F26">91</xref>) pentagonal with posterior corners rounded, apically with three pairs of long setulae, clothed in microtrichia and a few pairs of small setulae; spermathecae (Fig. <xref ref-type="fig" rid="F26">93</xref>) mushroom-shaped with inner structure large, striated, basally broadening cone-shaped, hollow and well sclerotised; sclerotised ring of ventral vagina, well developed, triangular to rounded, anterior side narrow (Fig. <xref ref-type="fig" rid="F26">90</xref>).</p><p><bold><italic>Male postabdomen</italic></bold>. Syntergosternite 7+8 slender, on both sides extending to the venter, (Fig. <xref ref-type="fig" rid="F27">98</xref>), spiracles 7 in membrane; epandrium (Fig. <xref ref-type="fig" rid="F27">94</xref>) rounded, clothed in microtrichia and ~ 25 pairs of setulae; surstyli (Figs <xref ref-type="fig" rid="F27">95</xref>, <xref ref-type="fig" rid="F27">96</xref>) articulate, <abbrev xmlns:xlink="http://www.w3.org/1999/xlink" xlink:title="(ratio) length/width" id="ABBRID0EU2DK" xlink:type="simple">l/w</abbrev> ratio: ~ 4.7, almost parallel-sided, apically rounded, ventrally directed, on inner medial side hollow (scoop-like), no microtrichia, outer and inner sides clothed in setulae (Fig. <xref ref-type="fig" rid="F27">96</xref>); surstyli interconnected via slender processus longi; cerci rounded on lateral sides, length/broadest width ratio: 4.0, clothed in microtrichia and ~ 15 setulae; phallapodeme (lost during preparation) with slender anterior arm, lateral processes slender; ejaculatory apodeme straight, slender, apically ~ 3× as broad as basally (Fig. <xref ref-type="fig" rid="F27">97</xref>), ejaculatory sac normal-sized.</p><fig id="F27" position="float" orientation="portrait"><object-id xmlns:xlink="http://www.w3.org/1999/xlink" content-type="doi" xlink:type="simple">10.3897/zookeys.1241.151490.figures94-99</object-id><object-id xmlns:xlink="http://www.w3.org/1999/xlink" content-type="arpha" xlink:type="simple">4E21D085-EF87-51C5-BF04-352D9152B7C6</object-id><label>Figures 94–99.</label><caption><p><italic><tp:taxon-name><tp:taxon-name-part taxon-name-part-type="genus" reg="Sphyracephala">Sphyracephala</tp:taxon-name-part><tp:taxon-name-part taxon-name-part-type="species" reg="nigrimana">nigrimana</tp:taxon-name-part></tp:taxon-name></italic>, ♂, Kedrovaya Pad, Russia <bold>94</bold> epandrium, cerci, surstyli, posterior view <bold>95</bold> surstylus, outer view <bold>96</bold> surstylus, inner view <bold>97</bold> ejaculatory apodeme + sac <bold>98</bold> syntergosternite 7+8, anterior view <bold>99</bold> sternite 8. Scale bars: 0.1 mm.</p></caption><graphic xmlns:xlink="http://www.w3.org/1999/xlink" xlink:href="zookeys-1241-001_article-151490__-g027.jpg" position="float" orientation="portrait" xlink:type="simple" id="oo_1349220.jpg"><uri content-type="original_file" xlink:type="simple">https://binary.pensoft.net/fig/1349220</uri></graphic></fig></tp:treatment-sec><tp:treatment-sec sec-type="biology" id="SECID0EE4DK"><title>Biology.</title><p>The only observations on the biology of <italic><tp:taxon-name><tp:taxon-name-part taxon-name-part-type="genus" reg="Sphyracephala">S.</tp:taxon-name-part><tp:taxon-name-part taxon-name-part-type="species" reg="nigrimana">nigrimana</tp:taxon-name-part></tp:taxon-name></italic> are by <xref ref-type="bibr" rid="B113">Nartshuk (2017)</xref>. She mentioned that the species is characterised by gregarious behaviour. More than 150 specimens were collected in one day in the Suputinsky Nature Reserve. They were found to be active from April to the end of October, while adults were assumed to hibernate. <xref ref-type="bibr" rid="B104">Mader (2017)</xref> mentions for <italic><tp:taxon-name><tp:taxon-name-part taxon-name-part-type="genus" reg="Sphyracephala">S.</tp:taxon-name-part><tp:taxon-name-part taxon-name-part-type="species" reg="nigrimana">nigrimana</tp:taxon-name-part></tp:taxon-name></italic> the antipodal position during copulation. All (also photographical) records for <italic><tp:taxon-name><tp:taxon-name-part taxon-name-part-type="genus" reg="Sphyracephala">Sphyracephala</tp:taxon-name-part></tp:taxon-name></italic> and other diopsids show an epipodal position during copulation (e.g., <xref ref-type="bibr" rid="B74">Hochberg-Stasny 1985</xref>: figs 24–32). As, in addition, <italic><tp:taxon-name><tp:taxon-name-part taxon-name-part-type="genus" reg="Sphyracephala">S.</tp:taxon-name-part><tp:taxon-name-part taxon-name-part-type="species" reg="nigrimana">nigrimana</tp:taxon-name-part></tp:taxon-name></italic> was listed under European <tp:taxon-name><tp:taxon-name-part taxon-name-part-type="order">Diptera</tp:taxon-name-part></tp:taxon-name>, this record by Mader can better be disregarded.</p></tp:treatment-sec><tp:treatment-sec sec-type="distribution" id="SECID0ED6DK"><title>Distribution.</title><p>The type series originated from a tributary of the Amur River in Russia (<xref ref-type="bibr" rid="B100">Loew 1873</xref>). <xref ref-type="bibr" rid="B10">Bezzi (1922)</xref>, <xref ref-type="bibr" rid="B70">Hennig (1941b)</xref>, and <xref ref-type="bibr" rid="B113">Nartshuk (2017)</xref> all agreed that the flies from the vicinity (~ <named-content xmlns:xlink="http://www.w3.org/1999/xlink" content-type="dwc:verbatimCoordinates" xlink:type="simple"><named-content content-type="geo-json" specific-use="{&#34;type&#34;:&#34;Point&#34;,&#34;coordinates&#34;:[131.916667,43.133333]}" id="NCID0E36DK" xlink:type="simple">43°08'N, 131°55'E</named-content></named-content>) of Vladivostok and identified by <xref ref-type="bibr" rid="B129">Portschinsky (1871)</xref> as <italic><tp:taxon-name><tp:taxon-name-part taxon-name-part-type="genus" reg="Sphyracephala">S.</tp:taxon-name-part><tp:taxon-name-part taxon-name-part-type="species" reg="brevicornis">brevicornis</tp:taxon-name-part></tp:taxon-name></italic> belonged to <italic><tp:taxon-name><tp:taxon-name-part taxon-name-part-type="genus" reg="Sphyracephala">S.</tp:taxon-name-part><tp:taxon-name-part taxon-name-part-type="species" reg="nigrimana">nigrimana</tp:taxon-name-part></tp:taxon-name></italic>. <xref ref-type="bibr" rid="B70">Hennig (1941b)</xref> also recorded <italic><tp:taxon-name><tp:taxon-name-part taxon-name-part-type="genus" reg="Sphyracephala">S.</tp:taxon-name-part><tp:taxon-name-part taxon-name-part-type="species" reg="nigrimana">nigrimana</tp:taxon-name-part></tp:taxon-name></italic> from “der Mandschurei” (<abbrev xmlns:xlink="http://www.w3.org/1999/xlink" xlink:title="Museum für Naturkunde der Humboldt-Universität" id="ABBRID0EKBEK" xlink:type="simple">ZMHB</abbrev>). According to <xref ref-type="bibr" rid="B128">Pont and Ackland (2009)</xref>, this locality is in Heilongjiang, China. <xref ref-type="bibr" rid="B181">Yang and Chen (1988)</xref> and <xref ref-type="bibr" rid="B76">Hua (2006)</xref> repeated this Chinese record without additional comments. <xref ref-type="bibr" rid="B113">Nartshuk (2017)</xref> specified that <italic><tp:taxon-name><tp:taxon-name-part taxon-name-part-type="genus" reg="Sphyracephala">S.</tp:taxon-name-part><tp:taxon-name-part taxon-name-part-type="species" reg="nigrimana">nigrimana</tp:taxon-name-part></tp:taxon-name></italic> is distributed in the Primorsky Territory to the north up to the Bikin-Belimbe line (up to ~ 46°48'N). She also mentions specimens from the Suputinsky Nature Reserve (~ <named-content xmlns:xlink="http://www.w3.org/1999/xlink" content-type="dwc:verbatimCoordinates" xlink:type="simple"><named-content content-type="geo-json" specific-use="{&#34;type&#34;:&#34;Point&#34;,&#34;coordinates&#34;:[132.500000,43.666667]}" id="NCID0EMCEK" xlink:type="simple">43°40'N, 132°30'E</named-content></named-content>). <xref ref-type="bibr" rid="B37">Dubatolov (2020)</xref> reported on the presence of <italic><tp:taxon-name><tp:taxon-name-part taxon-name-part-type="genus" reg="Sphyracephala">S.</tp:taxon-name-part><tp:taxon-name-part taxon-name-part-type="species" reg="nigrimana">nigrimana</tp:taxon-name-part></tp:taxon-name></italic> in the more northern Bolshekhekhtsirsky Reserve (<named-content xmlns:xlink="http://www.w3.org/1999/xlink" content-type="dwc:verbatimCoordinates" xlink:type="simple"><named-content content-type="geo-json" specific-use="{&#34;type&#34;:&#34;Point&#34;,&#34;coordinates&#34;:[132.816667,48.283333]}" id="NCID0EDDEK" xlink:type="simple">48°17'N, 132°49'E</named-content></named-content>) near the Amur River. Flies were observed on the sunny wooden wall of the reserve office on 21.x.2020, 29.ix.2021 and 14.x.2021 [sic].</p><p><xref ref-type="bibr" rid="B99">Liu (2009)</xref> listed one ♂ <italic><tp:taxon-name><tp:taxon-name-part taxon-name-part-type="genus" reg="Sphyracephala">S.</tp:taxon-name-part><tp:taxon-name-part taxon-name-part-type="species" reg="nigrimana">nigrimana</tp:taxon-name-part></tp:taxon-name></italic> from Hainan, China. From the same island he also recorded the Nearctic <italic><tp:taxon-name><tp:taxon-name-part taxon-name-part-type="genus" reg="Sphyracephala">S.</tp:taxon-name-part><tp:taxon-name-part taxon-name-part-type="species" reg="brevicornis">brevicornis</tp:taxon-name-part></tp:taxon-name></italic>. However, both records are based on misidentifications as can be verified, for instance, from the wing drawings. Biogeographically, these records would also have been highly unlikely.</p><p>The northern latitude limits of the Nearctic and Palaearctic <italic><tp:taxon-name><tp:taxon-name-part taxon-name-part-type="genus" reg="Sphyracephala">Sphyracephala</tp:taxon-name-part></tp:taxon-name></italic> are quite consistent. The Nearctic species reach in Canada 47°36'N for <italic><tp:taxon-name><tp:taxon-name-part taxon-name-part-type="genus" reg="Sphyracephala">S.</tp:taxon-name-part><tp:taxon-name-part taxon-name-part-type="species" reg="subbifasciata">subbifasciata</tp:taxon-name-part></tp:taxon-name></italic> and 45°30'N for <italic><tp:taxon-name><tp:taxon-name-part taxon-name-part-type="genus" reg="Sphyracephala">S.</tp:taxon-name-part><tp:taxon-name-part taxon-name-part-type="species" reg="brevicornis">brevicornis</tp:taxon-name-part></tp:taxon-name></italic> (<xref ref-type="bibr" rid="B47">Feijen 1989</xref>). The most northern record for <italic><tp:taxon-name><tp:taxon-name-part taxon-name-part-type="genus" reg="Sphyracephala">S.</tp:taxon-name-part><tp:taxon-name-part taxon-name-part-type="species" reg="babadjanidesi">babadjanidesi</tp:taxon-name-part></tp:taxon-name></italic> is found in Hungary with 46°41'N, while for <italic><tp:taxon-name><tp:taxon-name-part taxon-name-part-type="genus" reg="Sphyracephala">S.</tp:taxon-name-part><tp:taxon-name-part taxon-name-part-type="species" reg="nigrimana">nigrimana</tp:taxon-name-part></tp:taxon-name></italic> the northern limit in Russia comes to 48°17'N. Hibernation is found in all four Holarctic species.</p></tp:treatment-sec><tp:treatment-sec><!--Section generated to contain objects referenced in tp:taxon-treatment.--><fig id="F28" position="float" orientation="portrait"><object-id xmlns:xlink="http://www.w3.org/1999/xlink" content-type="doi" xlink:type="simple">10.3897/zookeys.1241.151490.figure100</object-id><object-id xmlns:xlink="http://www.w3.org/1999/xlink" content-type="arpha" xlink:type="simple">C366CB75-FBE0-554C-A55F-C9A35D16C47A</object-id><label>Figure 100.</label><caption><p><italic><tp:taxon-name><tp:taxon-name-part taxon-name-part-type="genus" reg="Sphyracephala">Sphyracephala</tp:taxon-name-part><tp:taxon-name-part taxon-name-part-type="species" reg="brevicornis">brevicornis</tp:taxon-name-part></tp:taxon-name></italic>, eye span plotted against body length. Older measurements for <italic><tp:taxon-name><tp:taxon-name-part taxon-name-part-type="genus" reg="Sphyracephala">S.</tp:taxon-name-part><tp:taxon-name-part taxon-name-part-type="species" reg="brevicornis">brevicornis</tp:taxon-name-part></tp:taxon-name></italic> from the 1970s and 1980s were also used. These measurements were not elaborated with the required accuracy for allometric studies. However, given the large number of data, the allometric lines obtained could be used, though the R<sup>2</sup> values were rather low. Two data points for <italic><tp:taxon-name><tp:taxon-name-part taxon-name-part-type="genus" reg="Sphyracephala">S.</tp:taxon-name-part><tp:taxon-name-part taxon-name-part-type="species" reg="nigrimana">nigrimana</tp:taxon-name-part></tp:taxon-name></italic> are also presented.</p></caption><graphic xmlns:xlink="http://www.w3.org/1999/xlink" xlink:href="zookeys-1241-001_article-151490__-g028.jpg" position="float" orientation="portrait" xlink:type="simple" id="oo_1349221.jpg"><uri content-type="original_file" xlink:type="simple">https://binary.pensoft.net/fig/1349221</uri></graphic></fig><fig id="F33" position="float" orientation="portrait"><object-id xmlns:xlink="http://www.w3.org/1999/xlink" content-type="doi" xlink:type="simple">10.3897/zookeys.1241.151490.figure105</object-id><object-id xmlns:xlink="http://www.w3.org/1999/xlink" content-type="arpha" xlink:type="simple">C98380E7-A8BD-58B7-A57F-BF547086ACF3</object-id><label>Figure 105.</label><caption><p>Eye span plotted against body length for males of eight <italic><tp:taxon-name><tp:taxon-name-part taxon-name-part-type="genus" reg="Sphyracephala">Sphyracephala</tp:taxon-name-part></tp:taxon-name></italic> species. A single data point for <italic><tp:taxon-name><tp:taxon-name-part taxon-name-part-type="genus" reg="Sphyracephala">S.</tp:taxon-name-part><tp:taxon-name-part taxon-name-part-type="species" reg="nigrimana">nigrimana</tp:taxon-name-part></tp:taxon-name></italic> is also shown.</p></caption><graphic xmlns:xlink="http://www.w3.org/1999/xlink" xlink:href="zookeys-1241-001_article-151490__-g033.jpg" position="float" orientation="portrait" xlink:type="simple" id="oo_1349226.jpg"><uri content-type="original_file" xlink:type="simple">https://binary.pensoft.net/fig/1349226</uri></graphic></fig><fig id="F34" position="float" orientation="portrait"><object-id xmlns:xlink="http://www.w3.org/1999/xlink" content-type="doi" xlink:type="simple">10.3897/zookeys.1241.151490.figure106</object-id><object-id xmlns:xlink="http://www.w3.org/1999/xlink" content-type="arpha" xlink:type="simple">FA8F2D04-B8BD-5397-B1C4-5B69EB45ACBF</object-id><label>Figure 106.</label><caption><p>Eye span plotted against body length for females of eight <italic><tp:taxon-name><tp:taxon-name-part taxon-name-part-type="genus" reg="Sphyracephala">Sphyracephala</tp:taxon-name-part></tp:taxon-name></italic> species. A single data point for <italic><tp:taxon-name><tp:taxon-name-part taxon-name-part-type="genus" reg="Sphyracephala">S.</tp:taxon-name-part><tp:taxon-name-part taxon-name-part-type="species" reg="nigrimana">nigrimana</tp:taxon-name-part></tp:taxon-name></italic> is also shown.</p></caption><graphic xmlns:xlink="http://www.w3.org/1999/xlink" xlink:href="zookeys-1241-001_article-151490__-g034.jpg" position="float" orientation="portrait" xlink:type="simple" id="oo_1349227.jpg"><uri content-type="original_file" xlink:type="simple">https://binary.pensoft.net/fig/1349227</uri></graphic></fig><fig id="F35" position="float" orientation="portrait"><object-id xmlns:xlink="http://www.w3.org/1999/xlink" content-type="doi" xlink:type="simple">10.3897/zookeys.1241.151490.figure107</object-id><object-id xmlns:xlink="http://www.w3.org/1999/xlink" content-type="arpha" xlink:type="simple">55959997-584D-5D97-B96B-3C00E9172F5B</object-id><label>Figure 107.</label><caption><p>Geometric morphometric <abbrev xmlns:xlink="http://www.w3.org/1999/xlink" xlink:title="Principal Components Analysis" id="ABBRID0EQ6EK" xlink:type="simple">PCA</abbrev> analysis of <italic><tp:taxon-name><tp:taxon-name-part taxon-name-part-type="genus" reg="Sphyracephala">Sphyracephala</tp:taxon-name-part></tp:taxon-name></italic> wing venation patterns. Grey dots represent landmarks that were placed with the aid of straight (dotted) lines through other landmarks (white dots). Asterisks indicate wings from paratypes of <italic><tp:taxon-name><tp:taxon-name-part taxon-name-part-type="genus" reg="Sphyracephala">S.</tp:taxon-name-part><tp:taxon-name-part taxon-name-part-type="species" reg="europaea">europaea</tp:taxon-name-part></tp:taxon-name></italic> (junior synonym of <italic><tp:taxon-name><tp:taxon-name-part taxon-name-part-type="genus" reg="Sphyracephala">S.</tp:taxon-name-part><tp:taxon-name-part taxon-name-part-type="species" reg="babadjanidesi">babadjanidesi</tp:taxon-name-part></tp:taxon-name></italic>).</p></caption><graphic xmlns:xlink="http://www.w3.org/1999/xlink" xlink:href="zookeys-1241-001_article-151490__-g035.jpg" position="float" orientation="portrait" xlink:type="simple" id="oo_1349228.jpg"><uri content-type="original_file" xlink:type="simple">https://binary.pensoft.net/fig/1349228</uri></graphic></fig><fig id="F36" position="float" orientation="portrait"><object-id xmlns:xlink="http://www.w3.org/1999/xlink" content-type="doi" xlink:type="simple">10.3897/zookeys.1241.151490.figure108</object-id><object-id xmlns:xlink="http://www.w3.org/1999/xlink" content-type="arpha" xlink:type="simple">EA1673EB-61AD-56CB-977E-54933B7E6F83</object-id><label>Figure 108.</label><caption><p>Hierarchical clustering analysis of principal component scores from the <abbrev xmlns:xlink="http://www.w3.org/1999/xlink" xlink:title="Principal Components Analysis" id="ABBRID0ERFFK" xlink:type="simple">PCA</abbrev> in Fig. <xref ref-type="fig" rid="F35">107</xref>, using the average clustering method. Branch labels indicate the Approximately Unbiased p-value (<abbrev xmlns:xlink="http://www.w3.org/1999/xlink" xlink:title="Approximately Unbiased p-value (%)" id="ABBRID0EZFFK" xlink:type="simple">AU</abbrev>) and Bootstrap Probability (<abbrev xmlns:xlink="http://www.w3.org/1999/xlink" xlink:title="Bootstrap Probability values (%)" id="ABBRID0E4FFK" xlink:type="simple">BP</abbrev>). Asterisks indicate wings from paratypes of <italic><tp:taxon-name><tp:taxon-name-part taxon-name-part-type="genus" reg="Sphyracephala">S.</tp:taxon-name-part><tp:taxon-name-part taxon-name-part-type="species" reg="europaea">europaea</tp:taxon-name-part></tp:taxon-name></italic> (junior synonym of <italic><tp:taxon-name><tp:taxon-name-part taxon-name-part-type="genus" reg="Sphyracephala">S.</tp:taxon-name-part><tp:taxon-name-part taxon-name-part-type="species" reg="babadjanidesi">babadjanidesi</tp:taxon-name-part></tp:taxon-name></italic>).</p></caption><graphic xmlns:xlink="http://www.w3.org/1999/xlink" xlink:href="zookeys-1241-001_article-151490__-g036.jpg" position="float" orientation="portrait" xlink:type="simple" id="oo_1349229.jpg"><uri content-type="original_file" xlink:type="simple">https://binary.pensoft.net/fig/1349229</uri></graphic></fig><fig id="F37" position="float" orientation="portrait"><object-id xmlns:xlink="http://www.w3.org/1999/xlink" content-type="doi" xlink:type="simple">10.3897/zookeys.1241.151490.figure109</object-id><object-id xmlns:xlink="http://www.w3.org/1999/xlink" content-type="arpha" xlink:type="simple">59DB36E6-BA43-55A7-A05B-318D1EB771E0</object-id><label>Figure 109.</label><caption><p>Hierarchical clustering analysis of principal component scores from the <abbrev xmlns:xlink="http://www.w3.org/1999/xlink" xlink:title="Principal Components Analysis" id="ABBRID0EEHFK" xlink:type="simple">PCA</abbrev> in Fig. <xref ref-type="fig" rid="F35">107</xref>, using the complete clustering method. Branch labels indicate the Approximately Unbiased p-value (<abbrev xmlns:xlink="http://www.w3.org/1999/xlink" xlink:title="Approximately Unbiased p-value (%)" id="ABBRID0EMHFK" xlink:type="simple">AU</abbrev>) and Bootstrap Probability (<abbrev xmlns:xlink="http://www.w3.org/1999/xlink" xlink:title="Bootstrap Probability values (%)" id="ABBRID0EQHFK" xlink:type="simple">BP</abbrev>). Asterisks indicate wings from paratypes of <italic><tp:taxon-name><tp:taxon-name-part taxon-name-part-type="genus" reg="Sphyracephala">S.</tp:taxon-name-part><tp:taxon-name-part taxon-name-part-type="species" reg="europaea">europaea</tp:taxon-name-part></tp:taxon-name></italic> (junior synonym of <italic><tp:taxon-name><tp:taxon-name-part taxon-name-part-type="genus" reg="Sphyracephala">S.</tp:taxon-name-part><tp:taxon-name-part taxon-name-part-type="species" reg="babadjanidesi">babadjanidesi</tp:taxon-name-part></tp:taxon-name></italic>).</p></caption><graphic xmlns:xlink="http://www.w3.org/1999/xlink" xlink:href="zookeys-1241-001_article-151490__-g037.jpg" position="float" orientation="portrait" xlink:type="simple" id="oo_1349230.jpg"><uri content-type="original_file" xlink:type="simple">https://binary.pensoft.net/fig/1349230</uri></graphic></fig><fig id="F38" position="float" orientation="portrait"><object-id xmlns:xlink="http://www.w3.org/1999/xlink" content-type="doi" xlink:type="simple">10.3897/zookeys.1241.151490.figures110-112</object-id><object-id xmlns:xlink="http://www.w3.org/1999/xlink" content-type="arpha" xlink:type="simple">25375647-7BAD-597C-BF9A-5C5813E742BC</object-id><label>Figures 110–112.</label><caption><p><bold>110</bold> Cladogram of <italic><tp:taxon-name><tp:taxon-name-part taxon-name-part-type="genus" reg="Sphyracephala">Sphyracephala</tp:taxon-name-part></tp:taxon-name></italic> species groups according to <xref ref-type="bibr" rid="B47">Feijen (1989)</xref><bold>111</bold> preferred maximum likelihood phylogeny of the <tp:taxon-name><tp:taxon-name-part taxon-name-part-type="subfamily">Sphyracephalinae</tp:taxon-name-part></tp:taxon-name>, based on molecular analysis (<xref ref-type="bibr" rid="B80">Jackson 2019</xref>, supplemental figure 1, in slightly adapted form). Numbers at nodes represent Ultrafast Bootstrap supports <bold>112</bold> revised cladogram of <italic><tp:taxon-name><tp:taxon-name-part taxon-name-part-type="genus" reg="Sphyracephala">Sphyracephala</tp:taxon-name-part></tp:taxon-name></italic> species groups.</p></caption><graphic xmlns:xlink="http://www.w3.org/1999/xlink" xlink:href="zookeys-1241-001_article-151490__-g038.jpg" position="float" orientation="portrait" xlink:type="simple" id="oo_1349231.jpg"><uri content-type="original_file" xlink:type="simple">https://binary.pensoft.net/fig/1349231</uri></graphic></fig><table-wrap id="T2" position="float" orientation="portrait"><label>Table 2.</label><caption><p>Quantitative characters for <italic><tp:taxon-name><tp:taxon-name-part taxon-name-part-type="genus" reg="Sphyracephala">Sphyracephala</tp:taxon-name-part></tp:taxon-name></italic> species: ratio eye span/ body length and allometric line for eye span on body length, length/width ratio of fore femur. Species are arranged in species groups and subtaxa.</p></caption><table id="TID0EZNCK" rules="all"><tbody><tr><th rowspan="2" colspan="1">
                    <italic>
                      <tp:taxon-name><tp:taxon-name-part taxon-name-part-type="genus" reg="Sphyracephala">Sphyracephala</tp:taxon-name-part></tp:taxon-name>
                    </italic>
                  </th><th rowspan="2" colspan="1"/><th rowspan="1" colspan="1">span/body</th><th rowspan="1" colspan="2">allometric line</th><th rowspan="2" colspan="1">
                    <italic>n</italic>
                  </th><th rowspan="1" colspan="2">fore femur</th><th rowspan="2" colspan="1">
                    <italic>n</italic>
                  </th></tr><tr><th rowspan="1" colspan="1">ratio</th><th rowspan="1" colspan="1">slope</th><th rowspan="1" colspan="1">dimorphism</th><th rowspan="1" colspan="1"><abbrev xmlns:xlink="http://www.w3.org/1999/xlink" xlink:title="(ratio) length/width" id="ABBRID0ETCAI" xlink:type="simple">l/w</abbrev> ratio</th><th rowspan="1" colspan="1">range</th></tr><tr><td rowspan="2" colspan="1" style="background: #d5d6d8">
                    <italic>
                      <tp:taxon-name><tp:taxon-name-part taxon-name-part-type="genus" reg="Sphyracephala">S.</tp:taxon-name-part><tp:taxon-name-part taxon-name-part-type="species" reg="brevicornis">brevicornis</tp:taxon-name-part></tp:taxon-name>
                    </italic>
                  </td><td rowspan="1" colspan="1" style="background: #d5d6d8">♀</td><td rowspan="1" colspan="1" style="background: #d5d6d8">0.43 ± 0.00</td><td rowspan="1" colspan="1" style="background: #d5d6d8">0.30 ± 0.01</td><td rowspan="1" colspan="1" style="background: #d5d6d8">0.04</td><td rowspan="1" colspan="1" style="background: #d5d6d8">203</td><td rowspan="1" colspan="1" style="background: #d5d6d8">2.67 ± 0.02</td><td rowspan="1" colspan="1" style="background: #d5d6d8">2.62–2.72</td><td rowspan="1" colspan="1" style="background: #d5d6d8">6</td></tr><tr><td rowspan="1" colspan="1" style="background: #d5d6d8">♂</td><td rowspan="1" colspan="1" style="background: #d5d6d8">0.44 ± 0.00</td><td rowspan="1" colspan="1" style="background: #d5d6d8">0.34 ± 0.02</td><td rowspan="1" colspan="1" style="background: #d5d6d8"/><td rowspan="1" colspan="1" style="background: #d5d6d8">131</td><td rowspan="1" colspan="1" style="background: #d5d6d8">2.65 ± 0.06</td><td rowspan="1" colspan="1" style="background: #d5d6d8">2.59–2.71</td><td rowspan="1" colspan="1" style="background: #d5d6d8">2</td></tr><tr><td rowspan="2" colspan="1" style="background: #d5d6d8">
                    <italic>
                      <tp:taxon-name><tp:taxon-name-part taxon-name-part-type="genus" reg="Sphyracephala">S.</tp:taxon-name-part><tp:taxon-name-part taxon-name-part-type="species" reg="subbifasciata">subbifasciata</tp:taxon-name-part></tp:taxon-name>
                    </italic>
                  </td><td rowspan="1" colspan="1" style="background: #d5d6d8">♀</td><td rowspan="1" colspan="1" style="background: #d5d6d8">0.41 ± 0.00</td><td rowspan="1" colspan="1" style="background: #d5d6d8">0.27 ± 0.04</td><td rowspan="1" colspan="1" style="background: #d5d6d8">0.01</td><td rowspan="1" colspan="1" style="background: #d5d6d8">32</td><td rowspan="1" colspan="1" style="background: #d5d6d8">2.43</td><td rowspan="1" colspan="1" style="background: #d5d6d8">–</td><td rowspan="1" colspan="1" style="background: #d5d6d8">1</td></tr><tr><td rowspan="1" colspan="1" style="background: #d5d6d8">♂</td><td rowspan="1" colspan="1" style="background: #d5d6d8">0.43 ± 0.00</td><td rowspan="1" colspan="1" style="background: #d5d6d8">0.28 ± 0.07</td><td rowspan="1" colspan="1" style="background: #d5d6d8"/><td rowspan="1" colspan="1" style="background: #d5d6d8">16</td><td rowspan="1" colspan="1" style="background: #d5d6d8">2.43</td><td rowspan="1" colspan="1" style="background: #d5d6d8">–</td><td rowspan="1" colspan="1" style="background: #d5d6d8">1</td></tr><tr><td rowspan="2" colspan="1" style="background: #d5d6d8">
                    <italic>
                      <tp:taxon-name><tp:taxon-name-part taxon-name-part-type="genus" reg="Sphyracephala">S.</tp:taxon-name-part><tp:taxon-name-part taxon-name-part-type="species" reg="nigrimana">nigrimana</tp:taxon-name-part></tp:taxon-name>
                    </italic>
                  </td><td rowspan="1" colspan="1" style="background: #d5d6d8">♀</td><td rowspan="1" colspan="1" style="background: #d5d6d8">0.38</td><td rowspan="1" colspan="1" style="background: #d5d6d8"/><td rowspan="1" colspan="1" style="background: #d5d6d8"/><td rowspan="1" colspan="1" style="background: #d5d6d8">1</td><td rowspan="1" colspan="1" style="background: #d5d6d8">2.86</td><td rowspan="1" colspan="1" style="background: #d5d6d8">–</td><td rowspan="1" colspan="1" style="background: #d5d6d8">1</td></tr><tr><td rowspan="1" colspan="1" style="background: #d5d6d8">♂</td><td rowspan="1" colspan="1" style="background: #d5d6d8">0.40</td><td rowspan="1" colspan="1" style="background: #d5d6d8"/><td rowspan="1" colspan="1" style="background: #d5d6d8"/><td rowspan="1" colspan="1" style="background: #d5d6d8">1</td><td rowspan="1" colspan="1" style="background: #d5d6d8">2.73</td><td rowspan="1" colspan="1" style="background: #d5d6d8">–</td><td rowspan="1" colspan="1" style="background: #d5d6d8">1</td></tr><tr><td rowspan="2" colspan="1">
                    <italic>
                      <tp:taxon-name><tp:taxon-name-part taxon-name-part-type="genus" reg="Sphyracephala">S.</tp:taxon-name-part><tp:taxon-name-part taxon-name-part-type="species" reg="babadjanidesi">babadjanidesi</tp:taxon-name-part></tp:taxon-name>
                    </italic>
                  </td><td rowspan="1" colspan="1">♀</td><td rowspan="1" colspan="1">0.52 ± 0.03</td><td rowspan="1" colspan="1">0.54 ± 0.03</td><td rowspan="1" colspan="1">0.39</td><td rowspan="1" colspan="1">38</td><td rowspan="1" colspan="1">2.74 ± 0.03</td><td rowspan="1" colspan="1">2.69–2.80</td><td rowspan="1" colspan="1">3</td></tr><tr><td rowspan="1" colspan="1">♂</td><td rowspan="1" colspan="1">0.60 ± 0.05</td><td rowspan="1" colspan="1">0.93 ± 0.06</td><td rowspan="1" colspan="1"/><td rowspan="1" colspan="1">41</td><td rowspan="1" colspan="1">2.82 ± 0.02</td><td rowspan="1" colspan="1">2.79–2.85</td><td rowspan="1" colspan="1">3</td></tr><tr><td rowspan="2" colspan="1">
                    <italic>
                      <tp:taxon-name><tp:taxon-name-part taxon-name-part-type="genus" reg="Sphyracephala">S.</tp:taxon-name-part><tp:taxon-name-part taxon-name-part-type="species" reg="munroi">munroi</tp:taxon-name-part></tp:taxon-name>
                    </italic>
                  </td><td rowspan="1" colspan="1">♀</td><td rowspan="1" colspan="1">0.61 ± 0.00</td><td rowspan="1" colspan="1">0.74 ± 0.03</td><td rowspan="1" colspan="1">0.33</td><td rowspan="1" colspan="1">40</td><td rowspan="1" colspan="1">3.63 ± 0.06</td><td rowspan="1" colspan="1">3.36–3.90</td><td rowspan="1" colspan="1">10</td></tr><tr><td rowspan="1" colspan="1">♂</td><td rowspan="1" colspan="1">0.67 ± 0.00</td><td rowspan="1" colspan="1">1.07 ± 0.06</td><td rowspan="1" colspan="1"/><td rowspan="1" colspan="1">40</td><td rowspan="1" colspan="1">3.63 ± 0.03</td><td rowspan="1" colspan="1">3.50–3.83</td><td rowspan="1" colspan="1">10</td></tr><tr><td rowspan="2" colspan="1" style="background: #d5d6d8">
                    <italic>
                      <tp:taxon-name><tp:taxon-name-part taxon-name-part-type="genus" reg="Sphyracephala">S.</tp:taxon-name-part><tp:taxon-name-part taxon-name-part-type="species" reg="hearseiana">hearseiana</tp:taxon-name-part></tp:taxon-name>
                    </italic>
                  </td><td rowspan="1" colspan="1" style="background: #d5d6d8">♀</td><td rowspan="1" colspan="1" style="background: #d5d6d8">0.51 ± 0.00</td><td rowspan="1" colspan="1" style="background: #d5d6d8">0.51 ± 0.02</td><td rowspan="1" colspan="1" style="background: #d5d6d8">0.05</td><td rowspan="1" colspan="1" style="background: #d5d6d8">15</td><td rowspan="1" colspan="1" style="background: #d5d6d8">2.44 ± 0.02</td><td rowspan="1" colspan="1" style="background: #d5d6d8">2.30–2.55</td><td rowspan="1" colspan="1" style="background: #d5d6d8">15</td></tr><tr><td rowspan="1" colspan="1" style="background: #d5d6d8">♂</td><td rowspan="1" colspan="1" style="background: #d5d6d8">0.53 ± 0.00</td><td rowspan="1" colspan="1" style="background: #d5d6d8">0.56 ± 0.03</td><td rowspan="1" colspan="1" style="background: #d5d6d8"/><td rowspan="1" colspan="1" style="background: #d5d6d8">15</td><td rowspan="1" colspan="1" style="background: #d5d6d8">2.48 ± 0.02</td><td rowspan="1" colspan="1" style="background: #d5d6d8">2.37–2.60</td><td rowspan="1" colspan="1" style="background: #d5d6d8">15</td></tr><tr><td rowspan="2" colspan="1" style="background: #d5d6d8">
                    <italic>
                      <tp:taxon-name><tp:taxon-name-part taxon-name-part-type="genus" reg="Sphyracephala">S.</tp:taxon-name-part><tp:taxon-name-part taxon-name-part-type="species" reg="beccarii">beccarii</tp:taxon-name-part></tp:taxon-name>
                    </italic>
                  </td><td rowspan="1" colspan="1" style="background: #d5d6d8">♀</td><td rowspan="1" colspan="1" style="background: #d5d6d8">0.49 ± 0.00</td><td rowspan="1" colspan="1" style="background: #d5d6d8">0.49 ± 0.02</td><td rowspan="1" colspan="1" style="background: #d5d6d8">0.07</td><td rowspan="1" colspan="1" style="background: #d5d6d8">40</td><td rowspan="1" colspan="1" style="background: #d5d6d8">2.48 ± 0.02</td><td rowspan="1" colspan="1" style="background: #d5d6d8">2.40–2.61</td><td rowspan="1" colspan="1" style="background: #d5d6d8">10</td></tr><tr><td rowspan="1" colspan="1" style="background: #d5d6d8">♂</td><td rowspan="1" colspan="1" style="background: #d5d6d8">0.53 ± 0.00</td><td rowspan="1" colspan="1" style="background: #d5d6d8">0.56 ± 0.03</td><td rowspan="1" colspan="1" style="background: #d5d6d8"/><td rowspan="1" colspan="1" style="background: #d5d6d8">40</td><td rowspan="1" colspan="1" style="background: #d5d6d8">2.53 ± 0.03</td><td rowspan="1" colspan="1" style="background: #d5d6d8">2.42–2.80</td><td rowspan="1" colspan="1" style="background: #d5d6d8">15</td></tr><tr><td rowspan="1" colspan="1">
                    <italic>
                      <tp:taxon-name><tp:taxon-name-part taxon-name-part-type="genus" reg="Sphyracephala">S.</tp:taxon-name-part><tp:taxon-name-part taxon-name-part-type="species" reg="detrahens">detrahens</tp:taxon-name-part></tp:taxon-name>
                    </italic>
                  </td><td rowspan="1" colspan="1">♂</td><td rowspan="1" colspan="1">0.63</td><td rowspan="1" colspan="1"/><td rowspan="1" colspan="1"/><td rowspan="1" colspan="1">1</td><td rowspan="1" colspan="1">3.06</td><td rowspan="1" colspan="1">–</td><td rowspan="1" colspan="1">1</td></tr><tr><td rowspan="2" colspan="1">
                    <italic>
                      <tp:taxon-name><tp:taxon-name-part taxon-name-part-type="genus" reg="Sphyracephala">S.</tp:taxon-name-part><tp:taxon-name-part taxon-name-part-type="species" reg="bipunctipennis">bipunctipennis</tp:taxon-name-part></tp:taxon-name>
                    </italic>
                  </td><td rowspan="1" colspan="1">♀</td><td rowspan="1" colspan="1">0.49 ± 0.01</td><td rowspan="1" colspan="1">0.58 ± 0.15</td><td rowspan="1" colspan="1"/><td rowspan="1" colspan="1">4</td><td rowspan="1" colspan="1">3.46 ± 0.03</td><td rowspan="1" colspan="1">3.43–3.54</td><td rowspan="1" colspan="1">4</td></tr><tr><td rowspan="1" colspan="1">♂</td><td rowspan="1" colspan="1">0.62</td><td rowspan="1" colspan="1"/><td rowspan="1" colspan="1"/><td rowspan="1" colspan="1">1</td><td rowspan="1" colspan="1">3.49 ± 0.13</td><td rowspan="1" colspan="1">3.36–3.62</td><td rowspan="1" colspan="1">2</td></tr><tr><td rowspan="2" colspan="1"><tp:taxon-name><tp:taxon-name-part taxon-name-part-type="genus" reg="Sphyracephala">S.</tp:taxon-name-part><tp:taxon-name-part taxon-name-part-type="uncertainty-rank">nr</tp:taxon-name-part><tp:taxon-name-part taxon-name-part-type="species" reg="detrahens">detrahens</tp:taxon-name-part></tp:taxon-name>, Solomon Islands</td><td rowspan="1" colspan="1">♀</td><td rowspan="1" colspan="1">0.73 ± 0.01</td><td rowspan="1" colspan="1">0.97 ± 0.07</td><td rowspan="1" colspan="1">0.67</td><td rowspan="1" colspan="1">14</td><td rowspan="1" colspan="1">3.11 ± 0.06</td><td rowspan="1" colspan="1">2.81–3.36</td><td rowspan="1" colspan="1">9</td></tr><tr><td rowspan="1" colspan="1">♂</td><td rowspan="1" colspan="1">0.78 ± 0.01</td><td rowspan="1" colspan="1">1.63 ± 0.07</td><td rowspan="1" colspan="1"/><td rowspan="1" colspan="1">20</td><td rowspan="1" colspan="1">3.11 ± 0.03</td><td rowspan="1" colspan="1">2.96–3.23</td><td rowspan="1" colspan="1">10</td></tr><tr><td rowspan="2" colspan="1"><tp:taxon-name><tp:taxon-name-part taxon-name-part-type="genus" reg="Sphyracephala">S.</tp:taxon-name-part><tp:taxon-name-part taxon-name-part-type="uncertainty-rank">nr</tp:taxon-name-part><tp:taxon-name-part taxon-name-part-type="species" reg="detrahens">detrahens</tp:taxon-name-part></tp:taxon-name>, Japan</td><td rowspan="1" colspan="1">♀</td><td rowspan="1" colspan="1">0.73 ± 0.01</td><td rowspan="1" colspan="1">1.03 ± 0.06</td><td rowspan="1" colspan="1"/><td rowspan="1" colspan="1">6</td><td rowspan="1" colspan="1">3.19 ± 0.01</td><td rowspan="1" colspan="1">3.15–3.20</td><td rowspan="1" colspan="1">6</td></tr><tr><td rowspan="1" colspan="1">♂</td><td rowspan="1" colspan="1">0.78 ± 0.02</td><td rowspan="1" colspan="1">1.40 ± 0.11</td><td rowspan="1" colspan="1"/><td rowspan="1" colspan="1">4</td><td rowspan="1" colspan="1">3.25 ± 0.02</td><td rowspan="1" colspan="1">3.20–3.29</td><td rowspan="1" colspan="1">4</td></tr></tbody></table></table-wrap><table-wrap id="T3" position="float" orientation="portrait"><label>Table 3.</label><caption><p>Quantitative characters for <italic><tp:taxon-name><tp:taxon-name-part taxon-name-part-type="genus" reg="Sphyracephala">Sphyracephala</tp:taxon-name-part></tp:taxon-name></italic> species: ratio scutellar spine/scutellar length and ratio apical seta/ scutellar spine. Species are arranged in species groups and subtaxa.</p></caption><table id="TID0E4MDK" rules="all"><tbody><tr><th rowspan="2" colspan="1">
                    <italic>
                      <tp:taxon-name><tp:taxon-name-part taxon-name-part-type="genus" reg="Sphyracephala">Sphyracephala</tp:taxon-name-part></tp:taxon-name>
                    </italic>
                  </th><th rowspan="2" colspan="1"/><th rowspan="1" colspan="1">scutellar spine/scutellum</th><th rowspan="2" colspan="1">
                    <italic>n</italic>
                  </th><th rowspan="1" colspan="1">apical seta/scutellar spine</th><th rowspan="2" colspan="1">
                    <italic>n</italic>
                  </th></tr><tr><th rowspan="1" colspan="1">ratio</th><th rowspan="1" colspan="1">ratio</th></tr><tr><td rowspan="2" colspan="1" style="background: #d5d6d8">
                    <italic>
                      <tp:taxon-name><tp:taxon-name-part taxon-name-part-type="genus" reg="Sphyracephala">S.</tp:taxon-name-part><tp:taxon-name-part taxon-name-part-type="species" reg="brevicornis">brevicornis</tp:taxon-name-part></tp:taxon-name>
                    </italic>
                  </td><td rowspan="1" colspan="1" style="background: #d5d6d8">♀</td><td rowspan="1" colspan="1" style="background: #d5d6d8">0.65 ± 0.03</td><td rowspan="1" colspan="1" style="background: #d5d6d8">6</td><td rowspan="1" colspan="1" style="background: #d5d6d8">2.82 ± 0.06</td><td rowspan="1" colspan="1" style="background: #d5d6d8">6</td></tr><tr><td rowspan="1" colspan="1" style="background: #d5d6d8">♂</td><td rowspan="1" colspan="1" style="background: #d5d6d8">0.64 ± 0.00</td><td rowspan="1" colspan="1" style="background: #d5d6d8">2</td><td rowspan="1" colspan="1" style="background: #d5d6d8">3.00</td><td rowspan="1" colspan="1" style="background: #d5d6d8">1</td></tr><tr><td rowspan="2" colspan="1" style="background: #d5d6d8">
                    <italic>
                      <tp:taxon-name><tp:taxon-name-part taxon-name-part-type="genus" reg="Sphyracephala">S.</tp:taxon-name-part><tp:taxon-name-part taxon-name-part-type="species" reg="subbifasciata">subbifasciata</tp:taxon-name-part></tp:taxon-name>
                    </italic>
                  </td><td rowspan="1" colspan="1" style="background: #d5d6d8">♀</td><td rowspan="1" colspan="1" style="background: #d5d6d8">0.54</td><td rowspan="1" colspan="1" style="background: #d5d6d8">1</td><td rowspan="1" colspan="1" style="background: #d5d6d8">3.86</td><td rowspan="1" colspan="1" style="background: #d5d6d8">1</td></tr><tr><td rowspan="1" colspan="1" style="background: #d5d6d8">♂</td><td rowspan="1" colspan="1" style="background: #d5d6d8">0.54</td><td rowspan="1" colspan="1" style="background: #d5d6d8">1</td><td rowspan="1" colspan="1" style="background: #d5d6d8">3.86</td><td rowspan="1" colspan="1" style="background: #d5d6d8">1</td></tr><tr><td rowspan="2" colspan="1" style="background: #d5d6d8">
                    <italic>
                      <tp:taxon-name><tp:taxon-name-part taxon-name-part-type="genus" reg="Sphyracephala">S.</tp:taxon-name-part><tp:taxon-name-part taxon-name-part-type="species" reg="nigrimana">nigrimana</tp:taxon-name-part></tp:taxon-name>
                    </italic>
                  </td><td rowspan="1" colspan="1" style="background: #d5d6d8">♀</td><td rowspan="1" colspan="1" style="background: #d5d6d8">0.75</td><td rowspan="1" colspan="1" style="background: #d5d6d8">1</td><td rowspan="1" colspan="1" style="background: #d5d6d8">3.22</td><td rowspan="1" colspan="1" style="background: #d5d6d8">1</td></tr><tr><td rowspan="1" colspan="1" style="background: #d5d6d8">♂</td><td rowspan="1" colspan="1" style="background: #d5d6d8">0.65</td><td rowspan="1" colspan="1" style="background: #d5d6d8">1</td><td rowspan="1" colspan="1" style="background: #d5d6d8">2.82</td><td rowspan="1" colspan="1" style="background: #d5d6d8">1</td></tr><tr><td rowspan="2" colspan="1">
                    <italic>
                      <tp:taxon-name><tp:taxon-name-part taxon-name-part-type="genus" reg="Sphyracephala">S.</tp:taxon-name-part><tp:taxon-name-part taxon-name-part-type="species" reg="babadjanidesi">babadjanidesi</tp:taxon-name-part></tp:taxon-name>
                    </italic>
                  </td><td rowspan="1" colspan="1">♀</td><td rowspan="1" colspan="1">0.43 ± 0.01</td><td rowspan="1" colspan="1">28</td><td rowspan="1" colspan="1">5.36 ± 0.13</td><td rowspan="1" colspan="1">20</td></tr><tr><td rowspan="1" colspan="1">♂</td><td rowspan="1" colspan="1">0.41 ± 0.01</td><td rowspan="1" colspan="1">40</td><td rowspan="1" colspan="1">5.50 ± 0.09</td><td rowspan="1" colspan="1">35</td></tr><tr><td rowspan="2" colspan="1">
                    <italic>
                      <tp:taxon-name><tp:taxon-name-part taxon-name-part-type="genus" reg="Sphyracephala">S.</tp:taxon-name-part><tp:taxon-name-part taxon-name-part-type="species" reg="munroi">munroi</tp:taxon-name-part></tp:taxon-name>
                    </italic>
                  </td><td rowspan="1" colspan="1">♀</td><td rowspan="1" colspan="1">0.43 ± 0.01</td><td rowspan="1" colspan="1">10</td><td rowspan="1" colspan="1">6.10 ± 0.22</td><td rowspan="1" colspan="1">10</td></tr><tr><td rowspan="1" colspan="1">♂</td><td rowspan="1" colspan="1">0.44 ± 0.01</td><td rowspan="1" colspan="1">10</td><td rowspan="1" colspan="1">6.11 ± 0.11</td><td rowspan="1" colspan="1">9</td></tr><tr><td rowspan="2" colspan="1" style="background: #d5d6d8">
                    <italic>
                      <tp:taxon-name><tp:taxon-name-part taxon-name-part-type="genus" reg="Sphyracephala">S.</tp:taxon-name-part><tp:taxon-name-part taxon-name-part-type="species" reg="hearseiana">hearseiana</tp:taxon-name-part></tp:taxon-name>
                    </italic>
                  </td><td rowspan="1" colspan="1" style="background: #d5d6d8">♀</td><td rowspan="1" colspan="1" style="background: #d5d6d8">0.56 ± 0.01</td><td rowspan="1" colspan="1" style="background: #d5d6d8">12</td><td rowspan="1" colspan="1" style="background: #d5d6d8">3.60 ± 0.09</td><td rowspan="1" colspan="1" style="background: #d5d6d8">9</td></tr><tr><td rowspan="1" colspan="1" style="background: #d5d6d8">♂</td><td rowspan="1" colspan="1" style="background: #d5d6d8">0.55 ± 0.01</td><td rowspan="1" colspan="1" style="background: #d5d6d8">10</td><td rowspan="1" colspan="1" style="background: #d5d6d8">3.71 ± 0.12</td><td rowspan="1" colspan="1" style="background: #d5d6d8">7</td></tr><tr><td rowspan="2" colspan="1" style="background: #d5d6d8">
                    <italic>
                      <tp:taxon-name><tp:taxon-name-part taxon-name-part-type="genus" reg="Sphyracephala">S.</tp:taxon-name-part><tp:taxon-name-part taxon-name-part-type="species" reg="beccarii">beccarii</tp:taxon-name-part></tp:taxon-name>
                    </italic>
                  </td><td rowspan="1" colspan="1" style="background: #d5d6d8">♀</td><td rowspan="1" colspan="1" style="background: #d5d6d8">0.48 ± 0.01</td><td rowspan="1" colspan="1" style="background: #d5d6d8">15</td><td rowspan="1" colspan="1" style="background: #d5d6d8">3.91 ± 0.10</td><td rowspan="1" colspan="1" style="background: #d5d6d8">15</td></tr><tr><td rowspan="1" colspan="1" style="background: #d5d6d8">♂</td><td rowspan="1" colspan="1" style="background: #d5d6d8">0.53 ± 0.01</td><td rowspan="1" colspan="1" style="background: #d5d6d8">10</td><td rowspan="1" colspan="1" style="background: #d5d6d8">3.85 ± 0.11</td><td rowspan="1" colspan="1" style="background: #d5d6d8">10</td></tr><tr><td rowspan="2" colspan="1">
                    <italic>
                      <tp:taxon-name><tp:taxon-name-part taxon-name-part-type="genus" reg="Sphyracephala">S.</tp:taxon-name-part><tp:taxon-name-part taxon-name-part-type="species" reg="detrahens">detrahens</tp:taxon-name-part></tp:taxon-name>
                    </italic>
                  </td><td rowspan="1" colspan="1">♀</td><td rowspan="1" colspan="1">0.88</td><td rowspan="1" colspan="1">1</td><td rowspan="1" colspan="1">2.93</td><td rowspan="1" colspan="1">1</td></tr><tr><td rowspan="1" colspan="1">♂</td><td rowspan="1" colspan="1">1.10 ± 0.26</td><td rowspan="1" colspan="1">2*</td><td rowspan="1" colspan="1">2.64</td><td rowspan="1" colspan="1">1</td></tr><tr><td rowspan="2" colspan="1">
                    <italic>
                      <tp:taxon-name><tp:taxon-name-part taxon-name-part-type="genus" reg="Sphyracephala">S.</tp:taxon-name-part><tp:taxon-name-part taxon-name-part-type="species" reg="bipunctipennis">bipunctipennis</tp:taxon-name-part></tp:taxon-name>
                    </italic>
                  </td><td rowspan="1" colspan="1">♀</td><td rowspan="1" colspan="1">1.02 ± 0.02</td><td rowspan="1" colspan="1">4</td><td rowspan="1" colspan="1">2.50 ± 0.02</td><td rowspan="1" colspan="1">4</td></tr><tr><td rowspan="1" colspan="1">♂</td><td rowspan="1" colspan="1">1.12</td><td rowspan="1" colspan="1">1</td><td rowspan="1" colspan="1"/><td rowspan="1" colspan="1"/></tr><tr><td rowspan="2" colspan="1"><tp:taxon-name><tp:taxon-name-part taxon-name-part-type="genus" reg="Sphyracephala">S.</tp:taxon-name-part><tp:taxon-name-part taxon-name-part-type="uncertainty-rank">nr</tp:taxon-name-part><tp:taxon-name-part taxon-name-part-type="species" reg="detrahens">detrahens</tp:taxon-name-part></tp:taxon-name> Solomon Islands</td><td rowspan="1" colspan="1">♀</td><td rowspan="1" colspan="1">0.98 ± 0.02</td><td rowspan="1" colspan="1">10</td><td rowspan="1" colspan="1">2.85 ± 0.10</td><td rowspan="1" colspan="1">6</td></tr><tr><td rowspan="1" colspan="1">♂</td><td rowspan="1" colspan="1">0.97 ± 0.02</td><td rowspan="1" colspan="1">10</td><td rowspan="1" colspan="1">2.94 ± 0.10</td><td rowspan="1" colspan="1">6</td></tr><tr><td rowspan="2" colspan="1"><tp:taxon-name><tp:taxon-name-part taxon-name-part-type="genus" reg="Sphyracephala">S.</tp:taxon-name-part><tp:taxon-name-part taxon-name-part-type="uncertainty-rank">nr</tp:taxon-name-part><tp:taxon-name-part taxon-name-part-type="species" reg="detrahens">detrahens</tp:taxon-name-part></tp:taxon-name> Japan</td><td rowspan="1" colspan="1">♀</td><td rowspan="1" colspan="1">0.90 ± 0.01</td><td rowspan="1" colspan="1">6</td><td rowspan="1" colspan="1">2.38 ± 0.08</td><td rowspan="1" colspan="1">2</td></tr><tr><td rowspan="1" colspan="1">♂</td><td rowspan="1" colspan="1">0.85 ± 0.04</td><td rowspan="1" colspan="1">4</td><td rowspan="1" colspan="1">2.86 ± 0.14</td><td rowspan="1" colspan="1">4</td></tr></tbody></table><table-wrap-foot><fn><p>* Both from Sulawesi, but perhaps not conspecific.</p></fn></table-wrap-foot></table-wrap></tp:treatment-sec><ref-list><ref id="B47"><mixed-citation xmlns:xlink="http://www.w3.org/1999/xlink" xlink:type="simple"><person-group><name name-style="western"><surname>Feijen</surname><given-names>HR</given-names></name></person-group> (<year>1989</year>) <article-title><tp:taxon-name><tp:taxon-name-part taxon-name-part-type="family">Diopsidae</tp:taxon-name-part></tp:taxon-name>. Volume IX, <tp:taxon-name><tp:taxon-name-part taxon-name-part-type="suborder">Cyclorrhapha</tp:taxon-name-part></tp:taxon-name> III (<tp:taxon-name><tp:taxon-name-part taxon-name-part-type="infraorder">Schizophora</tp:taxon-name-part></tp:taxon-name> other than <tp:taxon-name><tp:taxon-name-part taxon-name-part-type="parvorder">Calyptratae</tp:taxon-name-part></tp:taxon-name>), Part 12.</article-title> In: <person-group><name name-style="western"><surname>Griffiths</surname><given-names>GCD</given-names></name></person-group> (<role>Ed.</role>) <issue-title>Flies of the Nearctic Region.</issue-title><source>Schweizerbart, Stuttgart, Germany</source>, <fpage>1</fpage>–<lpage>122</lpage>. <ext-link xlink:href="https://www.schweizerbart.de/publications/detail/isbn/9783510700165/Griffiths_Flies_of_the_Nearctic_Region" ext-link-type="uri" xlink:type="simple">https://www.schweizerbart.de/publications/detail/isbn/9783510700165/Griffiths_Flies_of_the_Nearctic_Region</ext-link></mixed-citation></ref><ref id="B80"><mixed-citation xmlns:xlink="http://www.w3.org/1999/xlink" xlink:type="simple"><person-group><name name-style="western"><surname>Jackson</surname><given-names>MD</given-names></name></person-group> (<year>2019</year>) <source>Placement of <tp:taxon-name><tp:taxon-name-part taxon-name-part-type="subfamily">Micropezinae</tp:taxon-name-part></tp:taxon-name> (<tp:taxon-name><tp:taxon-name-part taxon-name-part-type="family">Micropezidae</tp:taxon-name-part></tp:taxon-name>) on the <tp:taxon-name><tp:taxon-name-part taxon-name-part-type="order">Diptera</tp:taxon-name-part></tp:taxon-name> Tree of Life: a Molecular Phylogenetic Approach. PhD thesis, The University of Guelph.</source><publisher-name>Ontario</publisher-name>, <publisher-loc>Canada</publisher-loc>, <size units="page">215 pp</size>. <ext-link xlink:href="http://hdl.handle.net/10214/15240" ext-link-type="uri" xlink:type="simple">http://hdl.handle.net/10214/15240</ext-link></mixed-citation></ref><ref id="B121"><mixed-citation xmlns:xlink="http://www.w3.org/1999/xlink" xlink:type="simple"><person-group><name name-style="western"><surname>Osten Sacken</surname><given-names>CR</given-names></name></person-group> (<year>1882</year>) <tp:taxon-name><tp:taxon-name-part taxon-name-part-type="order">Diptera</tp:taxon-name-part></tp:taxon-name> from the Philippine Islands brought home by Dr. Carl Semper, and described by C.R. Osten Sacken. Berliner Entomologische Zeitschrift 26 (2): 187–252 (continuation of 26 (1): 83–120). <ext-link xlink:href="https://www.biodiversitylibrary.org/itemdetails/101211" ext-link-type="uri" xlink:type="simple">https://www.biodiversitylibrary.org/itemdetails/101211</ext-link></mixed-citation></ref><ref id="B10"><mixed-citation xmlns:xlink="http://www.w3.org/1999/xlink" xlink:type="simple"><person-group><name name-style="western"><surname>Bezzi</surname><given-names>M</given-names></name></person-group> (<year>1922</year>) <article-title>Note sur la présence en Algérie du <italic><tp:taxon-name><tp:taxon-name-part taxon-name-part-type="genus">Sphyracephala</tp:taxon-name-part><tp:taxon-name-part taxon-name-part-type="species">hearseiana</tp:taxon-name-part></tp:taxon-name></italic> Westw. de l’Inde et sur la synonymie de ce Diptère.</article-title><source>Bulletin du Muséum National d’Histoire Naturelle</source><volume>28</volume>: <fpage>69</fpage>–<lpage>72</lpage>. <ext-link xlink:href="https://www.biodiversitylibrary.org/item/137425#page/79/" ext-link-type="uri" xlink:type="simple">https://www.biodiversitylibrary.org/item/137425#page/79/</ext-link></mixed-citation></ref><ref id="B95"><mixed-citation xmlns:xlink="http://www.w3.org/1999/xlink" xlink:type="simple"><person-group><name name-style="western"><surname>Lindner</surname><given-names>E</given-names></name></person-group> (<year>1925</year>) <article-title>Kurze Charakteristik der paläarktischen Dipterenfamilien. 39c. <tp:taxon-name><tp:taxon-name-part taxon-name-part-type="family">Diopsidae</tp:taxon-name-part></tp:taxon-name>.</article-title> In: <person-group><name name-style="western"><surname>Lindner</surname><given-names>E</given-names></name></person-group> (<role>Ed.</role>) <issue-title>Die Fliegen der Palaearktischen Region – Handbuch, vol.</issue-title><source>1, installment 74. Schweizerbart, Stuttgart, Germany</source>, <fpage>166</fpage>–<lpage>168</lpage>. <ext-link xlink:href="http://www.schweizerbart.de//publications/detail/isbn/9783510430017/Lindner%5C_Die%5C_Fliegen%5C_Band%5C_I%5C_Handbuch" ext-link-type="uri" xlink:type="simple">http://www.schweizerbart.de//publications/detail/isbn/9783510430017/Lindner\_Die\_Fliegen\_Band\_I\_Handbuch</ext-link></mixed-citation></ref><ref id="B17"><mixed-citation xmlns:xlink="http://www.w3.org/1999/xlink" xlink:type="simple"><person-group><name name-style="western"><surname>Brunetti</surname><given-names>E</given-names></name></person-group> (<year>1928</year>) <article-title>XXXI. Revisionary notes on the <tp:taxon-name><tp:taxon-name-part taxon-name-part-type="family">Diopsidae</tp:taxon-name-part></tp:taxon-name> (<tp:taxon-name><tp:taxon-name-part taxon-name-part-type="order">Diptera</tp:taxon-name-part></tp:taxon-name>).</article-title><source>Annals &amp; Magazine of Natural History</source><volume>2</volume>(<issue>9</issue>): <fpage>266</fpage>–<lpage>273</lpage>. <ext-link xlink:href="10.1080/00222932808672876" ext-link-type="doi" xlink:type="simple">https://doi.org/10.1080/00222932808672876</ext-link></mixed-citation></ref><ref id="B63"><mixed-citation xmlns:xlink="http://www.w3.org/1999/xlink" xlink:type="simple"><person-group><name name-style="western"><surname>Frey</surname><given-names>R</given-names></name></person-group> (<year>1928</year>) <article-title>Philippinische Dipteren. V. Fam. <tp:taxon-name><tp:taxon-name-part taxon-name-part-type="family">Diopsidae</tp:taxon-name-part></tp:taxon-name>.</article-title><source><italic>Notulae Entomologicae</italic>, <italic>Helsingfors</italic></source><volume>8</volume>: <fpage>69</fpage>–<lpage>77</lpage>. <ext-link xlink:href="https://archive.org/details/notulae-entomologicae-300014_08_1928_a" ext-link-type="uri" xlink:type="simple">https://archive.org/details/notulae-entomologicae-300014_08_1928_a</ext-link></mixed-citation></ref><ref id="B69"><mixed-citation xmlns:xlink="http://www.w3.org/1999/xlink" xlink:type="simple"><person-group><name name-style="western"><surname>Hennig</surname><given-names>W</given-names></name></person-group> (<year>1941a</year>) <article-title>Beiträge zur Kenntnis des Kopulationsapparates und der Systematik der Acalyptraten. III. <tp:taxon-name><tp:taxon-name-part taxon-name-part-type="family">Pallopteridae</tp:taxon-name-part></tp:taxon-name>, <tp:taxon-name><tp:taxon-name-part taxon-name-part-type="family">Thyreophoridae</tp:taxon-name-part></tp:taxon-name>, <tp:taxon-name><tp:taxon-name-part taxon-name-part-type="family">Diopsidae</tp:taxon-name-part></tp:taxon-name>, <italic><tp:taxon-name><tp:taxon-name-part taxon-name-part-type="genus">Pseudopomyza</tp:taxon-name-part></tp:taxon-name></italic>, <italic><tp:taxon-name><tp:taxon-name-part taxon-name-part-type="genus">Pseudodinia</tp:taxon-name-part></tp:taxon-name></italic>.</article-title><source>Arbeiten über Morphologische und Taxonomische Entomologie aus Berlin-Dahlem</source><volume>8</volume>: <fpage>54</fpage>–<lpage>65</lpage>. [pl. 3] <ext-link xlink:href="http://sdei.senckenberg.de/~openaccess/02103.pdf" ext-link-type="uri" xlink:type="simple">http://sdei.senckenberg.de/~openaccess/02103.pdf</ext-link></mixed-citation></ref><ref id="B160"><mixed-citation xmlns:xlink="http://www.w3.org/1999/xlink" xlink:type="simple"><person-group><name name-style="western"><surname>Steyskal</surname><given-names>G</given-names></name></person-group> (<year>1972</year>) <article-title>A catalogue of species and key to the genera of the family <tp:taxon-name><tp:taxon-name-part taxon-name-part-type="family">Diopsidae</tp:taxon-name-part></tp:taxon-name> (<tp:taxon-name><tp:taxon-name-part taxon-name-part-type="order">Diptera</tp:taxon-name-part></tp:taxon-name>: <tp:taxon-name><tp:taxon-name-part taxon-name-part-type="parvorder">Acalyptratae</tp:taxon-name-part></tp:taxon-name>). Stuttgarter Beitrage zur Naturkunde.</article-title><source>Serie A, Biologie</source><volume>234</volume>: <fpage>1</fpage>–<lpage>20</lpage>. <ext-link xlink:href="https://www.biodiversitylibrary.org/part/94956" ext-link-type="uri" xlink:type="simple">https://www.biodiversitylibrary.org/part/94956</ext-link></mixed-citation></ref><ref id="B181"><mixed-citation xmlns:xlink="http://www.w3.org/1999/xlink" xlink:type="simple"><person-group><name name-style="western"><surname>Yang</surname><given-names>C-K</given-names></name><name name-style="western"><surname>Chen</surname><given-names>H-Y</given-names></name></person-group> (<year>1988</year>) <article-title>(Mainly in Chinese) A new of <italic>Tejeopsis</italic> (sic) <italic>quadriguttata</italic> Wajker (sic) in Guizhou Province (<tp:taxon-name><tp:taxon-name-part taxon-name-part-type="order">Diptera</tp:taxon-name-part></tp:taxon-name><tp:taxon-name><tp:taxon-name-part taxon-name-part-type="family">Diopsidae</tp:taxon-name-part></tp:taxon-name>).</article-title><source>Guizhou Science</source><volume>1988</volume>(<issue>1</issue>): <fpage>141</fpage>–<lpage>144</lpage>.</mixed-citation></ref><ref id="B182"><mixed-citation xmlns:xlink="http://www.w3.org/1999/xlink" xlink:type="simple"><person-group><name name-style="western"><surname>Yang</surname><given-names>C</given-names></name><name name-style="western"><surname>Chen</surname><given-names>H</given-names></name></person-group> (<year>1998</year>) <article-title>[1996] Family <tp:taxon-name><tp:taxon-name-part taxon-name-part-type="family">Diopsidae</tp:taxon-name-part></tp:taxon-name>.</article-title> In: <person-group><name name-style="western"><surname>Xue</surname><given-names>W</given-names></name><name name-style="western"><surname>Chao</surname><given-names>C</given-names></name></person-group> (<role>Eds</role>) <issue-title>Flies of China.</issue-title><source>Vol. 1. Liaoning Science and Technology Press, Shenyang</source>, <fpage>464</fpage>–<lpage>479</lpage>. <ext-link xlink:href="https://www.hceis.com/home/book_view.aspx?id=1645" ext-link-type="uri" xlink:type="simple">https://www.hceis.com/home/book_view.aspx?id=1645</ext-link></mixed-citation></ref><ref id="B73"><mixed-citation xmlns:xlink="http://www.w3.org/1999/xlink" xlink:type="simple"><person-group><name name-style="western"><surname>Hilger</surname><given-names>S</given-names></name></person-group> (<year>2000</year>) <article-title>A.7. Family <tp:taxon-name><tp:taxon-name-part taxon-name-part-type="family">Diopsidae</tp:taxon-name-part></tp:taxon-name>.</article-title> In: <person-group><name name-style="western"><surname>Papp</surname><given-names>L</given-names></name><name name-style="western"><surname>Darvas</surname><given-names>B</given-names></name></person-group> (<role>Eds</role>) <issue-title>Contributions to a Manual of Palaearctic Diptera (with special reference to flies of economic importance).</issue-title><source>Appendix. Science Herald, Budapest</source>, <fpage>335</fpage>–<lpage>343</lpage>.</mixed-citation></ref><ref id="B156"><mixed-citation xmlns:xlink="http://www.w3.org/1999/xlink" xlink:type="simple"><person-group><name name-style="western"><surname>Simova-Tošić</surname><given-names>D</given-names></name><name name-style="western"><surname>Stojanović</surname><given-names>A</given-names></name></person-group> (<year>2000</year>) not 1999) Second finding of <italic><tp:taxon-name><tp:taxon-name-part taxon-name-part-type="genus">Sphyracephala</tp:taxon-name-part><tp:taxon-name-part taxon-name-part-type="species">europea</tp:taxon-name-part></tp:taxon-name></italic> Papp et Földvári in Europe (<tp:taxon-name><tp:taxon-name-part taxon-name-part-type="order">Diptera</tp:taxon-name-part></tp:taxon-name>: <tp:taxon-name><tp:taxon-name-part taxon-name-part-type="family">Diopsidae</tp:taxon-name-part></tp:taxon-name>). Acta Entomologica Serbica 4(1/2): 149–157. <ext-link xlink:href="http://www.eds.org.rs/AES/Vol4/Vol4%20No1aa13.pdf" ext-link-type="uri" xlink:type="simple">http://www.eds.org.rs/AES/Vol4/Vol4%20No1aa13.pdf</ext-link></mixed-citation></ref><ref id="B112"><mixed-citation xmlns:xlink="http://www.w3.org/1999/xlink" xlink:type="simple"><person-group><name name-style="western"><surname>Nartshuk</surname><given-names>EP</given-names></name></person-group> (<year>2003</year>) Key to the families of <tp:taxon-name><tp:taxon-name-part taxon-name-part-type="order">Diptera</tp:taxon-name-part></tp:taxon-name> (<tp:taxon-name><tp:taxon-name-part taxon-name-part-type="class">Insecta</tp:taxon-name-part></tp:taxon-name>) of the fauna of Russia and adjacent countries (with a brief review of families in the world fauna) [in Russian]. Russian Academy of Sciences, Proceedings of the Zoological Institute Trudy Zoologicheskogo Instituta Rossiiskoi Akademii Nauk, St. Petersburg. Vol. 294, 1–250.</mixed-citation></ref><ref id="B155"><mixed-citation xmlns:xlink="http://www.w3.org/1999/xlink" xlink:type="simple"><person-group><name name-style="western"><surname>Sidorenko</surname><given-names>VS</given-names></name></person-group> (<year>2004</year>) <article-title>69. Fam. <tp:taxon-name><tp:taxon-name-part taxon-name-part-type="family">Diopsidae</tp:taxon-name-part></tp:taxon-name> (in Russian).</article-title> In: <person-group><name name-style="western"><surname>Leley</surname><given-names>AS</given-names></name></person-group> (<role>Ed.</role>) <issue-title>Keys to Insects of Far East Russia, vol.</issue-title><source>VI. <tp:taxon-name><tp:taxon-name-part taxon-name-part-type="order">Diptera</tp:taxon-name-part></tp:taxon-name> and Fleas, part 3. Dalnauka, Vladivostok</source>, <fpage>455</fpage>–<lpage>456</lpage>.</mixed-citation></ref><ref id="B76"><mixed-citation xmlns:xlink="http://www.w3.org/1999/xlink" xlink:type="simple"><person-group><name name-style="western"><surname>Hua</surname><given-names>L-Z</given-names></name></person-group> (<year>2006</year>) <source>List of Chinese Insects, Vol. IV.</source><publisher-name>Sun Yat-sen University Press</publisher-name>, <publisher-loc>Guangzhou</publisher-loc>, <size units="page">539 pp</size>.</mixed-citation></ref><ref id="B104"><mixed-citation xmlns:xlink="http://www.w3.org/1999/xlink" xlink:type="simple"><person-group><name name-style="western"><surname>Mader</surname><given-names>D</given-names></name></person-group> (<year>2017</year>) <article-title>Kopulation und Sexualethologie von Hornisse, anderen Hautflüglern, Schwebfliegen und anderen Zweiflüglern. Galathea, Berichte des Kreises Nürnberger Entomologen e.V.</article-title><volume>33</volume>: <fpage>65</fpage>–<lpage>137</lpage>. <ext-link xlink:href="https://www.zobodat.at/pdf/Galathea_33_0065-0137.pdf" ext-link-type="uri" xlink:type="simple">https://www.zobodat.at/pdf/Galathea_33_0065-0137.pdf</ext-link></mixed-citation></ref><ref id="B58"><mixed-citation xmlns:xlink="http://www.w3.org/1999/xlink" xlink:type="simple"><person-group><name name-style="western"><surname>Feijen</surname><given-names>HR</given-names></name><name name-style="western"><surname>Feijen</surname><given-names>FAA</given-names></name><name name-style="western"><surname>Feijen</surname><given-names>C</given-names></name></person-group> (<year>2018</year>) <article-title><italic><tp:taxon-name><tp:taxon-name-part taxon-name-part-type="genus">Madagopsina</tp:taxon-name-part></tp:taxon-name></italic> gen. n. and <italic><tp:taxon-name><tp:taxon-name-part taxon-name-part-type="genus">Gracilopsina</tp:taxon-name-part></tp:taxon-name></italic> gen. n. (<tp:taxon-name><tp:taxon-name-part taxon-name-part-type="order">Diptera</tp:taxon-name-part></tp:taxon-name>: <tp:taxon-name><tp:taxon-name-part taxon-name-part-type="family">Diopsidae</tp:taxon-name-part></tp:taxon-name>) from Madagascar with description of four new species.</article-title><source>Tijdschrift voor Entomologie</source><volume>160</volume>(<issue>3</issue>): <fpage>141</fpage>–<lpage>215</lpage>. <ext-link xlink:href="10.1163/22119434-00002069" ext-link-type="doi" xlink:type="simple">https://doi.org/10.1163/22119434-00002069</ext-link></mixed-citation></ref><ref id="B129"><mixed-citation xmlns:xlink="http://www.w3.org/1999/xlink" xlink:type="simple"><person-group><name name-style="western"><surname>Portschinsky</surname><given-names>J</given-names></name></person-group> (<year>1871</year>) <article-title>Notice géographique sur <italic><tp:taxon-name><tp:taxon-name-part taxon-name-part-type="genus">Diopsis</tp:taxon-name-part><tp:taxon-name-part taxon-name-part-type="species">brevicornis</tp:taxon-name-part></tp:taxon-name></italic> Say.</article-title><source>Horae Societatis Entomologicae Rossicae, variis sermonibus in Rossia usitatis editae</source><volume>8</volume>: <fpage>287</fpage>–<lpage>288</lpage>. <ext-link xlink:href="https://www.biodiversitylibrary.org/item/185648" ext-link-type="uri" xlink:type="simple">https://www.biodiversitylibrary.org/item/185648</ext-link></mixed-citation></ref><ref id="B100"><mixed-citation xmlns:xlink="http://www.w3.org/1999/xlink" xlink:type="simple"><person-group><name name-style="western"><surname>Loew</surname><given-names>H</given-names></name></person-group> (<year>1873</year>) Ueber die Arten der Gattung <italic><tp:taxon-name><tp:taxon-name-part taxon-name-part-type="genus">Sphyracephala</tp:taxon-name-part></tp:taxon-name></italic> Say. Zeitschrift für die gesammten Naturwissenschaften 42 (n.s. 8): 101–105. <ext-link xlink:href="https://babel.hathitrust.org/cgi/pt?id=njp.32101075693679" ext-link-type="uri" xlink:type="simple">https://babel.hathitrust.org/cgi/pt?id=njp.32101075693679</ext-link></mixed-citation></ref><ref id="B70"><mixed-citation xmlns:xlink="http://www.w3.org/1999/xlink" xlink:type="simple"><person-group><name name-style="western"><surname>Hennig</surname><given-names>W</given-names></name></person-group> (<year>1941b</year>) <article-title>39c <tp:taxon-name><tp:taxon-name-part taxon-name-part-type="family">Diopsidae</tp:taxon-name-part></tp:taxon-name>.</article-title> In: <person-group><name name-style="western"><surname>Lindner</surname><given-names>E</given-names></name></person-group> (<role>Ed.</role>) <issue-title>Die Fliegen der palaearktischen Region: 5 (7), Lieferung 143.</issue-title><source>E. Schweizerbart, Stuttgart, Germany</source>, <fpage>1</fpage>–<lpage>8</lpage>. <ext-link xlink:href="https://www.zobodat.at/pdf/Fliegen-palaeark-Region_4_1949_0001-0008.pdf" ext-link-type="uri" xlink:type="simple">https://www.zobodat.at/pdf/Fliegen-palaeark-Region_4_1949_0001-0008.pdf</ext-link></mixed-citation></ref><ref id="B113"><mixed-citation xmlns:xlink="http://www.w3.org/1999/xlink" xlink:type="simple"><person-group><name name-style="western"><surname>Nartshuk</surname><given-names>EP</given-names></name></person-group> (<year>2017</year>) <article-title>Palearctic stalk-eyed Flies (<tp:taxon-name><tp:taxon-name-part taxon-name-part-type="order">Diptera</tp:taxon-name-part></tp:taxon-name>, <tp:taxon-name><tp:taxon-name-part taxon-name-part-type="suborder">Cyclorrhapha</tp:taxon-name-part></tp:taxon-name>, <tp:taxon-name><tp:taxon-name-part taxon-name-part-type="family">Diopsidae</tp:taxon-name-part></tp:taxon-name>) [In Russian].</article-title> In: <person-group><name name-style="western"><surname>Asanovich</surname><given-names>TA</given-names></name></person-group> (<role>Ed.</role>) <issue-title>Materials of the Jubilee Scientific Reporting Session dedicated to the 185th Anniversary of the Zoological Institute of the Russian Academy of Sciences (St.</issue-title><source>Petersburg, Russia, November 13–16 2017). Zoological Institute of RAS, St. Petersburg</source>, <fpage>127</fpage>–<lpage>130</lpage>.</mixed-citation></ref><ref id="B99"><mixed-citation xmlns:xlink="http://www.w3.org/1999/xlink" xlink:type="simple"><person-group><name name-style="western"><surname>Liu</surname><given-names>L-Q</given-names></name></person-group> (<year>2009</year>) <source>Systematics of <tp:taxon-name><tp:taxon-name-part taxon-name-part-type="family">Diopsidae</tp:taxon-name-part></tp:taxon-name> from China (Diptrea [sic]: <tp:taxon-name><tp:taxon-name-part taxon-name-part-type="family">Diopsidae</tp:taxon-name-part></tp:taxon-name>). MSc Thesis, Zhejiang Forestry College, Lin’an, China.</source><publisher-name>China Academic Journal Electronic Publishing House</publisher-name>, <publisher-loc>Beijing</publisher-loc>, <size units="page">93 pp</size>. <ext-link xlink:href="https://m.dissertationtopic.net/doc/582604" ext-link-type="uri" xlink:type="simple">https://m.dissertationtopic.net/doc/582604</ext-link></mixed-citation></ref><ref id="B74"><mixed-citation xmlns:xlink="http://www.w3.org/1999/xlink" xlink:type="simple"><person-group><name name-style="western"><surname>Hochberg-Stasny</surname><given-names>TA</given-names></name></person-group> (<year>1985</year>) <source>Biology, Behaviour and Life cycle of <italic><tp:taxon-name><tp:taxon-name-part taxon-name-part-type="genus">Sphyracephala</tp:taxon-name-part><tp:taxon-name-part taxon-name-part-type="species">brevicornis</tp:taxon-name-part></tp:taxon-name></italic> Say (<tp:taxon-name><tp:taxon-name-part taxon-name-part-type="order">Diptera</tp:taxon-name-part></tp:taxon-name>: <tp:taxon-name><tp:taxon-name-part taxon-name-part-type="family">Diopsidae</tp:taxon-name-part></tp:taxon-name>). MSc thesis, West Virginia University.</source><publisher-name>Morgantown</publisher-name>, <publisher-loc>USA</publisher-loc>, <size units="page">185 pp</size>.</mixed-citation></ref><ref id="B128"><mixed-citation xmlns:xlink="http://www.w3.org/1999/xlink" xlink:type="simple"><person-group><name name-style="western"><surname>Pont</surname><given-names>AC</given-names></name><name name-style="western"><surname>Ackland</surname><given-names>DM</given-names></name></person-group> (<year>2009</year>) <article-title>The Types of <tp:taxon-name><tp:taxon-name-part taxon-name-part-type="family">Anthomyiidae</tp:taxon-name-part></tp:taxon-name> (<tp:taxon-name><tp:taxon-name-part taxon-name-part-type="order">Diptera</tp:taxon-name-part></tp:taxon-name>) in the Museum für Naturkunde Berlin, Germany.</article-title><source>Zoosystematics and Evolution</source><volume>85</volume>(<issue>1</issue>): <fpage>5</fpage>–<lpage>56</lpage>. <ext-link xlink:href="10.1002/zoos.200800015" ext-link-type="doi" xlink:type="simple">https://doi.org/10.1002/zoos.200800015</ext-link></mixed-citation></ref><ref id="B37"><mixed-citation xmlns:xlink="http://www.w3.org/1999/xlink" xlink:type="simple"><person-group><name name-style="western"><surname>Dubatolov</surname><given-names>VV</given-names></name></person-group> (<year>2020</year>) Stalk-eyed flies (<tp:taxon-name><tp:taxon-name-part taxon-name-part-type="family">Diopsidae</tp:taxon-name-part></tp:taxon-name>, <tp:taxon-name><tp:taxon-name-part taxon-name-part-type="order">Diptera</tp:taxon-name-part></tp:taxon-name>) of the Bolshekhekhtsirsky Reserve. Летопись Природы 51 (Chronicle of Nature 51). <ext-link xlink:href="http://szmn.eco.nsc.ru/Insecta_Great_Khekhtsyr/Diptera/Diopsid.htm" ext-link-type="uri" xlink:type="simple">http://szmn.eco.nsc.ru/Insecta_Great_Khekhtsyr/Diptera/Diopsid.htm</ext-link></mixed-citation></ref></ref-list></tp:taxon-treatment>
