# Supplementary material for: ﻿A revision of the four Afrotropical and Palaearctic Sphyracephala Say (Diptera, Diopsidae) with an illustrated overview of the other five Sphyracephala
Source: Zookeys. 2025 Jun 10;1241:1–81. doi: 10.3897/zookeys.1241.151490 (PMC12177517; doi:10.3897/zookeys.1241.151490)
Supplement: XML Treatment for Sphyracephala brevicornis [file zookeys.1241.151490-treatment7.xml]

<!DOCTYPE tp:taxon-treatment
  PUBLIC "-//TaxonX//DTD Taxonomic Treatment Publishing DTD v0 20100105//EN" "tax-treatment-NSO.dtd">
<tp:taxon-treatment xmlns:tp="http://www.plazi.org/taxpub"><tp:treatment-meta><kwd-group><label>Taxon classification</label><kwd>
                <named-content content-type="kingdom">Animalia</named-content>
              </kwd><kwd>
                <named-content content-type="order">Diptera</named-content>
              </kwd><kwd>
                <named-content content-type="family">Diopsidae</named-content>
              </kwd></kwd-group><mixed-citation publication-type="journal"><person-group><name><surname>Feijen</surname><given-names>Hans R.</given-names></name><name><surname>Feijen</surname><given-names>Frida A. A.</given-names></name><name><surname>Feijen</surname><given-names>Cobi</given-names></name></person-group><article-title>﻿A revision of the four Afrotropical and Palaearctic <italic><tp:taxon-name><tp:taxon-name-part taxon-name-part-type="genus" reg="Sphyracephala">Sphyracephala</tp:taxon-name-part></tp:taxon-name></italic> Say (<tp:taxon-name><tp:taxon-name-part taxon-name-part-type="order">Diptera</tp:taxon-name-part></tp:taxon-name>, <tp:taxon-name><tp:taxon-name-part taxon-name-part-type="family">Diopsidae</tp:taxon-name-part></tp:taxon-name>) with an illustrated overview of the other five <italic><tp:taxon-name><tp:taxon-name-part taxon-name-part-type="genus" reg="Sphyracephala">Sphyracephala</tp:taxon-name-part></tp:taxon-name></italic></article-title><source>Zookeys</source><day>10</day><month>06</month><year>2025</year><volume>1241</volume><fpage>1</fpage><lpage>81</lpage><pub-id pub-id-type="doi">10.3897/zookeys.1241.151490</pub-id></mixed-citation></tp:treatment-meta><tp:nomenclature><label>﻿</label><tp:taxon-name>
              <object-id xmlns:xlink="http://www.w3.org/1999/xlink" content-type="arpha" xlink:type="simple">0875BFC4-EF88-51E2-BBC1-5F65BC8F134C</object-id>
              <tp:taxon-name-part taxon-name-part-type="genus" reg="Sphyracephala">Sphyracephala</tp:taxon-name-part>
              <tp:taxon-name-part taxon-name-part-type="species" reg="brevicornis">brevicornis</tp:taxon-name-part>
            </tp:taxon-name><tp:taxon-authority>(Say, 1817)</tp:taxon-authority><xref ref-type="fig" rid="F28">Figs 100</xref><xref ref-type="fig" rid="F33">, 105</xref><xref ref-type="fig" rid="F34">, 106</xref><xref ref-type="fig" rid="F35">, 107</xref><xref ref-type="fig" rid="F36">, 108</xref><xref ref-type="fig" rid="F37">, 109</xref><xref ref-type="fig" rid="F38">, 110–112</xref><xref ref-type="fig" rid="F39">, 113–115</xref><xref ref-type="table" rid="T2">, Tables 2</xref><xref ref-type="table" rid="T3">, 3</xref><xref ref-type="table" rid="T4">, 4</xref><tp:nomenclature-citation-list><tp:nomenclature-citation><tp:taxon-name>
                  <tp:taxon-name-part taxon-name-part-type="genus" reg="Diopsis">Diopsis</tp:taxon-name-part>
                  <tp:taxon-name-part taxon-name-part-type="species" reg="brevicornis">brevicornis</tp:taxon-name-part>
                </tp:taxon-name><comment>Say, 1817: 23.</comment></tp:nomenclature-citation><tp:nomenclature-citation><tp:taxon-name>
                  <tp:taxon-name-part taxon-name-part-type="genus" reg="Sphyracephala">Sphyracephala</tp:taxon-name-part>
                  <tp:taxon-name-part taxon-name-part-type="species" reg="brevicornis">brevicornis</tp:taxon-name-part>
                </tp:taxon-name><comment>(Say): <xref ref-type="bibr" rid="B144">Say 1828</xref>: plate LII (unpaginated). <xref ref-type="bibr" rid="B129">Portschinsky 1871</xref>: 287 (material from Siberia, misidentification for <tp:taxon-name><tp:taxon-name-part taxon-name-part-type="genus" reg="Sphyracephala">S.</tp:taxon-name-part><tp:taxon-name-part taxon-name-part-type="species" reg="nigrimana">nigrimana</tp:taxon-name-part></tp:taxon-name>); <xref ref-type="bibr" rid="B32">Curran 1934</xref>: 358 (in part, figure represents <tp:taxon-name><tp:taxon-name-part taxon-name-part-type="genus" reg="Sphyracephala">S.</tp:taxon-name-part><tp:taxon-name-part taxon-name-part-type="species" reg="subbifasciata">subbifasciata</tp:taxon-name-part></tp:taxon-name>); <xref ref-type="bibr" rid="B94">Lavigne 1962</xref>: 5 (Lavigne - pers. comm. - later indicated that all data refer to <tp:taxon-name><tp:taxon-name-part taxon-name-part-type="genus" reg="Sphyracephala">S.</tp:taxon-name-part><tp:taxon-name-part taxon-name-part-type="species" reg="subbifasciata">subbifasciata</tp:taxon-name-part></tp:taxon-name>, except for 1958 records); <xref ref-type="bibr" rid="B142">Sabrosky 1965</xref>: 638 (in part); <xref ref-type="bibr" rid="B160">Steyskal 1972</xref>: 13 (in part); <xref ref-type="bibr" rid="B74">Hochberg Stasny 1985</xref>: 1; <xref ref-type="bibr" rid="B126">Peterson 1987</xref>: 785 (in part); <xref ref-type="bibr" rid="B47">Feijen 1989</xref>: 72, figs 5–10, 13–40; <xref ref-type="bibr" rid="B107">Marshall 2017</xref>: 419, fig. 9 on p. 510. Up to 1989, authors considered <tp:taxon-name><tp:taxon-name-part taxon-name-part-type="genus" reg="Sphyracephala">S.</tp:taxon-name-part><tp:taxon-name-part taxon-name-part-type="species" reg="subbifasciata">subbifasciata</tp:taxon-name-part></tp:taxon-name> as junior synonym of <tp:taxon-name><tp:taxon-name-part taxon-name-part-type="genus" reg="Sphyracephala">S.</tp:taxon-name-part><tp:taxon-name-part taxon-name-part-type="species" reg="brevicornis">brevicornis</tp:taxon-name-part></tp:taxon-name>. Their treatment of Nearctic <tp:taxon-name><tp:taxon-name-part taxon-name-part-type="genus" reg="Sphyracephala">Sphyracephala</tp:taxon-name-part></tp:taxon-name> could therefore be one of the two species or a mixture.</comment></tp:nomenclature-citation><tp:nomenclature-citation><tp:taxon-name>
                  <tp:taxon-name-part taxon-name-part-type="genus" reg="Achias">Achias</tp:taxon-name-part>
                  <tp:taxon-name-part taxon-name-part-type="species" reg="brevicornis">brevicornis</tp:taxon-name-part>
                </tp:taxon-name><comment>(Say): <xref ref-type="bibr" rid="B177">Wiedemann 1830</xref>: 564. Wiedemann received these flies as <tp:taxon-name><tp:taxon-name-part taxon-name-part-type="genus" reg="Achias">A.</tp:taxon-name-part><tp:taxon-name-part taxon-name-part-type="species" reg="brevicornis">brevicornis</tp:taxon-name-part></tp:taxon-name>, but was convinced that they belonged to <tp:taxon-name><tp:taxon-name-part taxon-name-part-type="genus" reg="Diopsis">Diopsis</tp:taxon-name-part></tp:taxon-name>.</comment></tp:nomenclature-citation><tp:nomenclature-citation><tp:taxon-name>
                  <tp:taxon-name-part taxon-name-part-type="genus" reg="Sphyracephala">Sphyracephala</tp:taxon-name-part>
                  <tp:taxon-name-part taxon-name-part-type="species" reg="bicornis">bicornis</tp:taxon-name-part>
                </tp:taxon-name><comment>(Say): <xref ref-type="bibr" rid="B125">Peterson 1916</xref>: 183. Error for <tp:taxon-name><tp:taxon-name-part taxon-name-part-type="genus" reg="Sphyracephala">S.</tp:taxon-name-part><tp:taxon-name-part taxon-name-part-type="species" reg="brevicornis">brevicornis</tp:taxon-name-part></tp:taxon-name>.</comment></tp:nomenclature-citation></tp:nomenclature-citation-list></tp:nomenclature><tp:treatment-sec sec-type="Type series" id="SECID0EPCHK"><title>Type series.</title><p>U.S.A.: <bold><italic>holotype</italic></bold>, sex unknown, Wissahickon Creek near Philadelphia, Pennsylvania [~ <named-content xmlns:xlink="http://www.w3.org/1999/xlink" content-type="dwc:verbatimCoordinates" xlink:type="simple"><named-content content-type="geo-json" specific-use="{&#34;type&#34;:&#34;Point&#34;,&#34;coordinates&#34;:[-75.220556,40.148611]}" id="NCID0E2CHK" xlink:type="simple">40°8'55"N, 75°13'14"W</named-content></named-content>, ~ 60 m]. It seems likely that the single type specimen of <italic><tp:taxon-name><tp:taxon-name-part taxon-name-part-type="genus" reg="Sphyracephala">S.</tp:taxon-name-part><tp:taxon-name-part taxon-name-part-type="species" reg="brevicornis">brevicornis</tp:taxon-name-part></tp:taxon-name></italic> has been lost.</p></tp:treatment-sec><tp:treatment-sec sec-type="distribution" id="SECID0ELDHK"><title>Distribution.</title><p>South-Eastern corner of Canada, contiguous U.S.A. east of the line Houston-Lincoln (Nebraska)-Grand Forks.</p></tp:treatment-sec><tp:treatment-sec sec-type="Illustrations" id="SECID0EQDHK"><title>Illustrations.</title><p><xref ref-type="bibr" rid="B47">Feijen (1989)</xref> provided drawings of external morphology and genitalia. To this is added a set of photographs (Figs <xref ref-type="fig" rid="F39">113</xref>–<xref ref-type="fig" rid="F40">118</xref>) of habitus, head, thorax, wing, fore femur, and abdomen.</p><fig id="F39" position="float" orientation="portrait"><object-id xmlns:xlink="http://www.w3.org/1999/xlink" content-type="doi" xlink:type="simple">10.3897/zookeys.1241.151490.figures113-115</object-id><object-id xmlns:xlink="http://www.w3.org/1999/xlink" content-type="arpha" xlink:type="simple">1ADB5522-366E-53B5-89DE-E694BB3F9004</object-id><label>Figures 113–115.</label><caption><p><italic><tp:taxon-name><tp:taxon-name-part taxon-name-part-type="genus" reg="Sphyracephala">Sphyracephala</tp:taxon-name-part><tp:taxon-name-part taxon-name-part-type="species" reg="brevicornis">brevicornis</tp:taxon-name-part></tp:taxon-name></italic>, Belmont, U.S.A. <bold>113</bold> ♀, habitus, lateral view <bold>114</bold> ♂, head, anterior view <bold>115</bold> ♀, basiliform prosternum, ventral view. Scale bars: 1 mm (<bold>113</bold>); 0.2 mm (<bold>114, 115</bold>).</p></caption><graphic xmlns:xlink="http://www.w3.org/1999/xlink" xlink:href="zookeys-1241-001_article-151490__-g039.jpg" position="float" orientation="portrait" xlink:type="simple" id="oo_1349232.jpg"><uri content-type="original_file" xlink:type="simple">https://binary.pensoft.net/fig/1349232</uri></graphic></fig><fig id="F40" position="float" orientation="portrait"><object-id xmlns:xlink="http://www.w3.org/1999/xlink" content-type="doi" xlink:type="simple">10.3897/zookeys.1241.151490.figures116-118</object-id><object-id xmlns:xlink="http://www.w3.org/1999/xlink" content-type="arpha" xlink:type="simple">61E53F85-C02C-5A97-A93C-7399326BDF47</object-id><label>Figures 116–118.</label><caption><p><italic><tp:taxon-name><tp:taxon-name-part taxon-name-part-type="genus" reg="Sphyracephala">Sphyracephala</tp:taxon-name-part><tp:taxon-name-part taxon-name-part-type="species" reg="brevicornis">brevicornis</tp:taxon-name-part></tp:taxon-name></italic>, USA <bold>116</bold> ♀, Lewisburg, PA, wing <bold>117</bold> ♂, Belmont, fore femur, outer view <bold>118</bold> ♀, Philadelphia, abdomen, dorsal view. Scale bars: 0.5 mm (<bold>116, 118</bold>); 0.2 mm (<bold>117</bold>).</p></caption><graphic xmlns:xlink="http://www.w3.org/1999/xlink" xlink:href="zookeys-1241-001_article-151490__-g040.jpg" position="float" orientation="portrait" xlink:type="simple" id="oo_1349233.jpg"><uri content-type="original_file" xlink:type="simple">https://binary.pensoft.net/fig/1349233</uri></graphic></fig></tp:treatment-sec><tp:treatment-sec><!--Section generated to contain objects referenced in tp:taxon-treatment.--><fig id="F28" position="float" orientation="portrait"><object-id xmlns:xlink="http://www.w3.org/1999/xlink" content-type="doi" xlink:type="simple">10.3897/zookeys.1241.151490.figure100</object-id><object-id xmlns:xlink="http://www.w3.org/1999/xlink" content-type="arpha" xlink:type="simple">C366CB75-FBE0-554C-A55F-C9A35D16C47A</object-id><label>Figure 100.</label><caption><p><italic><tp:taxon-name><tp:taxon-name-part taxon-name-part-type="genus" reg="Sphyracephala">Sphyracephala</tp:taxon-name-part><tp:taxon-name-part taxon-name-part-type="species" reg="brevicornis">brevicornis</tp:taxon-name-part></tp:taxon-name></italic>, eye span plotted against body length. Older measurements for <italic><tp:taxon-name><tp:taxon-name-part taxon-name-part-type="genus" reg="Sphyracephala">S.</tp:taxon-name-part><tp:taxon-name-part taxon-name-part-type="species" reg="brevicornis">brevicornis</tp:taxon-name-part></tp:taxon-name></italic> from the 1970s and 1980s were also used. These measurements were not elaborated with the required accuracy for allometric studies. However, given the large number of data, the allometric lines obtained could be used, though the R<sup>2</sup> values were rather low. Two data points for <italic><tp:taxon-name><tp:taxon-name-part taxon-name-part-type="genus" reg="Sphyracephala">S.</tp:taxon-name-part><tp:taxon-name-part taxon-name-part-type="species" reg="nigrimana">nigrimana</tp:taxon-name-part></tp:taxon-name></italic> are also presented.</p></caption><graphic xmlns:xlink="http://www.w3.org/1999/xlink" xlink:href="zookeys-1241-001_article-151490__-g028.jpg" position="float" orientation="portrait" xlink:type="simple" id="oo_1349221.jpg"><uri content-type="original_file" xlink:type="simple">https://binary.pensoft.net/fig/1349221</uri></graphic></fig><fig id="F33" position="float" orientation="portrait"><object-id xmlns:xlink="http://www.w3.org/1999/xlink" content-type="doi" xlink:type="simple">10.3897/zookeys.1241.151490.figure105</object-id><object-id xmlns:xlink="http://www.w3.org/1999/xlink" content-type="arpha" xlink:type="simple">C98380E7-A8BD-58B7-A57F-BF547086ACF3</object-id><label>Figure 105.</label><caption><p>Eye span plotted against body length for males of eight <italic><tp:taxon-name><tp:taxon-name-part taxon-name-part-type="genus" reg="Sphyracephala">Sphyracephala</tp:taxon-name-part></tp:taxon-name></italic> species. A single data point for <italic><tp:taxon-name><tp:taxon-name-part taxon-name-part-type="genus" reg="Sphyracephala">S.</tp:taxon-name-part><tp:taxon-name-part taxon-name-part-type="species" reg="nigrimana">nigrimana</tp:taxon-name-part></tp:taxon-name></italic> is also shown.</p></caption><graphic xmlns:xlink="http://www.w3.org/1999/xlink" xlink:href="zookeys-1241-001_article-151490__-g033.jpg" position="float" orientation="portrait" xlink:type="simple" id="oo_1349226.jpg"><uri content-type="original_file" xlink:type="simple">https://binary.pensoft.net/fig/1349226</uri></graphic></fig><fig id="F34" position="float" orientation="portrait"><object-id xmlns:xlink="http://www.w3.org/1999/xlink" content-type="doi" xlink:type="simple">10.3897/zookeys.1241.151490.figure106</object-id><object-id xmlns:xlink="http://www.w3.org/1999/xlink" content-type="arpha" xlink:type="simple">FA8F2D04-B8BD-5397-B1C4-5B69EB45ACBF</object-id><label>Figure 106.</label><caption><p>Eye span plotted against body length for females of eight <italic><tp:taxon-name><tp:taxon-name-part taxon-name-part-type="genus" reg="Sphyracephala">Sphyracephala</tp:taxon-name-part></tp:taxon-name></italic> species. A single data point for <italic><tp:taxon-name><tp:taxon-name-part taxon-name-part-type="genus" reg="Sphyracephala">S.</tp:taxon-name-part><tp:taxon-name-part taxon-name-part-type="species" reg="nigrimana">nigrimana</tp:taxon-name-part></tp:taxon-name></italic> is also shown.</p></caption><graphic xmlns:xlink="http://www.w3.org/1999/xlink" xlink:href="zookeys-1241-001_article-151490__-g034.jpg" position="float" orientation="portrait" xlink:type="simple" id="oo_1349227.jpg"><uri content-type="original_file" xlink:type="simple">https://binary.pensoft.net/fig/1349227</uri></graphic></fig><fig id="F35" position="float" orientation="portrait"><object-id xmlns:xlink="http://www.w3.org/1999/xlink" content-type="doi" xlink:type="simple">10.3897/zookeys.1241.151490.figure107</object-id><object-id xmlns:xlink="http://www.w3.org/1999/xlink" content-type="arpha" xlink:type="simple">55959997-584D-5D97-B96B-3C00E9172F5B</object-id><label>Figure 107.</label><caption><p>Geometric morphometric <abbrev xmlns:xlink="http://www.w3.org/1999/xlink" xlink:title="Principal Components Analysis" id="ABBRID0EQ6EK" xlink:type="simple">PCA</abbrev> analysis of <italic><tp:taxon-name><tp:taxon-name-part taxon-name-part-type="genus" reg="Sphyracephala">Sphyracephala</tp:taxon-name-part></tp:taxon-name></italic> wing venation patterns. Grey dots represent landmarks that were placed with the aid of straight (dotted) lines through other landmarks (white dots). Asterisks indicate wings from paratypes of <italic><tp:taxon-name><tp:taxon-name-part taxon-name-part-type="genus" reg="Sphyracephala">S.</tp:taxon-name-part><tp:taxon-name-part taxon-name-part-type="species" reg="europaea">europaea</tp:taxon-name-part></tp:taxon-name></italic> (junior synonym of <italic><tp:taxon-name><tp:taxon-name-part taxon-name-part-type="genus" reg="Sphyracephala">S.</tp:taxon-name-part><tp:taxon-name-part taxon-name-part-type="species" reg="babadjanidesi">babadjanidesi</tp:taxon-name-part></tp:taxon-name></italic>).</p></caption><graphic xmlns:xlink="http://www.w3.org/1999/xlink" xlink:href="zookeys-1241-001_article-151490__-g035.jpg" position="float" orientation="portrait" xlink:type="simple" id="oo_1349228.jpg"><uri content-type="original_file" xlink:type="simple">https://binary.pensoft.net/fig/1349228</uri></graphic></fig><fig id="F36" position="float" orientation="portrait"><object-id xmlns:xlink="http://www.w3.org/1999/xlink" content-type="doi" xlink:type="simple">10.3897/zookeys.1241.151490.figure108</object-id><object-id xmlns:xlink="http://www.w3.org/1999/xlink" content-type="arpha" xlink:type="simple">EA1673EB-61AD-56CB-977E-54933B7E6F83</object-id><label>Figure 108.</label><caption><p>Hierarchical clustering analysis of principal component scores from the <abbrev xmlns:xlink="http://www.w3.org/1999/xlink" xlink:title="Principal Components Analysis" id="ABBRID0ERFFK" xlink:type="simple">PCA</abbrev> in Fig. <xref ref-type="fig" rid="F35">107</xref>, using the average clustering method. Branch labels indicate the Approximately Unbiased p-value (<abbrev xmlns:xlink="http://www.w3.org/1999/xlink" xlink:title="Approximately Unbiased p-value (%)" id="ABBRID0EZFFK" xlink:type="simple">AU</abbrev>) and Bootstrap Probability (<abbrev xmlns:xlink="http://www.w3.org/1999/xlink" xlink:title="Bootstrap Probability values (%)" id="ABBRID0E4FFK" xlink:type="simple">BP</abbrev>). Asterisks indicate wings from paratypes of <italic><tp:taxon-name><tp:taxon-name-part taxon-name-part-type="genus" reg="Sphyracephala">S.</tp:taxon-name-part><tp:taxon-name-part taxon-name-part-type="species" reg="europaea">europaea</tp:taxon-name-part></tp:taxon-name></italic> (junior synonym of <italic><tp:taxon-name><tp:taxon-name-part taxon-name-part-type="genus" reg="Sphyracephala">S.</tp:taxon-name-part><tp:taxon-name-part taxon-name-part-type="species" reg="babadjanidesi">babadjanidesi</tp:taxon-name-part></tp:taxon-name></italic>).</p></caption><graphic xmlns:xlink="http://www.w3.org/1999/xlink" xlink:href="zookeys-1241-001_article-151490__-g036.jpg" position="float" orientation="portrait" xlink:type="simple" id="oo_1349229.jpg"><uri content-type="original_file" xlink:type="simple">https://binary.pensoft.net/fig/1349229</uri></graphic></fig><fig id="F37" position="float" orientation="portrait"><object-id xmlns:xlink="http://www.w3.org/1999/xlink" content-type="doi" xlink:type="simple">10.3897/zookeys.1241.151490.figure109</object-id><object-id xmlns:xlink="http://www.w3.org/1999/xlink" content-type="arpha" xlink:type="simple">59DB36E6-BA43-55A7-A05B-318D1EB771E0</object-id><label>Figure 109.</label><caption><p>Hierarchical clustering analysis of principal component scores from the <abbrev xmlns:xlink="http://www.w3.org/1999/xlink" xlink:title="Principal Components Analysis" id="ABBRID0EEHFK" xlink:type="simple">PCA</abbrev> in Fig. <xref ref-type="fig" rid="F35">107</xref>, using the complete clustering method. Branch labels indicate the Approximately Unbiased p-value (<abbrev xmlns:xlink="http://www.w3.org/1999/xlink" xlink:title="Approximately Unbiased p-value (%)" id="ABBRID0EMHFK" xlink:type="simple">AU</abbrev>) and Bootstrap Probability (<abbrev xmlns:xlink="http://www.w3.org/1999/xlink" xlink:title="Bootstrap Probability values (%)" id="ABBRID0EQHFK" xlink:type="simple">BP</abbrev>). Asterisks indicate wings from paratypes of <italic><tp:taxon-name><tp:taxon-name-part taxon-name-part-type="genus" reg="Sphyracephala">S.</tp:taxon-name-part><tp:taxon-name-part taxon-name-part-type="species" reg="europaea">europaea</tp:taxon-name-part></tp:taxon-name></italic> (junior synonym of <italic><tp:taxon-name><tp:taxon-name-part taxon-name-part-type="genus" reg="Sphyracephala">S.</tp:taxon-name-part><tp:taxon-name-part taxon-name-part-type="species" reg="babadjanidesi">babadjanidesi</tp:taxon-name-part></tp:taxon-name></italic>).</p></caption><graphic xmlns:xlink="http://www.w3.org/1999/xlink" xlink:href="zookeys-1241-001_article-151490__-g037.jpg" position="float" orientation="portrait" xlink:type="simple" id="oo_1349230.jpg"><uri content-type="original_file" xlink:type="simple">https://binary.pensoft.net/fig/1349230</uri></graphic></fig><fig id="F38" position="float" orientation="portrait"><object-id xmlns:xlink="http://www.w3.org/1999/xlink" content-type="doi" xlink:type="simple">10.3897/zookeys.1241.151490.figures110-112</object-id><object-id xmlns:xlink="http://www.w3.org/1999/xlink" content-type="arpha" xlink:type="simple">25375647-7BAD-597C-BF9A-5C5813E742BC</object-id><label>Figures 110–112.</label><caption><p><bold>110</bold> Cladogram of <italic><tp:taxon-name><tp:taxon-name-part taxon-name-part-type="genus" reg="Sphyracephala">Sphyracephala</tp:taxon-name-part></tp:taxon-name></italic> species groups according to <xref ref-type="bibr" rid="B47">Feijen (1989)</xref><bold>111</bold> preferred maximum likelihood phylogeny of the <tp:taxon-name><tp:taxon-name-part taxon-name-part-type="subfamily">Sphyracephalinae</tp:taxon-name-part></tp:taxon-name>, based on molecular analysis (<xref ref-type="bibr" rid="B80">Jackson 2019</xref>, supplemental figure 1, in slightly adapted form). Numbers at nodes represent Ultrafast Bootstrap supports <bold>112</bold> revised cladogram of <italic><tp:taxon-name><tp:taxon-name-part taxon-name-part-type="genus" reg="Sphyracephala">Sphyracephala</tp:taxon-name-part></tp:taxon-name></italic> species groups.</p></caption><graphic xmlns:xlink="http://www.w3.org/1999/xlink" xlink:href="zookeys-1241-001_article-151490__-g038.jpg" position="float" orientation="portrait" xlink:type="simple" id="oo_1349231.jpg"><uri content-type="original_file" xlink:type="simple">https://binary.pensoft.net/fig/1349231</uri></graphic></fig><table-wrap id="T2" position="float" orientation="portrait"><label>Table 2.</label><caption><p>Quantitative characters for <italic><tp:taxon-name><tp:taxon-name-part taxon-name-part-type="genus" reg="Sphyracephala">Sphyracephala</tp:taxon-name-part></tp:taxon-name></italic> species: ratio eye span/ body length and allometric line for eye span on body length, length/width ratio of fore femur. Species are arranged in species groups and subtaxa.</p></caption><table id="TID0EZNCK" rules="all"><tbody><tr><th rowspan="2" colspan="1">
                    <italic>
                      <tp:taxon-name><tp:taxon-name-part taxon-name-part-type="genus" reg="Sphyracephala">Sphyracephala</tp:taxon-name-part></tp:taxon-name>
                    </italic>
                  </th><th rowspan="2" colspan="1"/><th rowspan="1" colspan="1">span/body</th><th rowspan="1" colspan="2">allometric line</th><th rowspan="2" colspan="1">
                    <italic>n</italic>
                  </th><th rowspan="1" colspan="2">fore femur</th><th rowspan="2" colspan="1">
                    <italic>n</italic>
                  </th></tr><tr><th rowspan="1" colspan="1">ratio</th><th rowspan="1" colspan="1">slope</th><th rowspan="1" colspan="1">dimorphism</th><th rowspan="1" colspan="1"><abbrev xmlns:xlink="http://www.w3.org/1999/xlink" xlink:title="(ratio) length/width" id="ABBRID0ETCAI" xlink:type="simple">l/w</abbrev> ratio</th><th rowspan="1" colspan="1">range</th></tr><tr><td rowspan="2" colspan="1" style="background: #d5d6d8">
                    <italic>
                      <tp:taxon-name><tp:taxon-name-part taxon-name-part-type="genus" reg="Sphyracephala">S.</tp:taxon-name-part><tp:taxon-name-part taxon-name-part-type="species" reg="brevicornis">brevicornis</tp:taxon-name-part></tp:taxon-name>
                    </italic>
                  </td><td rowspan="1" colspan="1" style="background: #d5d6d8">♀</td><td rowspan="1" colspan="1" style="background: #d5d6d8">0.43 ± 0.00</td><td rowspan="1" colspan="1" style="background: #d5d6d8">0.30 ± 0.01</td><td rowspan="1" colspan="1" style="background: #d5d6d8">0.04</td><td rowspan="1" colspan="1" style="background: #d5d6d8">203</td><td rowspan="1" colspan="1" style="background: #d5d6d8">2.67 ± 0.02</td><td rowspan="1" colspan="1" style="background: #d5d6d8">2.62–2.72</td><td rowspan="1" colspan="1" style="background: #d5d6d8">6</td></tr><tr><td rowspan="1" colspan="1" style="background: #d5d6d8">♂</td><td rowspan="1" colspan="1" style="background: #d5d6d8">0.44 ± 0.00</td><td rowspan="1" colspan="1" style="background: #d5d6d8">0.34 ± 0.02</td><td rowspan="1" colspan="1" style="background: #d5d6d8"/><td rowspan="1" colspan="1" style="background: #d5d6d8">131</td><td rowspan="1" colspan="1" style="background: #d5d6d8">2.65 ± 0.06</td><td rowspan="1" colspan="1" style="background: #d5d6d8">2.59–2.71</td><td rowspan="1" colspan="1" style="background: #d5d6d8">2</td></tr><tr><td rowspan="2" colspan="1" style="background: #d5d6d8">
                    <italic>
                      <tp:taxon-name><tp:taxon-name-part taxon-name-part-type="genus" reg="Sphyracephala">S.</tp:taxon-name-part><tp:taxon-name-part taxon-name-part-type="species" reg="subbifasciata">subbifasciata</tp:taxon-name-part></tp:taxon-name>
                    </italic>
                  </td><td rowspan="1" colspan="1" style="background: #d5d6d8">♀</td><td rowspan="1" colspan="1" style="background: #d5d6d8">0.41 ± 0.00</td><td rowspan="1" colspan="1" style="background: #d5d6d8">0.27 ± 0.04</td><td rowspan="1" colspan="1" style="background: #d5d6d8">0.01</td><td rowspan="1" colspan="1" style="background: #d5d6d8">32</td><td rowspan="1" colspan="1" style="background: #d5d6d8">2.43</td><td rowspan="1" colspan="1" style="background: #d5d6d8">–</td><td rowspan="1" colspan="1" style="background: #d5d6d8">1</td></tr><tr><td rowspan="1" colspan="1" style="background: #d5d6d8">♂</td><td rowspan="1" colspan="1" style="background: #d5d6d8">0.43 ± 0.00</td><td rowspan="1" colspan="1" style="background: #d5d6d8">0.28 ± 0.07</td><td rowspan="1" colspan="1" style="background: #d5d6d8"/><td rowspan="1" colspan="1" style="background: #d5d6d8">16</td><td rowspan="1" colspan="1" style="background: #d5d6d8">2.43</td><td rowspan="1" colspan="1" style="background: #d5d6d8">–</td><td rowspan="1" colspan="1" style="background: #d5d6d8">1</td></tr><tr><td rowspan="2" colspan="1" style="background: #d5d6d8">
                    <italic>
                      <tp:taxon-name><tp:taxon-name-part taxon-name-part-type="genus" reg="Sphyracephala">S.</tp:taxon-name-part><tp:taxon-name-part taxon-name-part-type="species" reg="nigrimana">nigrimana</tp:taxon-name-part></tp:taxon-name>
                    </italic>
                  </td><td rowspan="1" colspan="1" style="background: #d5d6d8">♀</td><td rowspan="1" colspan="1" style="background: #d5d6d8">0.38</td><td rowspan="1" colspan="1" style="background: #d5d6d8"/><td rowspan="1" colspan="1" style="background: #d5d6d8"/><td rowspan="1" colspan="1" style="background: #d5d6d8">1</td><td rowspan="1" colspan="1" style="background: #d5d6d8">2.86</td><td rowspan="1" colspan="1" style="background: #d5d6d8">–</td><td rowspan="1" colspan="1" style="background: #d5d6d8">1</td></tr><tr><td rowspan="1" colspan="1" style="background: #d5d6d8">♂</td><td rowspan="1" colspan="1" style="background: #d5d6d8">0.40</td><td rowspan="1" colspan="1" style="background: #d5d6d8"/><td rowspan="1" colspan="1" style="background: #d5d6d8"/><td rowspan="1" colspan="1" style="background: #d5d6d8">1</td><td rowspan="1" colspan="1" style="background: #d5d6d8">2.73</td><td rowspan="1" colspan="1" style="background: #d5d6d8">–</td><td rowspan="1" colspan="1" style="background: #d5d6d8">1</td></tr><tr><td rowspan="2" colspan="1">
                    <italic>
                      <tp:taxon-name><tp:taxon-name-part taxon-name-part-type="genus" reg="Sphyracephala">S.</tp:taxon-name-part><tp:taxon-name-part taxon-name-part-type="species" reg="babadjanidesi">babadjanidesi</tp:taxon-name-part></tp:taxon-name>
                    </italic>
                  </td><td rowspan="1" colspan="1">♀</td><td rowspan="1" colspan="1">0.52 ± 0.03</td><td rowspan="1" colspan="1">0.54 ± 0.03</td><td rowspan="1" colspan="1">0.39</td><td rowspan="1" colspan="1">38</td><td rowspan="1" colspan="1">2.74 ± 0.03</td><td rowspan="1" colspan="1">2.69–2.80</td><td rowspan="1" colspan="1">3</td></tr><tr><td rowspan="1" colspan="1">♂</td><td rowspan="1" colspan="1">0.60 ± 0.05</td><td rowspan="1" colspan="1">0.93 ± 0.06</td><td rowspan="1" colspan="1"/><td rowspan="1" colspan="1">41</td><td rowspan="1" colspan="1">2.82 ± 0.02</td><td rowspan="1" colspan="1">2.79–2.85</td><td rowspan="1" colspan="1">3</td></tr><tr><td rowspan="2" colspan="1">
                    <italic>
                      <tp:taxon-name><tp:taxon-name-part taxon-name-part-type="genus" reg="Sphyracephala">S.</tp:taxon-name-part><tp:taxon-name-part taxon-name-part-type="species" reg="munroi">munroi</tp:taxon-name-part></tp:taxon-name>
                    </italic>
                  </td><td rowspan="1" colspan="1">♀</td><td rowspan="1" colspan="1">0.61 ± 0.00</td><td rowspan="1" colspan="1">0.74 ± 0.03</td><td rowspan="1" colspan="1">0.33</td><td rowspan="1" colspan="1">40</td><td rowspan="1" colspan="1">3.63 ± 0.06</td><td rowspan="1" colspan="1">3.36–3.90</td><td rowspan="1" colspan="1">10</td></tr><tr><td rowspan="1" colspan="1">♂</td><td rowspan="1" colspan="1">0.67 ± 0.00</td><td rowspan="1" colspan="1">1.07 ± 0.06</td><td rowspan="1" colspan="1"/><td rowspan="1" colspan="1">40</td><td rowspan="1" colspan="1">3.63 ± 0.03</td><td rowspan="1" colspan="1">3.50–3.83</td><td rowspan="1" colspan="1">10</td></tr><tr><td rowspan="2" colspan="1" style="background: #d5d6d8">
                    <italic>
                      <tp:taxon-name><tp:taxon-name-part taxon-name-part-type="genus" reg="Sphyracephala">S.</tp:taxon-name-part><tp:taxon-name-part taxon-name-part-type="species" reg="hearseiana">hearseiana</tp:taxon-name-part></tp:taxon-name>
                    </italic>
                  </td><td rowspan="1" colspan="1" style="background: #d5d6d8">♀</td><td rowspan="1" colspan="1" style="background: #d5d6d8">0.51 ± 0.00</td><td rowspan="1" colspan="1" style="background: #d5d6d8">0.51 ± 0.02</td><td rowspan="1" colspan="1" style="background: #d5d6d8">0.05</td><td rowspan="1" colspan="1" style="background: #d5d6d8">15</td><td rowspan="1" colspan="1" style="background: #d5d6d8">2.44 ± 0.02</td><td rowspan="1" colspan="1" style="background: #d5d6d8">2.30–2.55</td><td rowspan="1" colspan="1" style="background: #d5d6d8">15</td></tr><tr><td rowspan="1" colspan="1" style="background: #d5d6d8">♂</td><td rowspan="1" colspan="1" style="background: #d5d6d8">0.53 ± 0.00</td><td rowspan="1" colspan="1" style="background: #d5d6d8">0.56 ± 0.03</td><td rowspan="1" colspan="1" style="background: #d5d6d8"/><td rowspan="1" colspan="1" style="background: #d5d6d8">15</td><td rowspan="1" colspan="1" style="background: #d5d6d8">2.48 ± 0.02</td><td rowspan="1" colspan="1" style="background: #d5d6d8">2.37–2.60</td><td rowspan="1" colspan="1" style="background: #d5d6d8">15</td></tr><tr><td rowspan="2" colspan="1" style="background: #d5d6d8">
                    <italic>
                      <tp:taxon-name><tp:taxon-name-part taxon-name-part-type="genus" reg="Sphyracephala">S.</tp:taxon-name-part><tp:taxon-name-part taxon-name-part-type="species" reg="beccarii">beccarii</tp:taxon-name-part></tp:taxon-name>
                    </italic>
                  </td><td rowspan="1" colspan="1" style="background: #d5d6d8">♀</td><td rowspan="1" colspan="1" style="background: #d5d6d8">0.49 ± 0.00</td><td rowspan="1" colspan="1" style="background: #d5d6d8">0.49 ± 0.02</td><td rowspan="1" colspan="1" style="background: #d5d6d8">0.07</td><td rowspan="1" colspan="1" style="background: #d5d6d8">40</td><td rowspan="1" colspan="1" style="background: #d5d6d8">2.48 ± 0.02</td><td rowspan="1" colspan="1" style="background: #d5d6d8">2.40–2.61</td><td rowspan="1" colspan="1" style="background: #d5d6d8">10</td></tr><tr><td rowspan="1" colspan="1" style="background: #d5d6d8">♂</td><td rowspan="1" colspan="1" style="background: #d5d6d8">0.53 ± 0.00</td><td rowspan="1" colspan="1" style="background: #d5d6d8">0.56 ± 0.03</td><td rowspan="1" colspan="1" style="background: #d5d6d8"/><td rowspan="1" colspan="1" style="background: #d5d6d8">40</td><td rowspan="1" colspan="1" style="background: #d5d6d8">2.53 ± 0.03</td><td rowspan="1" colspan="1" style="background: #d5d6d8">2.42–2.80</td><td rowspan="1" colspan="1" style="background: #d5d6d8">15</td></tr><tr><td rowspan="1" colspan="1">
                    <italic>
                      <tp:taxon-name><tp:taxon-name-part taxon-name-part-type="genus" reg="Sphyracephala">S.</tp:taxon-name-part><tp:taxon-name-part taxon-name-part-type="species" reg="detrahens">detrahens</tp:taxon-name-part></tp:taxon-name>
                    </italic>
                  </td><td rowspan="1" colspan="1">♂</td><td rowspan="1" colspan="1">0.63</td><td rowspan="1" colspan="1"/><td rowspan="1" colspan="1"/><td rowspan="1" colspan="1">1</td><td rowspan="1" colspan="1">3.06</td><td rowspan="1" colspan="1">–</td><td rowspan="1" colspan="1">1</td></tr><tr><td rowspan="2" colspan="1">
                    <italic>
                      <tp:taxon-name><tp:taxon-name-part taxon-name-part-type="genus" reg="Sphyracephala">S.</tp:taxon-name-part><tp:taxon-name-part taxon-name-part-type="species" reg="bipunctipennis">bipunctipennis</tp:taxon-name-part></tp:taxon-name>
                    </italic>
                  </td><td rowspan="1" colspan="1">♀</td><td rowspan="1" colspan="1">0.49 ± 0.01</td><td rowspan="1" colspan="1">0.58 ± 0.15</td><td rowspan="1" colspan="1"/><td rowspan="1" colspan="1">4</td><td rowspan="1" colspan="1">3.46 ± 0.03</td><td rowspan="1" colspan="1">3.43–3.54</td><td rowspan="1" colspan="1">4</td></tr><tr><td rowspan="1" colspan="1">♂</td><td rowspan="1" colspan="1">0.62</td><td rowspan="1" colspan="1"/><td rowspan="1" colspan="1"/><td rowspan="1" colspan="1">1</td><td rowspan="1" colspan="1">3.49 ± 0.13</td><td rowspan="1" colspan="1">3.36–3.62</td><td rowspan="1" colspan="1">2</td></tr><tr><td rowspan="2" colspan="1"><tp:taxon-name><tp:taxon-name-part taxon-name-part-type="genus" reg="Sphyracephala">S.</tp:taxon-name-part><tp:taxon-name-part taxon-name-part-type="uncertainty-rank">nr</tp:taxon-name-part><tp:taxon-name-part taxon-name-part-type="species" reg="detrahens">detrahens</tp:taxon-name-part></tp:taxon-name>, Solomon Islands</td><td rowspan="1" colspan="1">♀</td><td rowspan="1" colspan="1">0.73 ± 0.01</td><td rowspan="1" colspan="1">0.97 ± 0.07</td><td rowspan="1" colspan="1">0.67</td><td rowspan="1" colspan="1">14</td><td rowspan="1" colspan="1">3.11 ± 0.06</td><td rowspan="1" colspan="1">2.81–3.36</td><td rowspan="1" colspan="1">9</td></tr><tr><td rowspan="1" colspan="1">♂</td><td rowspan="1" colspan="1">0.78 ± 0.01</td><td rowspan="1" colspan="1">1.63 ± 0.07</td><td rowspan="1" colspan="1"/><td rowspan="1" colspan="1">20</td><td rowspan="1" colspan="1">3.11 ± 0.03</td><td rowspan="1" colspan="1">2.96–3.23</td><td rowspan="1" colspan="1">10</td></tr><tr><td rowspan="2" colspan="1"><tp:taxon-name><tp:taxon-name-part taxon-name-part-type="genus" reg="Sphyracephala">S.</tp:taxon-name-part><tp:taxon-name-part taxon-name-part-type="uncertainty-rank">nr</tp:taxon-name-part><tp:taxon-name-part taxon-name-part-type="species" reg="detrahens">detrahens</tp:taxon-name-part></tp:taxon-name>, Japan</td><td rowspan="1" colspan="1">♀</td><td rowspan="1" colspan="1">0.73 ± 0.01</td><td rowspan="1" colspan="1">1.03 ± 0.06</td><td rowspan="1" colspan="1"/><td rowspan="1" colspan="1">6</td><td rowspan="1" colspan="1">3.19 ± 0.01</td><td rowspan="1" colspan="1">3.15–3.20</td><td rowspan="1" colspan="1">6</td></tr><tr><td rowspan="1" colspan="1">♂</td><td rowspan="1" colspan="1">0.78 ± 0.02</td><td rowspan="1" colspan="1">1.40 ± 0.11</td><td rowspan="1" colspan="1"/><td rowspan="1" colspan="1">4</td><td rowspan="1" colspan="1">3.25 ± 0.02</td><td rowspan="1" colspan="1">3.20–3.29</td><td rowspan="1" colspan="1">4</td></tr></tbody></table></table-wrap><table-wrap id="T3" position="float" orientation="portrait"><label>Table 3.</label><caption><p>Quantitative characters for <italic><tp:taxon-name><tp:taxon-name-part taxon-name-part-type="genus" reg="Sphyracephala">Sphyracephala</tp:taxon-name-part></tp:taxon-name></italic> species: ratio scutellar spine/scutellar length and ratio apical seta/ scutellar spine. Species are arranged in species groups and subtaxa.</p></caption><table id="TID0E4MDK" rules="all"><tbody><tr><th rowspan="2" colspan="1">
                    <italic>
                      <tp:taxon-name><tp:taxon-name-part taxon-name-part-type="genus" reg="Sphyracephala">Sphyracephala</tp:taxon-name-part></tp:taxon-name>
                    </italic>
                  </th><th rowspan="2" colspan="1"/><th rowspan="1" colspan="1">scutellar spine/scutellum</th><th rowspan="2" colspan="1">
                    <italic>n</italic>
                  </th><th rowspan="1" colspan="1">apical seta/scutellar spine</th><th rowspan="2" colspan="1">
                    <italic>n</italic>
                  </th></tr><tr><th rowspan="1" colspan="1">ratio</th><th rowspan="1" colspan="1">ratio</th></tr><tr><td rowspan="2" colspan="1" style="background: #d5d6d8">
                    <italic>
                      <tp:taxon-name><tp:taxon-name-part taxon-name-part-type="genus" reg="Sphyracephala">S.</tp:taxon-name-part><tp:taxon-name-part taxon-name-part-type="species" reg="brevicornis">brevicornis</tp:taxon-name-part></tp:taxon-name>
                    </italic>
                  </td><td rowspan="1" colspan="1" style="background: #d5d6d8">♀</td><td rowspan="1" colspan="1" style="background: #d5d6d8">0.65 ± 0.03</td><td rowspan="1" colspan="1" style="background: #d5d6d8">6</td><td rowspan="1" colspan="1" style="background: #d5d6d8">2.82 ± 0.06</td><td rowspan="1" colspan="1" style="background: #d5d6d8">6</td></tr><tr><td rowspan="1" colspan="1" style="background: #d5d6d8">♂</td><td rowspan="1" colspan="1" style="background: #d5d6d8">0.64 ± 0.00</td><td rowspan="1" colspan="1" style="background: #d5d6d8">2</td><td rowspan="1" colspan="1" style="background: #d5d6d8">3.00</td><td rowspan="1" colspan="1" style="background: #d5d6d8">1</td></tr><tr><td rowspan="2" colspan="1" style="background: #d5d6d8">
                    <italic>
                      <tp:taxon-name><tp:taxon-name-part taxon-name-part-type="genus" reg="Sphyracephala">S.</tp:taxon-name-part><tp:taxon-name-part taxon-name-part-type="species" reg="subbifasciata">subbifasciata</tp:taxon-name-part></tp:taxon-name>
                    </italic>
                  </td><td rowspan="1" colspan="1" style="background: #d5d6d8">♀</td><td rowspan="1" colspan="1" style="background: #d5d6d8">0.54</td><td rowspan="1" colspan="1" style="background: #d5d6d8">1</td><td rowspan="1" colspan="1" style="background: #d5d6d8">3.86</td><td rowspan="1" colspan="1" style="background: #d5d6d8">1</td></tr><tr><td rowspan="1" colspan="1" style="background: #d5d6d8">♂</td><td rowspan="1" colspan="1" style="background: #d5d6d8">0.54</td><td rowspan="1" colspan="1" style="background: #d5d6d8">1</td><td rowspan="1" colspan="1" style="background: #d5d6d8">3.86</td><td rowspan="1" colspan="1" style="background: #d5d6d8">1</td></tr><tr><td rowspan="2" colspan="1" style="background: #d5d6d8">
                    <italic>
                      <tp:taxon-name><tp:taxon-name-part taxon-name-part-type="genus" reg="Sphyracephala">S.</tp:taxon-name-part><tp:taxon-name-part taxon-name-part-type="species" reg="nigrimana">nigrimana</tp:taxon-name-part></tp:taxon-name>
                    </italic>
                  </td><td rowspan="1" colspan="1" style="background: #d5d6d8">♀</td><td rowspan="1" colspan="1" style="background: #d5d6d8">0.75</td><td rowspan="1" colspan="1" style="background: #d5d6d8">1</td><td rowspan="1" colspan="1" style="background: #d5d6d8">3.22</td><td rowspan="1" colspan="1" style="background: #d5d6d8">1</td></tr><tr><td rowspan="1" colspan="1" style="background: #d5d6d8">♂</td><td rowspan="1" colspan="1" style="background: #d5d6d8">0.65</td><td rowspan="1" colspan="1" style="background: #d5d6d8">1</td><td rowspan="1" colspan="1" style="background: #d5d6d8">2.82</td><td rowspan="1" colspan="1" style="background: #d5d6d8">1</td></tr><tr><td rowspan="2" colspan="1">
                    <italic>
                      <tp:taxon-name><tp:taxon-name-part taxon-name-part-type="genus" reg="Sphyracephala">S.</tp:taxon-name-part><tp:taxon-name-part taxon-name-part-type="species" reg="babadjanidesi">babadjanidesi</tp:taxon-name-part></tp:taxon-name>
                    </italic>
                  </td><td rowspan="1" colspan="1">♀</td><td rowspan="1" colspan="1">0.43 ± 0.01</td><td rowspan="1" colspan="1">28</td><td rowspan="1" colspan="1">5.36 ± 0.13</td><td rowspan="1" colspan="1">20</td></tr><tr><td rowspan="1" colspan="1">♂</td><td rowspan="1" colspan="1">0.41 ± 0.01</td><td rowspan="1" colspan="1">40</td><td rowspan="1" colspan="1">5.50 ± 0.09</td><td rowspan="1" colspan="1">35</td></tr><tr><td rowspan="2" colspan="1">
                    <italic>
                      <tp:taxon-name><tp:taxon-name-part taxon-name-part-type="genus" reg="Sphyracephala">S.</tp:taxon-name-part><tp:taxon-name-part taxon-name-part-type="species" reg="munroi">munroi</tp:taxon-name-part></tp:taxon-name>
                    </italic>
                  </td><td rowspan="1" colspan="1">♀</td><td rowspan="1" colspan="1">0.43 ± 0.01</td><td rowspan="1" colspan="1">10</td><td rowspan="1" colspan="1">6.10 ± 0.22</td><td rowspan="1" colspan="1">10</td></tr><tr><td rowspan="1" colspan="1">♂</td><td rowspan="1" colspan="1">0.44 ± 0.01</td><td rowspan="1" colspan="1">10</td><td rowspan="1" colspan="1">6.11 ± 0.11</td><td rowspan="1" colspan="1">9</td></tr><tr><td rowspan="2" colspan="1" style="background: #d5d6d8">
                    <italic>
                      <tp:taxon-name><tp:taxon-name-part taxon-name-part-type="genus" reg="Sphyracephala">S.</tp:taxon-name-part><tp:taxon-name-part taxon-name-part-type="species" reg="hearseiana">hearseiana</tp:taxon-name-part></tp:taxon-name>
                    </italic>
                  </td><td rowspan="1" colspan="1" style="background: #d5d6d8">♀</td><td rowspan="1" colspan="1" style="background: #d5d6d8">0.56 ± 0.01</td><td rowspan="1" colspan="1" style="background: #d5d6d8">12</td><td rowspan="1" colspan="1" style="background: #d5d6d8">3.60 ± 0.09</td><td rowspan="1" colspan="1" style="background: #d5d6d8">9</td></tr><tr><td rowspan="1" colspan="1" style="background: #d5d6d8">♂</td><td rowspan="1" colspan="1" style="background: #d5d6d8">0.55 ± 0.01</td><td rowspan="1" colspan="1" style="background: #d5d6d8">10</td><td rowspan="1" colspan="1" style="background: #d5d6d8">3.71 ± 0.12</td><td rowspan="1" colspan="1" style="background: #d5d6d8">7</td></tr><tr><td rowspan="2" colspan="1" style="background: #d5d6d8">
                    <italic>
                      <tp:taxon-name><tp:taxon-name-part taxon-name-part-type="genus" reg="Sphyracephala">S.</tp:taxon-name-part><tp:taxon-name-part taxon-name-part-type="species" reg="beccarii">beccarii</tp:taxon-name-part></tp:taxon-name>
                    </italic>
                  </td><td rowspan="1" colspan="1" style="background: #d5d6d8">♀</td><td rowspan="1" colspan="1" style="background: #d5d6d8">0.48 ± 0.01</td><td rowspan="1" colspan="1" style="background: #d5d6d8">15</td><td rowspan="1" colspan="1" style="background: #d5d6d8">3.91 ± 0.10</td><td rowspan="1" colspan="1" style="background: #d5d6d8">15</td></tr><tr><td rowspan="1" colspan="1" style="background: #d5d6d8">♂</td><td rowspan="1" colspan="1" style="background: #d5d6d8">0.53 ± 0.01</td><td rowspan="1" colspan="1" style="background: #d5d6d8">10</td><td rowspan="1" colspan="1" style="background: #d5d6d8">3.85 ± 0.11</td><td rowspan="1" colspan="1" style="background: #d5d6d8">10</td></tr><tr><td rowspan="2" colspan="1">
                    <italic>
                      <tp:taxon-name><tp:taxon-name-part taxon-name-part-type="genus" reg="Sphyracephala">S.</tp:taxon-name-part><tp:taxon-name-part taxon-name-part-type="species" reg="detrahens">detrahens</tp:taxon-name-part></tp:taxon-name>
                    </italic>
                  </td><td rowspan="1" colspan="1">♀</td><td rowspan="1" colspan="1">0.88</td><td rowspan="1" colspan="1">1</td><td rowspan="1" colspan="1">2.93</td><td rowspan="1" colspan="1">1</td></tr><tr><td rowspan="1" colspan="1">♂</td><td rowspan="1" colspan="1">1.10 ± 0.26</td><td rowspan="1" colspan="1">2*</td><td rowspan="1" colspan="1">2.64</td><td rowspan="1" colspan="1">1</td></tr><tr><td rowspan="2" colspan="1">
                    <italic>
                      <tp:taxon-name><tp:taxon-name-part taxon-name-part-type="genus" reg="Sphyracephala">S.</tp:taxon-name-part><tp:taxon-name-part taxon-name-part-type="species" reg="bipunctipennis">bipunctipennis</tp:taxon-name-part></tp:taxon-name>
                    </italic>
                  </td><td rowspan="1" colspan="1">♀</td><td rowspan="1" colspan="1">1.02 ± 0.02</td><td rowspan="1" colspan="1">4</td><td rowspan="1" colspan="1">2.50 ± 0.02</td><td rowspan="1" colspan="1">4</td></tr><tr><td rowspan="1" colspan="1">♂</td><td rowspan="1" colspan="1">1.12</td><td rowspan="1" colspan="1">1</td><td rowspan="1" colspan="1"/><td rowspan="1" colspan="1"/></tr><tr><td rowspan="2" colspan="1"><tp:taxon-name><tp:taxon-name-part taxon-name-part-type="genus" reg="Sphyracephala">S.</tp:taxon-name-part><tp:taxon-name-part taxon-name-part-type="uncertainty-rank">nr</tp:taxon-name-part><tp:taxon-name-part taxon-name-part-type="species" reg="detrahens">detrahens</tp:taxon-name-part></tp:taxon-name> Solomon Islands</td><td rowspan="1" colspan="1">♀</td><td rowspan="1" colspan="1">0.98 ± 0.02</td><td rowspan="1" colspan="1">10</td><td rowspan="1" colspan="1">2.85 ± 0.10</td><td rowspan="1" colspan="1">6</td></tr><tr><td rowspan="1" colspan="1">♂</td><td rowspan="1" colspan="1">0.97 ± 0.02</td><td rowspan="1" colspan="1">10</td><td rowspan="1" colspan="1">2.94 ± 0.10</td><td rowspan="1" colspan="1">6</td></tr><tr><td rowspan="2" colspan="1"><tp:taxon-name><tp:taxon-name-part taxon-name-part-type="genus" reg="Sphyracephala">S.</tp:taxon-name-part><tp:taxon-name-part taxon-name-part-type="uncertainty-rank">nr</tp:taxon-name-part><tp:taxon-name-part taxon-name-part-type="species" reg="detrahens">detrahens</tp:taxon-name-part></tp:taxon-name> Japan</td><td rowspan="1" colspan="1">♀</td><td rowspan="1" colspan="1">0.90 ± 0.01</td><td rowspan="1" colspan="1">6</td><td rowspan="1" colspan="1">2.38 ± 0.08</td><td rowspan="1" colspan="1">2</td></tr><tr><td rowspan="1" colspan="1">♂</td><td rowspan="1" colspan="1">0.85 ± 0.04</td><td rowspan="1" colspan="1">4</td><td rowspan="1" colspan="1">2.86 ± 0.14</td><td rowspan="1" colspan="1">4</td></tr></tbody></table><table-wrap-foot><fn><p>* Both from Sulawesi, but perhaps not conspecific.</p></fn></table-wrap-foot></table-wrap><table-wrap id="T4" position="float" orientation="portrait"><label>Table 4.</label><caption><p>Sex ratios in <italic><tp:taxon-name><tp:taxon-name-part taxon-name-part-type="genus" reg="Sphyracephala">Sphyracephala</tp:taxon-name-part></tp:taxon-name></italic> species. Species are arranged in species groups and subtaxa.</p></caption><table id="TID0ERIEK" rules="all"><tbody><tr><th rowspan="1" colspan="1">
                    <italic>
                      <tp:taxon-name><tp:taxon-name-part taxon-name-part-type="genus" reg="Sphyracephala">Sphyracephala</tp:taxon-name-part></tp:taxon-name>
                    </italic>
                  </th><th rowspan="1" colspan="1"><italic>n</italic> ♀</th><th rowspan="1" colspan="1"><italic>n</italic> ♂</th><th rowspan="1" colspan="1">Ʃ <italic>n</italic></th><th rowspan="1" colspan="1">♀ : ♂</th><th rowspan="1" colspan="1">Source</th></tr><tr><td rowspan="1" colspan="1" style="background: #d5d6d8">
                    <italic>
                      <tp:taxon-name><tp:taxon-name-part taxon-name-part-type="genus" reg="Sphyracephala">S.</tp:taxon-name-part><tp:taxon-name-part taxon-name-part-type="species" reg="brevicornis">brevicornis</tp:taxon-name-part></tp:taxon-name>
                    </italic>
                  </td><td rowspan="1" colspan="1" style="background: #d5d6d8">185</td><td rowspan="1" colspan="1" style="background: #d5d6d8">119</td><td rowspan="1" colspan="1" style="background: #d5d6d8">304</td><td rowspan="1" colspan="1" style="background: #d5d6d8">1.00:0.64</td><td rowspan="1" colspan="1" style="background: #d5d6d8">
                    <xref ref-type="bibr" rid="B47">Feijen 1989</xref>
                  </td></tr><tr><td rowspan="1" colspan="1" style="background: #d5d6d8">
                    <italic>
                      <tp:taxon-name><tp:taxon-name-part taxon-name-part-type="genus" reg="Sphyracephala">S.</tp:taxon-name-part><tp:taxon-name-part taxon-name-part-type="species" reg="subbifasciata">subbifasciata</tp:taxon-name-part></tp:taxon-name>
                    </italic>
                  </td><td rowspan="1" colspan="1" style="background: #d5d6d8">56</td><td rowspan="1" colspan="1" style="background: #d5d6d8">31</td><td rowspan="1" colspan="1" style="background: #d5d6d8">87</td><td rowspan="1" colspan="1" style="background: #d5d6d8">1.00:0.55</td><td rowspan="1" colspan="1" style="background: #d5d6d8">
                    <xref ref-type="bibr" rid="B47">Feijen 1989</xref>
                  </td></tr><tr><td rowspan="1" colspan="1"><italic><tp:taxon-name><tp:taxon-name-part taxon-name-part-type="genus" reg="Sphyracephala">S.</tp:taxon-name-part><tp:taxon-name-part taxon-name-part-type="species" reg="babadjanidesi">babadjanidesi</tp:taxon-name-part></tp:taxon-name></italic> (as <italic><tp:taxon-name><tp:taxon-name-part taxon-name-part-type="genus" reg="Sphyracephala"/><tp:taxon-name-part taxon-name-part-type="species" reg="europaea">europaea</tp:taxon-name-part></tp:taxon-name></italic>)</td><td rowspan="1" colspan="1">44</td><td rowspan="1" colspan="1">55</td><td rowspan="1" colspan="1">99</td><td rowspan="1" colspan="1">1.00:1.25 1:1*</td><td rowspan="1" colspan="1">
                    <xref ref-type="bibr" rid="B123">Papp et al. 1997</xref>
                    <xref ref-type="bibr" rid="B156">Simova-Tošić and Stojanović 2000</xref>
                  </td></tr><tr><td rowspan="1" colspan="1">
                    <italic>
                      <tp:taxon-name><tp:taxon-name-part taxon-name-part-type="genus" reg="Sphyracephala">S.</tp:taxon-name-part><tp:taxon-name-part taxon-name-part-type="species" reg="munroi">munroi</tp:taxon-name-part></tp:taxon-name>
                    </italic>
                  </td><td rowspan="1" colspan="1">318</td><td rowspan="1" colspan="1">307</td><td rowspan="1" colspan="1">625</td><td rowspan="1" colspan="1">1.00:0.97</td><td rowspan="1" colspan="1"><named-content xmlns:xlink="http://www.w3.org/1999/xlink" content-type="dwc:institutional_code" xlink:title="Universität Bielefeld" xlink:href="http://grbio.org/institution/universit%C3%A4t-bielefeld" xlink:type="simple">FBUB</named-content>, <named-content xmlns:xlink="http://www.w3.org/1999/xlink" content-type="dwc:institutional_code" xlink:title="Naturhistoriska Riksmuseet" xlink:href="http://grbio.org/institution/swedish-museum-natural-history-entomology-collections" xlink:type="simple">NHRS</named-content>, <named-content xmlns:xlink="http://www.w3.org/1999/xlink" content-type="dwc:institutional_code" xlink:title="Naturalis Biodiversity Center" xlink:href="http://grbio.org/institution/naturalis-biodiversity-center" xlink:type="simple">RMNH</named-content></td></tr><tr><td rowspan="1" colspan="1" style="background: #d5d6d8">
                    <italic>
                      <tp:taxon-name><tp:taxon-name-part taxon-name-part-type="genus" reg="Sphyracephala">S.</tp:taxon-name-part><tp:taxon-name-part taxon-name-part-type="species" reg="hearseiana">hearseiana</tp:taxon-name-part></tp:taxon-name>
                    </italic>
                  </td><td rowspan="1" colspan="1" style="background: #d5d6d8">17</td><td rowspan="1" colspan="1" style="background: #d5d6d8">17</td><td rowspan="1" colspan="1" style="background: #d5d6d8">34</td><td rowspan="1" colspan="1" style="background: #d5d6d8">1.00:1.00 1:1**</td><td rowspan="1" colspan="1" style="background: #d5d6d8">
                    <named-content xmlns:xlink="http://www.w3.org/1999/xlink" content-type="dwc:institutional_code" xlink:title="Naturalis Biodiversity Center" xlink:href="http://grbio.org/institution/naturalis-biodiversity-center" xlink:type="simple">RMNH</named-content>
                    <xref ref-type="bibr" rid="B150">Sen 1921</xref>
                  </td></tr><tr><td rowspan="1" colspan="1" style="background: #d5d6d8"><italic><tp:taxon-name><tp:taxon-name-part taxon-name-part-type="genus" reg="Sphyracephala">S.</tp:taxon-name-part><tp:taxon-name-part taxon-name-part-type="species" reg="beccarii">beccarii</tp:taxon-name-part></tp:taxon-name></italic>, Afrotropical Continent</td><td rowspan="1" colspan="1" style="background: #d5d6d8">622</td><td rowspan="1" colspan="1" style="background: #d5d6d8">635</td><td rowspan="1" colspan="1" style="background: #d5d6d8">1257</td><td rowspan="1" colspan="1" style="background: #d5d6d8">1.00:1.02</td><td rowspan="1" colspan="1" style="background: #d5d6d8">
                    <named-content xmlns:xlink="http://www.w3.org/1999/xlink" content-type="dwc:institutional_code" xlink:title="Naturalis Biodiversity Center" xlink:href="http://grbio.org/institution/naturalis-biodiversity-center" xlink:type="simple">RMNH</named-content>
                  </td></tr><tr><td rowspan="1" colspan="1" style="background: #d5d6d8"><italic><tp:taxon-name><tp:taxon-name-part taxon-name-part-type="genus" reg="Sphyracephala">S.</tp:taxon-name-part><tp:taxon-name-part taxon-name-part-type="species" reg="beccarii">beccarii</tp:taxon-name-part></tp:taxon-name></italic>, Madagascar</td><td rowspan="1" colspan="1" style="background: #d5d6d8">547</td><td rowspan="1" colspan="1" style="background: #d5d6d8">285</td><td rowspan="1" colspan="1" style="background: #d5d6d8">832</td><td rowspan="1" colspan="1" style="background: #d5d6d8">1.00:0.52</td><td rowspan="1" colspan="1" style="background: #d5d6d8"><named-content xmlns:xlink="http://www.w3.org/1999/xlink" content-type="dwc:institutional_code" xlink:title="California Academy of Sciences" xlink:href="http://grbio.org/institution/california-academy-sciences" xlink:type="simple">CAS</named-content>, <named-content xmlns:xlink="http://www.w3.org/1999/xlink" content-type="dwc:institutional_code" xlink:title="KwaZulu-Natal Museum" xlink:href="http://grbio.org/institution/kwazulu-natal-museum" xlink:type="simple">NMSA</named-content>, <named-content xmlns:xlink="http://www.w3.org/1999/xlink" content-type="dwc:institutional_code" xlink:title="California State Collection of Arthropods" xlink:href="http://grbio.org/institution/california-state-collection-arthropods" xlink:type="simple">CSCA</named-content>, <named-content xmlns:xlink="http://www.w3.org/1999/xlink" content-type="dwc:institutional_code" xlink:title="Naturalis Biodiversity Center" xlink:href="http://grbio.org/institution/naturalis-biodiversity-center" xlink:type="simple">RMNH</named-content></td></tr><tr><td rowspan="1" colspan="1">
                    <italic>
                      <tp:taxon-name><tp:taxon-name-part taxon-name-part-type="genus" reg="Sphyracephala">S.</tp:taxon-name-part><tp:taxon-name-part taxon-name-part-type="species" reg="bipunctipennis">bipunctipennis</tp:taxon-name-part></tp:taxon-name>
                    </italic>
                  </td><td rowspan="1" colspan="1">11</td><td rowspan="1" colspan="1">4</td><td rowspan="1" colspan="1">15</td><td rowspan="1" colspan="1"/><td rowspan="1" colspan="1"><named-content xmlns:xlink="http://www.w3.org/1999/xlink" content-type="dwc:institutional_code" xlink:title="Natural History Museum, London" xlink:href="http://grbio.org/institution/natural-history-museum-london" xlink:type="simple">NHMUK</named-content>, TAU, <named-content xmlns:xlink="http://www.w3.org/1999/xlink" content-type="dwc:institutional_code" xlink:title="Naturalis Biodiversity Center" xlink:href="http://grbio.org/institution/naturalis-biodiversity-center" xlink:type="simple">RMNH</named-content></td></tr><tr><td rowspan="1" colspan="1"><italic><tp:taxon-name><tp:taxon-name-part taxon-name-part-type="genus" reg="Sphyracephala">S.</tp:taxon-name-part><tp:taxon-name-part taxon-name-part-type="species" reg="detrahens">detrahens</tp:taxon-name-part></tp:taxon-name></italic>, Sulawesi</td><td rowspan="1" colspan="1">14</td><td rowspan="1" colspan="1">4</td><td rowspan="1" colspan="1">18</td><td rowspan="1" colspan="1"/><td rowspan="1" colspan="1"><named-content xmlns:xlink="http://www.w3.org/1999/xlink" content-type="dwc:institutional_code" xlink:title="Natural History Museum, London" xlink:href="http://grbio.org/institution/natural-history-museum-london" xlink:type="simple">NHMUK</named-content>, <named-content xmlns:xlink="http://www.w3.org/1999/xlink" content-type="dwc:institutional_code" xlink:title="Naturalis Biodiversity Center" xlink:href="http://grbio.org/institution/naturalis-biodiversity-center" xlink:type="simple">RMNH</named-content></td></tr><tr><td rowspan="1" colspan="1"><tp:taxon-name><tp:taxon-name-part taxon-name-part-type="genus" reg="Sphyracephala">S.</tp:taxon-name-part><tp:taxon-name-part taxon-name-part-type="uncertainty-rank">nr</tp:taxon-name-part><tp:taxon-name-part taxon-name-part-type="species" reg="detrahens">detrahens</tp:taxon-name-part></tp:taxon-name>, Japan</td><td rowspan="1" colspan="1">247</td><td rowspan="1" colspan="1">376</td><td rowspan="1" colspan="1">623</td><td rowspan="1" colspan="1">1.00:1.52</td><td rowspan="1" colspan="1"><xref ref-type="bibr" rid="B118">Ôhara 1993</xref>, <xref ref-type="bibr" rid="B119">1997</xref>, <named-content xmlns:xlink="http://www.w3.org/1999/xlink" content-type="dwc:institutional_code" xlink:title="Naturalis Biodiversity Center" xlink:href="http://grbio.org/institution/naturalis-biodiversity-center" xlink:type="simple">RMNH</named-content></td></tr><tr><td rowspan="1" colspan="1"><tp:taxon-name><tp:taxon-name-part taxon-name-part-type="genus" reg="Sphyracephala">S.</tp:taxon-name-part><tp:taxon-name-part taxon-name-part-type="uncertainty-rank">nr</tp:taxon-name-part><tp:taxon-name-part taxon-name-part-type="species" reg="detrahens">detrahens</tp:taxon-name-part></tp:taxon-name>, Solomon Islands</td><td rowspan="1" colspan="1">15</td><td rowspan="1" colspan="1">29</td><td rowspan="1" colspan="1">44</td><td rowspan="1" colspan="1">1.00:1.93</td><td rowspan="1" colspan="1">
                    <named-content xmlns:xlink="http://www.w3.org/1999/xlink" content-type="dwc:institutional_code" xlink:title="Naturalis Biodiversity Center" xlink:href="http://grbio.org/institution/naturalis-biodiversity-center" xlink:type="simple">RMNH</named-content>
                  </td></tr><tr><td rowspan="1" colspan="1"><tp:taxon-name><tp:taxon-name-part taxon-name-part-type="genus" reg="Sphyracephala">S.</tp:taxon-name-part><tp:taxon-name-part taxon-name-part-type="uncertainty-rank">nr</tp:taxon-name-part><tp:taxon-name-part taxon-name-part-type="species" reg="detrahens">detrahens</tp:taxon-name-part></tp:taxon-name>, Papua N. G.</td><td rowspan="1" colspan="1">1</td><td rowspan="1" colspan="1">6</td><td rowspan="1" colspan="1">7</td><td rowspan="1" colspan="1"/><td rowspan="1" colspan="1">
                    <named-content xmlns:xlink="http://www.w3.org/1999/xlink" content-type="dwc:institutional_code" xlink:title="Naturalis Biodiversity Center" xlink:href="http://grbio.org/institution/naturalis-biodiversity-center" xlink:type="simple">RMNH</named-content>
                  </td></tr></tbody></table><table-wrap-foot><fn><p>* <xref ref-type="bibr" rid="B156">Simova-Tošić and Stojanović (2000)</xref>: “The swarm contained few thousands of males and females approximately in equal number.” ** <xref ref-type="bibr" rid="B150">Sen (1921)</xref>: “The mass consisted of flies of both sexes, in approximately equal numbers.”</p></fn></table-wrap-foot></table-wrap></tp:treatment-sec><ref-list><ref id="B47"><mixed-citation xmlns:xlink="http://www.w3.org/1999/xlink" xlink:type="simple"><person-group><name name-style="western"><surname>Feijen</surname><given-names>HR</given-names></name></person-group> (<year>1989</year>) <article-title><tp:taxon-name><tp:taxon-name-part taxon-name-part-type="family">Diopsidae</tp:taxon-name-part></tp:taxon-name>. Volume IX, <tp:taxon-name><tp:taxon-name-part taxon-name-part-type="suborder">Cyclorrhapha</tp:taxon-name-part></tp:taxon-name> III (<tp:taxon-name><tp:taxon-name-part taxon-name-part-type="infraorder">Schizophora</tp:taxon-name-part></tp:taxon-name> other than <tp:taxon-name><tp:taxon-name-part taxon-name-part-type="parvorder">Calyptratae</tp:taxon-name-part></tp:taxon-name>), Part 12.</article-title> In: <person-group><name name-style="western"><surname>Griffiths</surname><given-names>GCD</given-names></name></person-group> (<role>Ed.</role>) <issue-title>Flies of the Nearctic Region.</issue-title><source>Schweizerbart, Stuttgart, Germany</source>, <fpage>1</fpage>–<lpage>122</lpage>. <ext-link xlink:href="https://www.schweizerbart.de/publications/detail/isbn/9783510700165/Griffiths_Flies_of_the_Nearctic_Region" ext-link-type="uri" xlink:type="simple">https://www.schweizerbart.de/publications/detail/isbn/9783510700165/Griffiths_Flies_of_the_Nearctic_Region</ext-link></mixed-citation></ref><ref id="B80"><mixed-citation xmlns:xlink="http://www.w3.org/1999/xlink" xlink:type="simple"><person-group><name name-style="western"><surname>Jackson</surname><given-names>MD</given-names></name></person-group> (<year>2019</year>) <source>Placement of <tp:taxon-name><tp:taxon-name-part taxon-name-part-type="subfamily">Micropezinae</tp:taxon-name-part></tp:taxon-name> (<tp:taxon-name><tp:taxon-name-part taxon-name-part-type="family">Micropezidae</tp:taxon-name-part></tp:taxon-name>) on the <tp:taxon-name><tp:taxon-name-part taxon-name-part-type="order">Diptera</tp:taxon-name-part></tp:taxon-name> Tree of Life: a Molecular Phylogenetic Approach. PhD thesis, The University of Guelph.</source><publisher-name>Ontario</publisher-name>, <publisher-loc>Canada</publisher-loc>, <size units="page">215 pp</size>. <ext-link xlink:href="http://hdl.handle.net/10214/15240" ext-link-type="uri" xlink:type="simple">http://hdl.handle.net/10214/15240</ext-link></mixed-citation></ref><ref id="B123"><mixed-citation xmlns:xlink="http://www.w3.org/1999/xlink" xlink:type="simple"><person-group><name name-style="western"><surname>Papp</surname><given-names>L</given-names></name><name name-style="western"><surname>Földvári</surname><given-names>M</given-names></name><name name-style="western"><surname>Paulovics</surname><given-names>P</given-names></name></person-group> (<year>1997</year>) <article-title><italic><tp:taxon-name><tp:taxon-name-part taxon-name-part-type="genus">Sphyracephala</tp:taxon-name-part><tp:taxon-name-part taxon-name-part-type="species">europaea</tp:taxon-name-part></tp:taxon-name></italic> sp. n. (<tp:taxon-name><tp:taxon-name-part taxon-name-part-type="order">Diptera</tp:taxon-name-part></tp:taxon-name>: <tp:taxon-name><tp:taxon-name-part taxon-name-part-type="family">Diopsidae</tp:taxon-name-part></tp:taxon-name>) from Hungary represents a family new to Europe.</article-title><source>Folia Entomologica Hungarica</source><volume>58</volume>: <fpage>137</fpage>–<lpage>146</lpage>. <ext-link xlink:href="http://publication.nhmus.hu/pdf/folentom/FoliaEntHung_1997_Vol_58_137.pdf" ext-link-type="uri" xlink:type="simple">http://publication.nhmus.hu/pdf/folentom/FoliaEntHung_1997_Vol_58_137.pdf</ext-link></mixed-citation></ref><ref id="B156"><mixed-citation xmlns:xlink="http://www.w3.org/1999/xlink" xlink:type="simple"><person-group><name name-style="western"><surname>Simova-Tošić</surname><given-names>D</given-names></name><name name-style="western"><surname>Stojanović</surname><given-names>A</given-names></name></person-group> (<year>2000</year>) not 1999) Second finding of <italic><tp:taxon-name><tp:taxon-name-part taxon-name-part-type="genus">Sphyracephala</tp:taxon-name-part><tp:taxon-name-part taxon-name-part-type="species">europea</tp:taxon-name-part></tp:taxon-name></italic> Papp et Földvári in Europe (<tp:taxon-name><tp:taxon-name-part taxon-name-part-type="order">Diptera</tp:taxon-name-part></tp:taxon-name>: <tp:taxon-name><tp:taxon-name-part taxon-name-part-type="family">Diopsidae</tp:taxon-name-part></tp:taxon-name>). Acta Entomologica Serbica 4(1/2): 149–157. <ext-link xlink:href="http://www.eds.org.rs/AES/Vol4/Vol4%20No1aa13.pdf" ext-link-type="uri" xlink:type="simple">http://www.eds.org.rs/AES/Vol4/Vol4%20No1aa13.pdf</ext-link></mixed-citation></ref><ref id="B150"><mixed-citation xmlns:xlink="http://www.w3.org/1999/xlink" xlink:type="simple"><person-group><name name-style="western"><surname>Sen</surname><given-names>SK</given-names></name></person-group> (<year>1921</year>) <article-title>Life-histories of Indian insects. <tp:taxon-name><tp:taxon-name-part taxon-name-part-type="order">Diptera</tp:taxon-name-part></tp:taxon-name>: <italic><tp:taxon-name><tp:taxon-name-part taxon-name-part-type="genus">Sphryracephala</tp:taxon-name-part><tp:taxon-name-part taxon-name-part-type="species">hearseiana</tp:taxon-name-part></tp:taxon-name></italic>, Westw.</article-title><source>Memoirs of the Department of Agriculture in India, Entomological Series</source><volume>7</volume>(<issue>6</issue>): <fpage>33</fpage>–<lpage>38</lpage>. [2 pls] <ext-link xlink:href="https://archive.org/details/n06memoirsentomo07impeuoft" ext-link-type="uri" xlink:type="simple">https://archive.org/details/n06memoirsentomo07impeuoft</ext-link></mixed-citation></ref><ref id="B118"><mixed-citation xmlns:xlink="http://www.w3.org/1999/xlink" xlink:type="simple"><person-group><name name-style="western"><surname>Ôhara</surname><given-names>K</given-names></name></person-group> (<year>1993</year>) <article-title>First record of the family <tp:taxon-name><tp:taxon-name-part taxon-name-part-type="family">Diopsidae</tp:taxon-name-part></tp:taxon-name> from Japan (<tp:taxon-name><tp:taxon-name-part taxon-name-part-type="order">Diptera</tp:taxon-name-part></tp:taxon-name>, <tp:taxon-name><tp:taxon-name-part taxon-name-part-type="suborder">Brachycera</tp:taxon-name-part></tp:taxon-name>).</article-title><source>Bulletin of the Tokushima Prefectural Museum</source><volume>3</volume>: <fpage>39</fpage>–<lpage>47</lpage>. [in Japanese with English summary]</mixed-citation></ref><ref id="B119"><mixed-citation xmlns:xlink="http://www.w3.org/1999/xlink" xlink:type="simple"><person-group><name name-style="western"><surname>Ôhara</surname><given-names>K</given-names></name></person-group> (<year>1997</year>) <article-title><italic><tp:taxon-name><tp:taxon-name-part taxon-name-part-type="genus">Sphyracephala</tp:taxon-name-part><tp:taxon-name-part taxon-name-part-type="species">detrahens</tp:taxon-name-part></tp:taxon-name></italic> (<tp:taxon-name><tp:taxon-name-part taxon-name-part-type="order">Diptera</tp:taxon-name-part></tp:taxon-name>, <tp:taxon-name><tp:taxon-name-part taxon-name-part-type="family">Diopsidae</tp:taxon-name-part></tp:taxon-name>) in the Yaeyama Islands, Okinawa, Japan.</article-title><source>Bulletin of the Tokushima Prefectural Museum</source><volume>7</volume>: <fpage>25</fpage>–<lpage>37</lpage>. [in Japanese with English summary]</mixed-citation></ref><ref id="B144"><mixed-citation xmlns:xlink="http://www.w3.org/1999/xlink" xlink:type="simple"><person-group><name name-style="western"><surname>Say</surname><given-names>T</given-names></name></person-group> (<year>1828</year>) American entomology, or Descriptions of the insects of North America: illustrated by coloured figures from original drawings executed from nature. Vol. 3: 136 unnumbered pp., pls. 37–54. Philadelphia Museum, S.A. Mitchell, Philadelphia. <ext-link xlink:href="https://www.biodiversitylibrary.org/item/55592" ext-link-type="uri" xlink:type="simple">https://www.biodiversitylibrary.org/item/55592</ext-link></mixed-citation></ref><ref id="B129"><mixed-citation xmlns:xlink="http://www.w3.org/1999/xlink" xlink:type="simple"><person-group><name name-style="western"><surname>Portschinsky</surname><given-names>J</given-names></name></person-group> (<year>1871</year>) <article-title>Notice géographique sur <italic><tp:taxon-name><tp:taxon-name-part taxon-name-part-type="genus">Diopsis</tp:taxon-name-part><tp:taxon-name-part taxon-name-part-type="species">brevicornis</tp:taxon-name-part></tp:taxon-name></italic> Say.</article-title><source>Horae Societatis Entomologicae Rossicae, variis sermonibus in Rossia usitatis editae</source><volume>8</volume>: <fpage>287</fpage>–<lpage>288</lpage>. <ext-link xlink:href="https://www.biodiversitylibrary.org/item/185648" ext-link-type="uri" xlink:type="simple">https://www.biodiversitylibrary.org/item/185648</ext-link></mixed-citation></ref><ref id="B32"><mixed-citation xmlns:xlink="http://www.w3.org/1999/xlink" xlink:type="simple"><person-group><name name-style="western"><surname>Curran</surname><given-names>CH</given-names></name></person-group> (<year>1934</year>) <source>The families and genera of North American <tp:taxon-name><tp:taxon-name-part taxon-name-part-type="order">Diptera</tp:taxon-name-part></tp:taxon-name>. 358–359, correction on 495. C.H.</source><publisher-name>Curran</publisher-name>, <publisher-loc>New York</publisher-loc>, <size units="page">512 pp</size>. <ext-link xlink:href="10.5962/bhl.title.6825" ext-link-type="doi" xlink:type="simple">https://doi.org/10.5962/bhl.title.6825</ext-link></mixed-citation></ref><ref id="B94"><mixed-citation xmlns:xlink="http://www.w3.org/1999/xlink" xlink:type="simple"><person-group><name name-style="western"><surname>Lavigne</surname><given-names>R</given-names></name></person-group> (<year>1962</year>) <article-title>Immature stages of the stalk-eyed fly <italic><tp:taxon-name><tp:taxon-name-part taxon-name-part-type="genus">Sphyracephala</tp:taxon-name-part><tp:taxon-name-part taxon-name-part-type="species">brevicornis</tp:taxon-name-part></tp:taxon-name></italic> (Say).</article-title><source>Bulletin of the Brooklyn Entomological Society</source><volume>57</volume>(<issue>1</issue>): <fpage>5</fpage>–<lpage>14</lpage>. <ext-link xlink:href="https://www.biodiversitylibrary.org/item/204904" ext-link-type="uri" xlink:type="simple">https://www.biodiversitylibrary.org/item/204904</ext-link></mixed-citation></ref><ref id="B142"><mixed-citation xmlns:xlink="http://www.w3.org/1999/xlink" xlink:type="simple"><person-group><name name-style="western"><surname>Sabrosky</surname><given-names>CW</given-names></name></person-group> (<year>1965</year>) <article-title><tp:taxon-name><tp:taxon-name-part taxon-name-part-type="family">Diopsidae</tp:taxon-name-part></tp:taxon-name>.</article-title> In: <person-group><name name-style="western"><surname>Stone</surname><given-names>A</given-names></name><name name-style="western"><surname>Sabrosky</surname><given-names>CW</given-names></name><name name-style="western"><surname>Wirth</surname><given-names>WW</given-names></name><name name-style="western"><surname>Foote</surname><given-names>RH</given-names></name><name name-style="western"><surname>Coulson</surname><given-names>JR</given-names></name></person-group> (<role>Eds</role>) <issue-title>A catalog of the Diptera of America north of Mexico.</issue-title><source>Agriculture Handbook 276. Agricultural Research Service, U.S. Dept. of Agriculture, Washington D.C.</source>, <fpage>637</fpage>–<lpage>638</lpage>.</mixed-citation></ref><ref id="B160"><mixed-citation xmlns:xlink="http://www.w3.org/1999/xlink" xlink:type="simple"><person-group><name name-style="western"><surname>Steyskal</surname><given-names>G</given-names></name></person-group> (<year>1972</year>) <article-title>A catalogue of species and key to the genera of the family <tp:taxon-name><tp:taxon-name-part taxon-name-part-type="family">Diopsidae</tp:taxon-name-part></tp:taxon-name> (<tp:taxon-name><tp:taxon-name-part taxon-name-part-type="order">Diptera</tp:taxon-name-part></tp:taxon-name>: <tp:taxon-name><tp:taxon-name-part taxon-name-part-type="parvorder">Acalyptratae</tp:taxon-name-part></tp:taxon-name>). Stuttgarter Beitrage zur Naturkunde.</article-title><source>Serie A, Biologie</source><volume>234</volume>: <fpage>1</fpage>–<lpage>20</lpage>. <ext-link xlink:href="https://www.biodiversitylibrary.org/part/94956" ext-link-type="uri" xlink:type="simple">https://www.biodiversitylibrary.org/part/94956</ext-link></mixed-citation></ref><ref id="B74"><mixed-citation xmlns:xlink="http://www.w3.org/1999/xlink" xlink:type="simple"><person-group><name name-style="western"><surname>Hochberg-Stasny</surname><given-names>TA</given-names></name></person-group> (<year>1985</year>) <source>Biology, Behaviour and Life cycle of <italic><tp:taxon-name><tp:taxon-name-part taxon-name-part-type="genus">Sphyracephala</tp:taxon-name-part><tp:taxon-name-part taxon-name-part-type="species">brevicornis</tp:taxon-name-part></tp:taxon-name></italic> Say (<tp:taxon-name><tp:taxon-name-part taxon-name-part-type="order">Diptera</tp:taxon-name-part></tp:taxon-name>: <tp:taxon-name><tp:taxon-name-part taxon-name-part-type="family">Diopsidae</tp:taxon-name-part></tp:taxon-name>). MSc thesis, West Virginia University.</source><publisher-name>Morgantown</publisher-name>, <publisher-loc>USA</publisher-loc>, <size units="page">185 pp</size>.</mixed-citation></ref><ref id="B126"><mixed-citation xmlns:xlink="http://www.w3.org/1999/xlink" xlink:type="simple"><person-group><name name-style="western"><surname>Peterson</surname><given-names>BV</given-names></name></person-group> (<year>1987</year>) <article-title><tp:taxon-name><tp:taxon-name-part taxon-name-part-type="family">Diopsidae</tp:taxon-name-part></tp:taxon-name>. Chapter 61.</article-title> In: <person-group><name name-style="western"><surname>McAlpine</surname><given-names>JF</given-names></name><name name-style="western"><surname>Peterson</surname><given-names>BV</given-names></name><name name-style="western"><surname>Shewell</surname><given-names>GE</given-names></name><name name-style="western"><surname>Teskey</surname><given-names>HJ</given-names></name><name name-style="western"><surname>Vockeroth</surname><given-names>JR</given-names></name><name name-style="western"><surname>Wood</surname><given-names>MD</given-names></name></person-group> (<role>Eds</role>) <issue-title>Manual of Nearctic Diptera, vol.</issue-title><source>2. Biosystematics Research Centre, Ottawa, Canada</source>, <fpage>785</fpage>–<lpage>789</lpage>. <ext-link xlink:href="https://esc-sec.ca/wp/wp-content/uploads/2017/03/AAFC_manual_of_nearctic_diptera_vol_2.pdf" ext-link-type="uri" xlink:type="simple">https://esc-sec.ca/wp/wp-content/uploads/2017/03/AAFC_manual_of_nearctic_diptera_vol_2.pdf</ext-link></mixed-citation></ref><ref id="B107"><mixed-citation xmlns:xlink="http://www.w3.org/1999/xlink" xlink:type="simple"><person-group><name name-style="western"><surname>Marshall</surname><given-names>SA</given-names></name></person-group> (<year>2017</year>) Insects: Their Natural History and Diversity, with a photographic guide to insects of eastern North America, 2<sup>nd</sup> edn. Firefly Books Ontario, 736 pp.</mixed-citation></ref><ref id="B177"><mixed-citation xmlns:xlink="http://www.w3.org/1999/xlink" xlink:type="simple"><person-group><name name-style="western"><surname>Wiedemann</surname><given-names>CRW</given-names></name></person-group> (<year>1830</year>) <article-title>Aussereuropäische zweiflügelige Insekten. Als Fortsetzung des Meigenschen Werkes.</article-title><source>In der Schulzischen Buchhandlung, Hamm,</source><volume>2</volume>: <fpage>557</fpage>–<lpage>564</lpage>. <ext-link xlink:href="10.5962/bhl.title.14603" ext-link-type="doi" xlink:type="simple">https://doi.org/10.5962/bhl.title.14603</ext-link></mixed-citation></ref><ref id="B125"><mixed-citation xmlns:xlink="http://www.w3.org/1999/xlink" xlink:type="simple"><person-group><name name-style="western"><surname>Peterson</surname><given-names>A</given-names></name></person-group> (<year>1916</year>) The head capsule and mouthparts of <tp:taxon-name><tp:taxon-name-part taxon-name-part-type="order">Diptera</tp:taxon-name-part></tp:taxon-name>. Illinois Biological Monographs 3 (2): 171–284, 25 pls. <ext-link xlink:href="https://www.biodiversitylibrary.org/item/22247" ext-link-type="uri" xlink:type="simple">https://www.biodiversitylibrary.org/item/22247</ext-link></mixed-citation></ref></ref-list></tp:taxon-treatment>
