# Supplementary material for: ﻿A revision of the four Afrotropical and Palaearctic Sphyracephala Say (Diptera, Diopsidae) with an illustrated overview of the other five Sphyracephala
Source: Zookeys. 2025 Jun 10;1241:1–81. doi: 10.3897/zookeys.1241.151490 (PMC12177517; doi:10.3897/zookeys.1241.151490)
Supplement: XML Treatment for Sphyracephala subbifasciata [file zookeys.1241.151490-treatment8.xml]

<!DOCTYPE tp:taxon-treatment
  PUBLIC "-//TaxonX//DTD Taxonomic Treatment Publishing DTD v0 20100105//EN" "tax-treatment-NSO.dtd">
<tp:taxon-treatment xmlns:tp="http://www.plazi.org/taxpub"><tp:treatment-meta><kwd-group><label>Taxon classification</label><kwd>
                <named-content content-type="kingdom">Animalia</named-content>
              </kwd><kwd>
                <named-content content-type="order">Diptera</named-content>
              </kwd><kwd>
                <named-content content-type="family">Diopsidae</named-content>
              </kwd></kwd-group><mixed-citation publication-type="journal"><person-group><name><surname>Feijen</surname><given-names>Hans R.</given-names></name><name><surname>Feijen</surname><given-names>Frida A. A.</given-names></name><name><surname>Feijen</surname><given-names>Cobi</given-names></name></person-group><article-title>﻿A revision of the four Afrotropical and Palaearctic <italic><tp:taxon-name><tp:taxon-name-part taxon-name-part-type="genus" reg="Sphyracephala">Sphyracephala</tp:taxon-name-part></tp:taxon-name></italic> Say (<tp:taxon-name><tp:taxon-name-part taxon-name-part-type="order">Diptera</tp:taxon-name-part></tp:taxon-name>, <tp:taxon-name><tp:taxon-name-part taxon-name-part-type="family">Diopsidae</tp:taxon-name-part></tp:taxon-name>) with an illustrated overview of the other five <italic><tp:taxon-name><tp:taxon-name-part taxon-name-part-type="genus" reg="Sphyracephala">Sphyracephala</tp:taxon-name-part></tp:taxon-name></italic></article-title><source>Zookeys</source><day>10</day><month>06</month><year>2025</year><volume>1241</volume><fpage>1</fpage><lpage>81</lpage><pub-id pub-id-type="doi">10.3897/zookeys.1241.151490</pub-id></mixed-citation></tp:treatment-meta><tp:nomenclature><label>﻿</label><tp:taxon-name>
              <object-id xmlns:xlink="http://www.w3.org/1999/xlink" content-type="arpha" xlink:type="simple">B57F46D8-5C06-5007-9029-13690BF7674C</object-id>
              <tp:taxon-name-part taxon-name-part-type="genus" reg="Sphyracephala">Sphyracephala</tp:taxon-name-part>
              <tp:taxon-name-part taxon-name-part-type="species" reg="subbifasciata">subbifasciata</tp:taxon-name-part>
            </tp:taxon-name><tp:taxon-authority>Fitch, 1855</tp:taxon-authority><xref ref-type="fig" rid="F29">Figs 101</xref><xref ref-type="fig" rid="F33">, 105</xref><xref ref-type="fig" rid="F34">, 106</xref><xref ref-type="fig" rid="F35">, 107</xref><xref ref-type="fig" rid="F36">, 108</xref><xref ref-type="fig" rid="F37">, 109</xref><xref ref-type="fig" rid="F38">, 110</xref><xref ref-type="fig" rid="F38">, 112</xref><xref ref-type="fig" rid="F41">, 119–120</xref><xref ref-type="fig" rid="F42">, 121–124</xref><xref ref-type="table" rid="T2">, Tables 2</xref><xref ref-type="table" rid="T3">, 3</xref><xref ref-type="table" rid="T4">, 4</xref><tp:nomenclature-citation-list><tp:nomenclature-citation><tp:taxon-name>
                  <tp:taxon-name-part taxon-name-part-type="genus" reg="Sphyracephala">Sphyracephala</tp:taxon-name-part>
                  <tp:taxon-name-part taxon-name-part-type="species" reg="subbifasciata">subbifasciata</tp:taxon-name-part>
                </tp:taxon-name><comment>Fitch, 1855: 774. <xref ref-type="bibr" rid="B180">Williston 1908</xref>: 314 (<tp:taxon-name><tp:taxon-name-part taxon-name-part-type="genus" reg="Sphyracephala">S.</tp:taxon-name-part><tp:taxon-name-part taxon-name-part-type="species" reg="brevicornis">brevicornis</tp:taxon-name-part></tp:taxon-name> figure is <tp:taxon-name><tp:taxon-name-part taxon-name-part-type="genus" reg="Sphyracephala">S.</tp:taxon-name-part><tp:taxon-name-part taxon-name-part-type="species" reg="subbifasciata">subbifasciata</tp:taxon-name-part></tp:taxon-name>); <xref ref-type="bibr" rid="B32">Curran 1934</xref>: 358 (<tp:taxon-name><tp:taxon-name-part taxon-name-part-type="genus" reg="Sphyracephala">S.</tp:taxon-name-part><tp:taxon-name-part taxon-name-part-type="species" reg="brevicornis">brevicornis</tp:taxon-name-part></tp:taxon-name> figure is <tp:taxon-name><tp:taxon-name-part taxon-name-part-type="genus" reg="Sphyracephala">S.</tp:taxon-name-part><tp:taxon-name-part taxon-name-part-type="species" reg="subbifasciata">subbifasciata</tp:taxon-name-part></tp:taxon-name>); <xref ref-type="bibr" rid="B94">Lavigne 1962</xref>: 5 (Lavigne - pers. comm. - later indicated that all data refer to <tp:taxon-name><tp:taxon-name-part taxon-name-part-type="genus" reg="Sphyracephala">S.</tp:taxon-name-part><tp:taxon-name-part taxon-name-part-type="species" reg="subbifasciata">subbifasciata</tp:taxon-name-part></tp:taxon-name>, except for 1958 records); <xref ref-type="bibr" rid="B27">Cole 1969</xref>: fig. 10; Barnes 1988: 110; <xref ref-type="bibr" rid="B126">Peterson 1987</xref>: 785 (fig. 61.1 represents <tp:taxon-name><tp:taxon-name-part taxon-name-part-type="genus" reg="Sphyracephala">S.</tp:taxon-name-part><tp:taxon-name-part taxon-name-part-type="species" reg="subbifasciata">subbifasciata</tp:taxon-name-part></tp:taxon-name>); <xref ref-type="bibr" rid="B47">Feijen 1989</xref>: 84, figs 41–68; <xref ref-type="bibr" rid="B35">Delfosse 2006</xref>: 32 (<tp:taxon-name><tp:taxon-name-part taxon-name-part-type="genus" reg="Sphyracephala">S.</tp:taxon-name-part><tp:taxon-name-part taxon-name-part-type="species" reg="brevicornis">brevicornis</tp:taxon-name-part></tp:taxon-name> figure is <tp:taxon-name><tp:taxon-name-part taxon-name-part-type="genus" reg="Sphyracephala">S.</tp:taxon-name-part><tp:taxon-name-part taxon-name-part-type="species" reg="subbifasciata">subbifasciata</tp:taxon-name-part></tp:taxon-name>); <xref ref-type="bibr" rid="B162">Stoaks and Shaw 2011</xref>: 232; <xref ref-type="bibr" rid="B101">Lonsdale 2013</xref>: table 2, figs 90, 91 (phylogenetic analysis), Londsdale 2020: 6, figs 143–147, 160–168, 188–190, 407; <xref ref-type="bibr" rid="B107">Marshall 2017</xref>: 419.</comment></tp:nomenclature-citation><tp:nomenclature-citation><tp:taxon-name>
                  <tp:taxon-name-part taxon-name-part-type="genus" reg="Sphyracephala">Sphyracephala</tp:taxon-name-part>
                  <tp:taxon-name-part taxon-name-part-type="species" reg="brevicornis">brevicornis</tp:taxon-name-part>
                </tp:taxon-name><comment>(Say): <xref ref-type="bibr" rid="B100">Loew 1873</xref>: 103. Loew was the first author to ascertain <tp:taxon-name><tp:taxon-name-part taxon-name-part-type="genus" reg="Sphyracephala">S.</tp:taxon-name-part><tp:taxon-name-part taxon-name-part-type="species" reg="subbifasciata">subbifasciata</tp:taxon-name-part></tp:taxon-name> as junior synonym of <tp:taxon-name><tp:taxon-name-part taxon-name-part-type="genus" reg="Sphyracephala">S.</tp:taxon-name-part><tp:taxon-name-part taxon-name-part-type="species" reg="brevicornis">brevicornis</tp:taxon-name-part></tp:taxon-name>. <xref ref-type="bibr" rid="B47">Feijen (1989)</xref> indicated that Loew based his study of <tp:taxon-name><tp:taxon-name-part taxon-name-part-type="genus" reg="Sphyracephala">S.</tp:taxon-name-part><tp:taxon-name-part taxon-name-part-type="species" reg="subbifasciata">subbifasciata</tp:taxon-name-part></tp:taxon-name> on a pair of flies received from Osten Sacken as <tp:taxon-name><tp:taxon-name-part taxon-name-part-type="genus" reg="Sphyracephala">S.</tp:taxon-name-part><tp:taxon-name-part taxon-name-part-type="species" reg="subbifasciata">subbifasciata</tp:taxon-name-part></tp:taxon-name>. However, this pair represented <tp:taxon-name><tp:taxon-name-part taxon-name-part-type="genus" reg="Sphyracephala">S.</tp:taxon-name-part><tp:taxon-name-part taxon-name-part-type="species" reg="brevicornis">brevicornis</tp:taxon-name-part></tp:taxon-name>. Till <xref ref-type="bibr" rid="B47">Feijen (1989)</xref>, all authors followed Loew’s view, while often reporting on a mixture of the two species, or one of the two species.</comment></tp:nomenclature-citation></tp:nomenclature-citation-list></tp:nomenclature><tp:treatment-sec sec-type="Type series" id="SECID0EQPHK"><title>Type series.</title><p>USA: <bold><italic>lectotype</italic></bold> ♀, north of Ottawa, Illinois, 17.x.1854, swept from grass, at base of the bluffs of the Illinois river [~ <named-content xmlns:xlink="http://www.w3.org/1999/xlink" content-type="dwc:verbatimCoordinates" xlink:type="simple"><named-content content-type="geo-json" specific-use="{&#34;type&#34;:&#34;Point&#34;,&#34;coordinates&#34;:[-88.786944,41.391944]}" id="NCID0E3PHK" xlink:type="simple">41°23'31"N, 88°47'13"W</named-content></named-content>, ~ 150 m] (<named-content xmlns:xlink="http://www.w3.org/1999/xlink" content-type="dwc:institutional_code" xlink:title="National Museum of Natural History (formerly United States National Museum)" xlink:href="http://grbio.org/institution/smithsonian-institution-national-museum-natural-history-0" xlink:type="simple">USNM</named-content>, see also <xref ref-type="bibr" rid="B47">Feijen 1989</xref>: 84). <bold><italic>Paralectotypes</italic></bold>: 2 ♀, same data as lectotype (<named-content xmlns:xlink="http://www.w3.org/1999/xlink" content-type="dwc:institutional_code" xlink:title="National Museum of Natural History (formerly United States National Museum)" xlink:href="http://grbio.org/institution/smithsonian-institution-national-museum-natural-history-0" xlink:type="simple">USNM</named-content>).</p></tp:treatment-sec><tp:treatment-sec sec-type="distribution" id="SECID0EQQHK"><title>Distribution.</title><p><xref ref-type="bibr" rid="B47">Feijen (1989)</xref> gave for distribution: South-Eastern Canada and Northern U.S.A. from Northern Colorado to New England. <xref ref-type="bibr" rid="B162">Stoaks and Shaw (2011)</xref> extended the known distribution 1200 km westward till Yellowstone National Park, Wyoming.</p></tp:treatment-sec><tp:treatment-sec sec-type="Illustrations" id="SECID0E5QHK"><title>Illustrations.</title><p><xref ref-type="bibr" rid="B47">Feijen (1989)</xref> and <xref ref-type="bibr" rid="B102">Lonsdale (2020)</xref> provided drawings of external morphology and genitalia, while Lonsdale also presented some photographs. To this is added photographs (Figs <xref ref-type="fig" rid="F41">119</xref>–<xref ref-type="fig" rid="F42">124</xref>) of habitus, head, thorax, wing, fore femur, and abdomen.</p><fig id="F41" position="float" orientation="portrait"><object-id xmlns:xlink="http://www.w3.org/1999/xlink" content-type="doi" xlink:type="simple">10.3897/zookeys.1241.151490.figures119-120</object-id><object-id xmlns:xlink="http://www.w3.org/1999/xlink" content-type="arpha" xlink:type="simple">6B09F4D7-76CB-5452-8FFA-0941A1E6FC19</object-id><label>Figures 119, 120.</label><caption><p><italic><tp:taxon-name><tp:taxon-name-part taxon-name-part-type="genus" reg="Sphyracephala">Sphyracephala</tp:taxon-name-part><tp:taxon-name-part taxon-name-part-type="species" reg="subbifasciata">subbifasciata</tp:taxon-name-part></tp:taxon-name></italic>, Canada <bold>119</bold> ♀, Hull QC, habitus, lateral view <bold>120</bold> ♂, Hemmingford QC, head, anterior view. Scale bars: 1 mm (<bold>119</bold>); 0.5 mm (<bold>120</bold>).</p></caption><graphic xmlns:xlink="http://www.w3.org/1999/xlink" xlink:href="zookeys-1241-001_article-151490__-g041.jpg" position="float" orientation="portrait" xlink:type="simple" id="oo_1349234.jpg"><uri content-type="original_file" xlink:type="simple">https://binary.pensoft.net/fig/1349234</uri></graphic></fig><fig id="F42" position="float" orientation="portrait"><object-id xmlns:xlink="http://www.w3.org/1999/xlink" content-type="doi" xlink:type="simple">10.3897/zookeys.1241.151490.figures121-124</object-id><object-id xmlns:xlink="http://www.w3.org/1999/xlink" content-type="arpha" xlink:type="simple">75082A9B-9000-5AA1-95B6-9467A9292FDB</object-id><label>Figures 121–124.</label><caption><p><italic><tp:taxon-name><tp:taxon-name-part taxon-name-part-type="genus" reg="Sphyracephala">Sphyracephala</tp:taxon-name-part><tp:taxon-name-part taxon-name-part-type="species" reg="subbifasciata">subbifasciata</tp:taxon-name-part></tp:taxon-name></italic>, Canada <bold>121</bold> ♀, Ottawa ON, wing <bold>122</bold> ♂, Hull QC, fore legs <bold>123</bold> ♂, Hull QC, fore femur, inner view <bold>124</bold> ♀, Hemmingford QC, abdomen, dorsal view. Scale bars: 0.5 mm (<bold>121, 122</bold>); 0.2 mm (<bold>123, 124</bold>).</p></caption><graphic xmlns:xlink="http://www.w3.org/1999/xlink" xlink:href="zookeys-1241-001_article-151490__-g042.jpg" position="float" orientation="portrait" xlink:type="simple" id="oo_1349235.jpg"><uri content-type="original_file" xlink:type="simple">https://binary.pensoft.net/fig/1349235</uri></graphic></fig></tp:treatment-sec><tp:treatment-sec><!--Section generated to contain objects referenced in tp:taxon-treatment.--><fig id="F29" position="float" orientation="portrait"><object-id xmlns:xlink="http://www.w3.org/1999/xlink" content-type="doi" xlink:type="simple">10.3897/zookeys.1241.151490.figure101</object-id><object-id xmlns:xlink="http://www.w3.org/1999/xlink" content-type="arpha" xlink:type="simple">B58C6E4C-E5AD-51E2-B920-65B3E95395F3</object-id><label>Figure 101.</label><caption><p><italic><tp:taxon-name><tp:taxon-name-part taxon-name-part-type="genus" reg="Sphyracephala">Sphyracephala</tp:taxon-name-part><tp:taxon-name-part taxon-name-part-type="species" reg="subbifasciata">subbifasciata</tp:taxon-name-part></tp:taxon-name></italic>, eye span plotted against body length.</p></caption><graphic xmlns:xlink="http://www.w3.org/1999/xlink" xlink:href="zookeys-1241-001_article-151490__-g029.jpg" position="float" orientation="portrait" xlink:type="simple" id="oo_1349222.jpg"><uri content-type="original_file" xlink:type="simple">https://binary.pensoft.net/fig/1349222</uri></graphic></fig><fig id="F33" position="float" orientation="portrait"><object-id xmlns:xlink="http://www.w3.org/1999/xlink" content-type="doi" xlink:type="simple">10.3897/zookeys.1241.151490.figure105</object-id><object-id xmlns:xlink="http://www.w3.org/1999/xlink" content-type="arpha" xlink:type="simple">C98380E7-A8BD-58B7-A57F-BF547086ACF3</object-id><label>Figure 105.</label><caption><p>Eye span plotted against body length for males of eight <italic><tp:taxon-name><tp:taxon-name-part taxon-name-part-type="genus" reg="Sphyracephala">Sphyracephala</tp:taxon-name-part></tp:taxon-name></italic> species. A single data point for <italic><tp:taxon-name><tp:taxon-name-part taxon-name-part-type="genus" reg="Sphyracephala">S.</tp:taxon-name-part><tp:taxon-name-part taxon-name-part-type="species" reg="nigrimana">nigrimana</tp:taxon-name-part></tp:taxon-name></italic> is also shown.</p></caption><graphic xmlns:xlink="http://www.w3.org/1999/xlink" xlink:href="zookeys-1241-001_article-151490__-g033.jpg" position="float" orientation="portrait" xlink:type="simple" id="oo_1349226.jpg"><uri content-type="original_file" xlink:type="simple">https://binary.pensoft.net/fig/1349226</uri></graphic></fig><fig id="F34" position="float" orientation="portrait"><object-id xmlns:xlink="http://www.w3.org/1999/xlink" content-type="doi" xlink:type="simple">10.3897/zookeys.1241.151490.figure106</object-id><object-id xmlns:xlink="http://www.w3.org/1999/xlink" content-type="arpha" xlink:type="simple">FA8F2D04-B8BD-5397-B1C4-5B69EB45ACBF</object-id><label>Figure 106.</label><caption><p>Eye span plotted against body length for females of eight <italic><tp:taxon-name><tp:taxon-name-part taxon-name-part-type="genus" reg="Sphyracephala">Sphyracephala</tp:taxon-name-part></tp:taxon-name></italic> species. A single data point for <italic><tp:taxon-name><tp:taxon-name-part taxon-name-part-type="genus" reg="Sphyracephala">S.</tp:taxon-name-part><tp:taxon-name-part taxon-name-part-type="species" reg="nigrimana">nigrimana</tp:taxon-name-part></tp:taxon-name></italic> is also shown.</p></caption><graphic xmlns:xlink="http://www.w3.org/1999/xlink" xlink:href="zookeys-1241-001_article-151490__-g034.jpg" position="float" orientation="portrait" xlink:type="simple" id="oo_1349227.jpg"><uri content-type="original_file" xlink:type="simple">https://binary.pensoft.net/fig/1349227</uri></graphic></fig><fig id="F35" position="float" orientation="portrait"><object-id xmlns:xlink="http://www.w3.org/1999/xlink" content-type="doi" xlink:type="simple">10.3897/zookeys.1241.151490.figure107</object-id><object-id xmlns:xlink="http://www.w3.org/1999/xlink" content-type="arpha" xlink:type="simple">55959997-584D-5D97-B96B-3C00E9172F5B</object-id><label>Figure 107.</label><caption><p>Geometric morphometric <abbrev xmlns:xlink="http://www.w3.org/1999/xlink" xlink:title="Principal Components Analysis" id="ABBRID0EQ6EK" xlink:type="simple">PCA</abbrev> analysis of <italic><tp:taxon-name><tp:taxon-name-part taxon-name-part-type="genus" reg="Sphyracephala">Sphyracephala</tp:taxon-name-part></tp:taxon-name></italic> wing venation patterns. Grey dots represent landmarks that were placed with the aid of straight (dotted) lines through other landmarks (white dots). Asterisks indicate wings from paratypes of <italic><tp:taxon-name><tp:taxon-name-part taxon-name-part-type="genus" reg="Sphyracephala">S.</tp:taxon-name-part><tp:taxon-name-part taxon-name-part-type="species" reg="europaea">europaea</tp:taxon-name-part></tp:taxon-name></italic> (junior synonym of <italic><tp:taxon-name><tp:taxon-name-part taxon-name-part-type="genus" reg="Sphyracephala">S.</tp:taxon-name-part><tp:taxon-name-part taxon-name-part-type="species" reg="babadjanidesi">babadjanidesi</tp:taxon-name-part></tp:taxon-name></italic>).</p></caption><graphic xmlns:xlink="http://www.w3.org/1999/xlink" xlink:href="zookeys-1241-001_article-151490__-g035.jpg" position="float" orientation="portrait" xlink:type="simple" id="oo_1349228.jpg"><uri content-type="original_file" xlink:type="simple">https://binary.pensoft.net/fig/1349228</uri></graphic></fig><fig id="F36" position="float" orientation="portrait"><object-id xmlns:xlink="http://www.w3.org/1999/xlink" content-type="doi" xlink:type="simple">10.3897/zookeys.1241.151490.figure108</object-id><object-id xmlns:xlink="http://www.w3.org/1999/xlink" content-type="arpha" xlink:type="simple">EA1673EB-61AD-56CB-977E-54933B7E6F83</object-id><label>Figure 108.</label><caption><p>Hierarchical clustering analysis of principal component scores from the <abbrev xmlns:xlink="http://www.w3.org/1999/xlink" xlink:title="Principal Components Analysis" id="ABBRID0ERFFK" xlink:type="simple">PCA</abbrev> in Fig. <xref ref-type="fig" rid="F35">107</xref>, using the average clustering method. Branch labels indicate the Approximately Unbiased p-value (<abbrev xmlns:xlink="http://www.w3.org/1999/xlink" xlink:title="Approximately Unbiased p-value (%)" id="ABBRID0EZFFK" xlink:type="simple">AU</abbrev>) and Bootstrap Probability (<abbrev xmlns:xlink="http://www.w3.org/1999/xlink" xlink:title="Bootstrap Probability values (%)" id="ABBRID0E4FFK" xlink:type="simple">BP</abbrev>). Asterisks indicate wings from paratypes of <italic><tp:taxon-name><tp:taxon-name-part taxon-name-part-type="genus" reg="Sphyracephala">S.</tp:taxon-name-part><tp:taxon-name-part taxon-name-part-type="species" reg="europaea">europaea</tp:taxon-name-part></tp:taxon-name></italic> (junior synonym of <italic><tp:taxon-name><tp:taxon-name-part taxon-name-part-type="genus" reg="Sphyracephala">S.</tp:taxon-name-part><tp:taxon-name-part taxon-name-part-type="species" reg="babadjanidesi">babadjanidesi</tp:taxon-name-part></tp:taxon-name></italic>).</p></caption><graphic xmlns:xlink="http://www.w3.org/1999/xlink" xlink:href="zookeys-1241-001_article-151490__-g036.jpg" position="float" orientation="portrait" xlink:type="simple" id="oo_1349229.jpg"><uri content-type="original_file" xlink:type="simple">https://binary.pensoft.net/fig/1349229</uri></graphic></fig><fig id="F37" position="float" orientation="portrait"><object-id xmlns:xlink="http://www.w3.org/1999/xlink" content-type="doi" xlink:type="simple">10.3897/zookeys.1241.151490.figure109</object-id><object-id xmlns:xlink="http://www.w3.org/1999/xlink" content-type="arpha" xlink:type="simple">59DB36E6-BA43-55A7-A05B-318D1EB771E0</object-id><label>Figure 109.</label><caption><p>Hierarchical clustering analysis of principal component scores from the <abbrev xmlns:xlink="http://www.w3.org/1999/xlink" xlink:title="Principal Components Analysis" id="ABBRID0EEHFK" xlink:type="simple">PCA</abbrev> in Fig. <xref ref-type="fig" rid="F35">107</xref>, using the complete clustering method. Branch labels indicate the Approximately Unbiased p-value (<abbrev xmlns:xlink="http://www.w3.org/1999/xlink" xlink:title="Approximately Unbiased p-value (%)" id="ABBRID0EMHFK" xlink:type="simple">AU</abbrev>) and Bootstrap Probability (<abbrev xmlns:xlink="http://www.w3.org/1999/xlink" xlink:title="Bootstrap Probability values (%)" id="ABBRID0EQHFK" xlink:type="simple">BP</abbrev>). Asterisks indicate wings from paratypes of <italic><tp:taxon-name><tp:taxon-name-part taxon-name-part-type="genus" reg="Sphyracephala">S.</tp:taxon-name-part><tp:taxon-name-part taxon-name-part-type="species" reg="europaea">europaea</tp:taxon-name-part></tp:taxon-name></italic> (junior synonym of <italic><tp:taxon-name><tp:taxon-name-part taxon-name-part-type="genus" reg="Sphyracephala">S.</tp:taxon-name-part><tp:taxon-name-part taxon-name-part-type="species" reg="babadjanidesi">babadjanidesi</tp:taxon-name-part></tp:taxon-name></italic>).</p></caption><graphic xmlns:xlink="http://www.w3.org/1999/xlink" xlink:href="zookeys-1241-001_article-151490__-g037.jpg" position="float" orientation="portrait" xlink:type="simple" id="oo_1349230.jpg"><uri content-type="original_file" xlink:type="simple">https://binary.pensoft.net/fig/1349230</uri></graphic></fig><fig id="F38" position="float" orientation="portrait"><object-id xmlns:xlink="http://www.w3.org/1999/xlink" content-type="doi" xlink:type="simple">10.3897/zookeys.1241.151490.figures110-112</object-id><object-id xmlns:xlink="http://www.w3.org/1999/xlink" content-type="arpha" xlink:type="simple">25375647-7BAD-597C-BF9A-5C5813E742BC</object-id><label>Figures 110–112.</label><caption><p><bold>110</bold> Cladogram of <italic><tp:taxon-name><tp:taxon-name-part taxon-name-part-type="genus" reg="Sphyracephala">Sphyracephala</tp:taxon-name-part></tp:taxon-name></italic> species groups according to <xref ref-type="bibr" rid="B47">Feijen (1989)</xref><bold>111</bold> preferred maximum likelihood phylogeny of the <tp:taxon-name><tp:taxon-name-part taxon-name-part-type="subfamily">Sphyracephalinae</tp:taxon-name-part></tp:taxon-name>, based on molecular analysis (<xref ref-type="bibr" rid="B80">Jackson 2019</xref>, supplemental figure 1, in slightly adapted form). Numbers at nodes represent Ultrafast Bootstrap supports <bold>112</bold> revised cladogram of <italic><tp:taxon-name><tp:taxon-name-part taxon-name-part-type="genus" reg="Sphyracephala">Sphyracephala</tp:taxon-name-part></tp:taxon-name></italic> species groups.</p></caption><graphic xmlns:xlink="http://www.w3.org/1999/xlink" xlink:href="zookeys-1241-001_article-151490__-g038.jpg" position="float" orientation="portrait" xlink:type="simple" id="oo_1349231.jpg"><uri content-type="original_file" xlink:type="simple">https://binary.pensoft.net/fig/1349231</uri></graphic></fig><table-wrap id="T2" position="float" orientation="portrait"><label>Table 2.</label><caption><p>Quantitative characters for <italic><tp:taxon-name><tp:taxon-name-part taxon-name-part-type="genus" reg="Sphyracephala">Sphyracephala</tp:taxon-name-part></tp:taxon-name></italic> species: ratio eye span/ body length and allometric line for eye span on body length, length/width ratio of fore femur. Species are arranged in species groups and subtaxa.</p></caption><table id="TID0EZNCK" rules="all"><tbody><tr><th rowspan="2" colspan="1">
                    <italic>
                      <tp:taxon-name><tp:taxon-name-part taxon-name-part-type="genus" reg="Sphyracephala">Sphyracephala</tp:taxon-name-part></tp:taxon-name>
                    </italic>
                  </th><th rowspan="2" colspan="1"/><th rowspan="1" colspan="1">span/body</th><th rowspan="1" colspan="2">allometric line</th><th rowspan="2" colspan="1">
                    <italic>n</italic>
                  </th><th rowspan="1" colspan="2">fore femur</th><th rowspan="2" colspan="1">
                    <italic>n</italic>
                  </th></tr><tr><th rowspan="1" colspan="1">ratio</th><th rowspan="1" colspan="1">slope</th><th rowspan="1" colspan="1">dimorphism</th><th rowspan="1" colspan="1"><abbrev xmlns:xlink="http://www.w3.org/1999/xlink" xlink:title="(ratio) length/width" id="ABBRID0ETCAI" xlink:type="simple">l/w</abbrev> ratio</th><th rowspan="1" colspan="1">range</th></tr><tr><td rowspan="2" colspan="1" style="background: #d5d6d8">
                    <italic>
                      <tp:taxon-name><tp:taxon-name-part taxon-name-part-type="genus" reg="Sphyracephala">S.</tp:taxon-name-part><tp:taxon-name-part taxon-name-part-type="species" reg="brevicornis">brevicornis</tp:taxon-name-part></tp:taxon-name>
                    </italic>
                  </td><td rowspan="1" colspan="1" style="background: #d5d6d8">♀</td><td rowspan="1" colspan="1" style="background: #d5d6d8">0.43 ± 0.00</td><td rowspan="1" colspan="1" style="background: #d5d6d8">0.30 ± 0.01</td><td rowspan="1" colspan="1" style="background: #d5d6d8">0.04</td><td rowspan="1" colspan="1" style="background: #d5d6d8">203</td><td rowspan="1" colspan="1" style="background: #d5d6d8">2.67 ± 0.02</td><td rowspan="1" colspan="1" style="background: #d5d6d8">2.62–2.72</td><td rowspan="1" colspan="1" style="background: #d5d6d8">6</td></tr><tr><td rowspan="1" colspan="1" style="background: #d5d6d8">♂</td><td rowspan="1" colspan="1" style="background: #d5d6d8">0.44 ± 0.00</td><td rowspan="1" colspan="1" style="background: #d5d6d8">0.34 ± 0.02</td><td rowspan="1" colspan="1" style="background: #d5d6d8"/><td rowspan="1" colspan="1" style="background: #d5d6d8">131</td><td rowspan="1" colspan="1" style="background: #d5d6d8">2.65 ± 0.06</td><td rowspan="1" colspan="1" style="background: #d5d6d8">2.59–2.71</td><td rowspan="1" colspan="1" style="background: #d5d6d8">2</td></tr><tr><td rowspan="2" colspan="1" style="background: #d5d6d8">
                    <italic>
                      <tp:taxon-name><tp:taxon-name-part taxon-name-part-type="genus" reg="Sphyracephala">S.</tp:taxon-name-part><tp:taxon-name-part taxon-name-part-type="species" reg="subbifasciata">subbifasciata</tp:taxon-name-part></tp:taxon-name>
                    </italic>
                  </td><td rowspan="1" colspan="1" style="background: #d5d6d8">♀</td><td rowspan="1" colspan="1" style="background: #d5d6d8">0.41 ± 0.00</td><td rowspan="1" colspan="1" style="background: #d5d6d8">0.27 ± 0.04</td><td rowspan="1" colspan="1" style="background: #d5d6d8">0.01</td><td rowspan="1" colspan="1" style="background: #d5d6d8">32</td><td rowspan="1" colspan="1" style="background: #d5d6d8">2.43</td><td rowspan="1" colspan="1" style="background: #d5d6d8">–</td><td rowspan="1" colspan="1" style="background: #d5d6d8">1</td></tr><tr><td rowspan="1" colspan="1" style="background: #d5d6d8">♂</td><td rowspan="1" colspan="1" style="background: #d5d6d8">0.43 ± 0.00</td><td rowspan="1" colspan="1" style="background: #d5d6d8">0.28 ± 0.07</td><td rowspan="1" colspan="1" style="background: #d5d6d8"/><td rowspan="1" colspan="1" style="background: #d5d6d8">16</td><td rowspan="1" colspan="1" style="background: #d5d6d8">2.43</td><td rowspan="1" colspan="1" style="background: #d5d6d8">–</td><td rowspan="1" colspan="1" style="background: #d5d6d8">1</td></tr><tr><td rowspan="2" colspan="1" style="background: #d5d6d8">
                    <italic>
                      <tp:taxon-name><tp:taxon-name-part taxon-name-part-type="genus" reg="Sphyracephala">S.</tp:taxon-name-part><tp:taxon-name-part taxon-name-part-type="species" reg="nigrimana">nigrimana</tp:taxon-name-part></tp:taxon-name>
                    </italic>
                  </td><td rowspan="1" colspan="1" style="background: #d5d6d8">♀</td><td rowspan="1" colspan="1" style="background: #d5d6d8">0.38</td><td rowspan="1" colspan="1" style="background: #d5d6d8"/><td rowspan="1" colspan="1" style="background: #d5d6d8"/><td rowspan="1" colspan="1" style="background: #d5d6d8">1</td><td rowspan="1" colspan="1" style="background: #d5d6d8">2.86</td><td rowspan="1" colspan="1" style="background: #d5d6d8">–</td><td rowspan="1" colspan="1" style="background: #d5d6d8">1</td></tr><tr><td rowspan="1" colspan="1" style="background: #d5d6d8">♂</td><td rowspan="1" colspan="1" style="background: #d5d6d8">0.40</td><td rowspan="1" colspan="1" style="background: #d5d6d8"/><td rowspan="1" colspan="1" style="background: #d5d6d8"/><td rowspan="1" colspan="1" style="background: #d5d6d8">1</td><td rowspan="1" colspan="1" style="background: #d5d6d8">2.73</td><td rowspan="1" colspan="1" style="background: #d5d6d8">–</td><td rowspan="1" colspan="1" style="background: #d5d6d8">1</td></tr><tr><td rowspan="2" colspan="1">
                    <italic>
                      <tp:taxon-name><tp:taxon-name-part taxon-name-part-type="genus" reg="Sphyracephala">S.</tp:taxon-name-part><tp:taxon-name-part taxon-name-part-type="species" reg="babadjanidesi">babadjanidesi</tp:taxon-name-part></tp:taxon-name>
                    </italic>
                  </td><td rowspan="1" colspan="1">♀</td><td rowspan="1" colspan="1">0.52 ± 0.03</td><td rowspan="1" colspan="1">0.54 ± 0.03</td><td rowspan="1" colspan="1">0.39</td><td rowspan="1" colspan="1">38</td><td rowspan="1" colspan="1">2.74 ± 0.03</td><td rowspan="1" colspan="1">2.69–2.80</td><td rowspan="1" colspan="1">3</td></tr><tr><td rowspan="1" colspan="1">♂</td><td rowspan="1" colspan="1">0.60 ± 0.05</td><td rowspan="1" colspan="1">0.93 ± 0.06</td><td rowspan="1" colspan="1"/><td rowspan="1" colspan="1">41</td><td rowspan="1" colspan="1">2.82 ± 0.02</td><td rowspan="1" colspan="1">2.79–2.85</td><td rowspan="1" colspan="1">3</td></tr><tr><td rowspan="2" colspan="1">
                    <italic>
                      <tp:taxon-name><tp:taxon-name-part taxon-name-part-type="genus" reg="Sphyracephala">S.</tp:taxon-name-part><tp:taxon-name-part taxon-name-part-type="species" reg="munroi">munroi</tp:taxon-name-part></tp:taxon-name>
                    </italic>
                  </td><td rowspan="1" colspan="1">♀</td><td rowspan="1" colspan="1">0.61 ± 0.00</td><td rowspan="1" colspan="1">0.74 ± 0.03</td><td rowspan="1" colspan="1">0.33</td><td rowspan="1" colspan="1">40</td><td rowspan="1" colspan="1">3.63 ± 0.06</td><td rowspan="1" colspan="1">3.36–3.90</td><td rowspan="1" colspan="1">10</td></tr><tr><td rowspan="1" colspan="1">♂</td><td rowspan="1" colspan="1">0.67 ± 0.00</td><td rowspan="1" colspan="1">1.07 ± 0.06</td><td rowspan="1" colspan="1"/><td rowspan="1" colspan="1">40</td><td rowspan="1" colspan="1">3.63 ± 0.03</td><td rowspan="1" colspan="1">3.50–3.83</td><td rowspan="1" colspan="1">10</td></tr><tr><td rowspan="2" colspan="1" style="background: #d5d6d8">
                    <italic>
                      <tp:taxon-name><tp:taxon-name-part taxon-name-part-type="genus" reg="Sphyracephala">S.</tp:taxon-name-part><tp:taxon-name-part taxon-name-part-type="species" reg="hearseiana">hearseiana</tp:taxon-name-part></tp:taxon-name>
                    </italic>
                  </td><td rowspan="1" colspan="1" style="background: #d5d6d8">♀</td><td rowspan="1" colspan="1" style="background: #d5d6d8">0.51 ± 0.00</td><td rowspan="1" colspan="1" style="background: #d5d6d8">0.51 ± 0.02</td><td rowspan="1" colspan="1" style="background: #d5d6d8">0.05</td><td rowspan="1" colspan="1" style="background: #d5d6d8">15</td><td rowspan="1" colspan="1" style="background: #d5d6d8">2.44 ± 0.02</td><td rowspan="1" colspan="1" style="background: #d5d6d8">2.30–2.55</td><td rowspan="1" colspan="1" style="background: #d5d6d8">15</td></tr><tr><td rowspan="1" colspan="1" style="background: #d5d6d8">♂</td><td rowspan="1" colspan="1" style="background: #d5d6d8">0.53 ± 0.00</td><td rowspan="1" colspan="1" style="background: #d5d6d8">0.56 ± 0.03</td><td rowspan="1" colspan="1" style="background: #d5d6d8"/><td rowspan="1" colspan="1" style="background: #d5d6d8">15</td><td rowspan="1" colspan="1" style="background: #d5d6d8">2.48 ± 0.02</td><td rowspan="1" colspan="1" style="background: #d5d6d8">2.37–2.60</td><td rowspan="1" colspan="1" style="background: #d5d6d8">15</td></tr><tr><td rowspan="2" colspan="1" style="background: #d5d6d8">
                    <italic>
                      <tp:taxon-name><tp:taxon-name-part taxon-name-part-type="genus" reg="Sphyracephala">S.</tp:taxon-name-part><tp:taxon-name-part taxon-name-part-type="species" reg="beccarii">beccarii</tp:taxon-name-part></tp:taxon-name>
                    </italic>
                  </td><td rowspan="1" colspan="1" style="background: #d5d6d8">♀</td><td rowspan="1" colspan="1" style="background: #d5d6d8">0.49 ± 0.00</td><td rowspan="1" colspan="1" style="background: #d5d6d8">0.49 ± 0.02</td><td rowspan="1" colspan="1" style="background: #d5d6d8">0.07</td><td rowspan="1" colspan="1" style="background: #d5d6d8">40</td><td rowspan="1" colspan="1" style="background: #d5d6d8">2.48 ± 0.02</td><td rowspan="1" colspan="1" style="background: #d5d6d8">2.40–2.61</td><td rowspan="1" colspan="1" style="background: #d5d6d8">10</td></tr><tr><td rowspan="1" colspan="1" style="background: #d5d6d8">♂</td><td rowspan="1" colspan="1" style="background: #d5d6d8">0.53 ± 0.00</td><td rowspan="1" colspan="1" style="background: #d5d6d8">0.56 ± 0.03</td><td rowspan="1" colspan="1" style="background: #d5d6d8"/><td rowspan="1" colspan="1" style="background: #d5d6d8">40</td><td rowspan="1" colspan="1" style="background: #d5d6d8">2.53 ± 0.03</td><td rowspan="1" colspan="1" style="background: #d5d6d8">2.42–2.80</td><td rowspan="1" colspan="1" style="background: #d5d6d8">15</td></tr><tr><td rowspan="1" colspan="1">
                    <italic>
                      <tp:taxon-name><tp:taxon-name-part taxon-name-part-type="genus" reg="Sphyracephala">S.</tp:taxon-name-part><tp:taxon-name-part taxon-name-part-type="species" reg="detrahens">detrahens</tp:taxon-name-part></tp:taxon-name>
                    </italic>
                  </td><td rowspan="1" colspan="1">♂</td><td rowspan="1" colspan="1">0.63</td><td rowspan="1" colspan="1"/><td rowspan="1" colspan="1"/><td rowspan="1" colspan="1">1</td><td rowspan="1" colspan="1">3.06</td><td rowspan="1" colspan="1">–</td><td rowspan="1" colspan="1">1</td></tr><tr><td rowspan="2" colspan="1">
                    <italic>
                      <tp:taxon-name><tp:taxon-name-part taxon-name-part-type="genus" reg="Sphyracephala">S.</tp:taxon-name-part><tp:taxon-name-part taxon-name-part-type="species" reg="bipunctipennis">bipunctipennis</tp:taxon-name-part></tp:taxon-name>
                    </italic>
                  </td><td rowspan="1" colspan="1">♀</td><td rowspan="1" colspan="1">0.49 ± 0.01</td><td rowspan="1" colspan="1">0.58 ± 0.15</td><td rowspan="1" colspan="1"/><td rowspan="1" colspan="1">4</td><td rowspan="1" colspan="1">3.46 ± 0.03</td><td rowspan="1" colspan="1">3.43–3.54</td><td rowspan="1" colspan="1">4</td></tr><tr><td rowspan="1" colspan="1">♂</td><td rowspan="1" colspan="1">0.62</td><td rowspan="1" colspan="1"/><td rowspan="1" colspan="1"/><td rowspan="1" colspan="1">1</td><td rowspan="1" colspan="1">3.49 ± 0.13</td><td rowspan="1" colspan="1">3.36–3.62</td><td rowspan="1" colspan="1">2</td></tr><tr><td rowspan="2" colspan="1"><tp:taxon-name><tp:taxon-name-part taxon-name-part-type="genus" reg="Sphyracephala">S.</tp:taxon-name-part><tp:taxon-name-part taxon-name-part-type="uncertainty-rank">nr</tp:taxon-name-part><tp:taxon-name-part taxon-name-part-type="species" reg="detrahens">detrahens</tp:taxon-name-part></tp:taxon-name>, Solomon Islands</td><td rowspan="1" colspan="1">♀</td><td rowspan="1" colspan="1">0.73 ± 0.01</td><td rowspan="1" colspan="1">0.97 ± 0.07</td><td rowspan="1" colspan="1">0.67</td><td rowspan="1" colspan="1">14</td><td rowspan="1" colspan="1">3.11 ± 0.06</td><td rowspan="1" colspan="1">2.81–3.36</td><td rowspan="1" colspan="1">9</td></tr><tr><td rowspan="1" colspan="1">♂</td><td rowspan="1" colspan="1">0.78 ± 0.01</td><td rowspan="1" colspan="1">1.63 ± 0.07</td><td rowspan="1" colspan="1"/><td rowspan="1" colspan="1">20</td><td rowspan="1" colspan="1">3.11 ± 0.03</td><td rowspan="1" colspan="1">2.96–3.23</td><td rowspan="1" colspan="1">10</td></tr><tr><td rowspan="2" colspan="1"><tp:taxon-name><tp:taxon-name-part taxon-name-part-type="genus" reg="Sphyracephala">S.</tp:taxon-name-part><tp:taxon-name-part taxon-name-part-type="uncertainty-rank">nr</tp:taxon-name-part><tp:taxon-name-part taxon-name-part-type="species" reg="detrahens">detrahens</tp:taxon-name-part></tp:taxon-name>, Japan</td><td rowspan="1" colspan="1">♀</td><td rowspan="1" colspan="1">0.73 ± 0.01</td><td rowspan="1" colspan="1">1.03 ± 0.06</td><td rowspan="1" colspan="1"/><td rowspan="1" colspan="1">6</td><td rowspan="1" colspan="1">3.19 ± 0.01</td><td rowspan="1" colspan="1">3.15–3.20</td><td rowspan="1" colspan="1">6</td></tr><tr><td rowspan="1" colspan="1">♂</td><td rowspan="1" colspan="1">0.78 ± 0.02</td><td rowspan="1" colspan="1">1.40 ± 0.11</td><td rowspan="1" colspan="1"/><td rowspan="1" colspan="1">4</td><td rowspan="1" colspan="1">3.25 ± 0.02</td><td rowspan="1" colspan="1">3.20–3.29</td><td rowspan="1" colspan="1">4</td></tr></tbody></table></table-wrap><table-wrap id="T3" position="float" orientation="portrait"><label>Table 3.</label><caption><p>Quantitative characters for <italic><tp:taxon-name><tp:taxon-name-part taxon-name-part-type="genus" reg="Sphyracephala">Sphyracephala</tp:taxon-name-part></tp:taxon-name></italic> species: ratio scutellar spine/scutellar length and ratio apical seta/ scutellar spine. Species are arranged in species groups and subtaxa.</p></caption><table id="TID0E4MDK" rules="all"><tbody><tr><th rowspan="2" colspan="1">
                    <italic>
                      <tp:taxon-name><tp:taxon-name-part taxon-name-part-type="genus" reg="Sphyracephala">Sphyracephala</tp:taxon-name-part></tp:taxon-name>
                    </italic>
                  </th><th rowspan="2" colspan="1"/><th rowspan="1" colspan="1">scutellar spine/scutellum</th><th rowspan="2" colspan="1">
                    <italic>n</italic>
                  </th><th rowspan="1" colspan="1">apical seta/scutellar spine</th><th rowspan="2" colspan="1">
                    <italic>n</italic>
                  </th></tr><tr><th rowspan="1" colspan="1">ratio</th><th rowspan="1" colspan="1">ratio</th></tr><tr><td rowspan="2" colspan="1" style="background: #d5d6d8">
                    <italic>
                      <tp:taxon-name><tp:taxon-name-part taxon-name-part-type="genus" reg="Sphyracephala">S.</tp:taxon-name-part><tp:taxon-name-part taxon-name-part-type="species" reg="brevicornis">brevicornis</tp:taxon-name-part></tp:taxon-name>
                    </italic>
                  </td><td rowspan="1" colspan="1" style="background: #d5d6d8">♀</td><td rowspan="1" colspan="1" style="background: #d5d6d8">0.65 ± 0.03</td><td rowspan="1" colspan="1" style="background: #d5d6d8">6</td><td rowspan="1" colspan="1" style="background: #d5d6d8">2.82 ± 0.06</td><td rowspan="1" colspan="1" style="background: #d5d6d8">6</td></tr><tr><td rowspan="1" colspan="1" style="background: #d5d6d8">♂</td><td rowspan="1" colspan="1" style="background: #d5d6d8">0.64 ± 0.00</td><td rowspan="1" colspan="1" style="background: #d5d6d8">2</td><td rowspan="1" colspan="1" style="background: #d5d6d8">3.00</td><td rowspan="1" colspan="1" style="background: #d5d6d8">1</td></tr><tr><td rowspan="2" colspan="1" style="background: #d5d6d8">
                    <italic>
                      <tp:taxon-name><tp:taxon-name-part taxon-name-part-type="genus" reg="Sphyracephala">S.</tp:taxon-name-part><tp:taxon-name-part taxon-name-part-type="species" reg="subbifasciata">subbifasciata</tp:taxon-name-part></tp:taxon-name>
                    </italic>
                  </td><td rowspan="1" colspan="1" style="background: #d5d6d8">♀</td><td rowspan="1" colspan="1" style="background: #d5d6d8">0.54</td><td rowspan="1" colspan="1" style="background: #d5d6d8">1</td><td rowspan="1" colspan="1" style="background: #d5d6d8">3.86</td><td rowspan="1" colspan="1" style="background: #d5d6d8">1</td></tr><tr><td rowspan="1" colspan="1" style="background: #d5d6d8">♂</td><td rowspan="1" colspan="1" style="background: #d5d6d8">0.54</td><td rowspan="1" colspan="1" style="background: #d5d6d8">1</td><td rowspan="1" colspan="1" style="background: #d5d6d8">3.86</td><td rowspan="1" colspan="1" style="background: #d5d6d8">1</td></tr><tr><td rowspan="2" colspan="1" style="background: #d5d6d8">
                    <italic>
                      <tp:taxon-name><tp:taxon-name-part taxon-name-part-type="genus" reg="Sphyracephala">S.</tp:taxon-name-part><tp:taxon-name-part taxon-name-part-type="species" reg="nigrimana">nigrimana</tp:taxon-name-part></tp:taxon-name>
                    </italic>
                  </td><td rowspan="1" colspan="1" style="background: #d5d6d8">♀</td><td rowspan="1" colspan="1" style="background: #d5d6d8">0.75</td><td rowspan="1" colspan="1" style="background: #d5d6d8">1</td><td rowspan="1" colspan="1" style="background: #d5d6d8">3.22</td><td rowspan="1" colspan="1" style="background: #d5d6d8">1</td></tr><tr><td rowspan="1" colspan="1" style="background: #d5d6d8">♂</td><td rowspan="1" colspan="1" style="background: #d5d6d8">0.65</td><td rowspan="1" colspan="1" style="background: #d5d6d8">1</td><td rowspan="1" colspan="1" style="background: #d5d6d8">2.82</td><td rowspan="1" colspan="1" style="background: #d5d6d8">1</td></tr><tr><td rowspan="2" colspan="1">
                    <italic>
                      <tp:taxon-name><tp:taxon-name-part taxon-name-part-type="genus" reg="Sphyracephala">S.</tp:taxon-name-part><tp:taxon-name-part taxon-name-part-type="species" reg="babadjanidesi">babadjanidesi</tp:taxon-name-part></tp:taxon-name>
                    </italic>
                  </td><td rowspan="1" colspan="1">♀</td><td rowspan="1" colspan="1">0.43 ± 0.01</td><td rowspan="1" colspan="1">28</td><td rowspan="1" colspan="1">5.36 ± 0.13</td><td rowspan="1" colspan="1">20</td></tr><tr><td rowspan="1" colspan="1">♂</td><td rowspan="1" colspan="1">0.41 ± 0.01</td><td rowspan="1" colspan="1">40</td><td rowspan="1" colspan="1">5.50 ± 0.09</td><td rowspan="1" colspan="1">35</td></tr><tr><td rowspan="2" colspan="1">
                    <italic>
                      <tp:taxon-name><tp:taxon-name-part taxon-name-part-type="genus" reg="Sphyracephala">S.</tp:taxon-name-part><tp:taxon-name-part taxon-name-part-type="species" reg="munroi">munroi</tp:taxon-name-part></tp:taxon-name>
                    </italic>
                  </td><td rowspan="1" colspan="1">♀</td><td rowspan="1" colspan="1">0.43 ± 0.01</td><td rowspan="1" colspan="1">10</td><td rowspan="1" colspan="1">6.10 ± 0.22</td><td rowspan="1" colspan="1">10</td></tr><tr><td rowspan="1" colspan="1">♂</td><td rowspan="1" colspan="1">0.44 ± 0.01</td><td rowspan="1" colspan="1">10</td><td rowspan="1" colspan="1">6.11 ± 0.11</td><td rowspan="1" colspan="1">9</td></tr><tr><td rowspan="2" colspan="1" style="background: #d5d6d8">
                    <italic>
                      <tp:taxon-name><tp:taxon-name-part taxon-name-part-type="genus" reg="Sphyracephala">S.</tp:taxon-name-part><tp:taxon-name-part taxon-name-part-type="species" reg="hearseiana">hearseiana</tp:taxon-name-part></tp:taxon-name>
                    </italic>
                  </td><td rowspan="1" colspan="1" style="background: #d5d6d8">♀</td><td rowspan="1" colspan="1" style="background: #d5d6d8">0.56 ± 0.01</td><td rowspan="1" colspan="1" style="background: #d5d6d8">12</td><td rowspan="1" colspan="1" style="background: #d5d6d8">3.60 ± 0.09</td><td rowspan="1" colspan="1" style="background: #d5d6d8">9</td></tr><tr><td rowspan="1" colspan="1" style="background: #d5d6d8">♂</td><td rowspan="1" colspan="1" style="background: #d5d6d8">0.55 ± 0.01</td><td rowspan="1" colspan="1" style="background: #d5d6d8">10</td><td rowspan="1" colspan="1" style="background: #d5d6d8">3.71 ± 0.12</td><td rowspan="1" colspan="1" style="background: #d5d6d8">7</td></tr><tr><td rowspan="2" colspan="1" style="background: #d5d6d8">
                    <italic>
                      <tp:taxon-name><tp:taxon-name-part taxon-name-part-type="genus" reg="Sphyracephala">S.</tp:taxon-name-part><tp:taxon-name-part taxon-name-part-type="species" reg="beccarii">beccarii</tp:taxon-name-part></tp:taxon-name>
                    </italic>
                  </td><td rowspan="1" colspan="1" style="background: #d5d6d8">♀</td><td rowspan="1" colspan="1" style="background: #d5d6d8">0.48 ± 0.01</td><td rowspan="1" colspan="1" style="background: #d5d6d8">15</td><td rowspan="1" colspan="1" style="background: #d5d6d8">3.91 ± 0.10</td><td rowspan="1" colspan="1" style="background: #d5d6d8">15</td></tr><tr><td rowspan="1" colspan="1" style="background: #d5d6d8">♂</td><td rowspan="1" colspan="1" style="background: #d5d6d8">0.53 ± 0.01</td><td rowspan="1" colspan="1" style="background: #d5d6d8">10</td><td rowspan="1" colspan="1" style="background: #d5d6d8">3.85 ± 0.11</td><td rowspan="1" colspan="1" style="background: #d5d6d8">10</td></tr><tr><td rowspan="2" colspan="1">
                    <italic>
                      <tp:taxon-name><tp:taxon-name-part taxon-name-part-type="genus" reg="Sphyracephala">S.</tp:taxon-name-part><tp:taxon-name-part taxon-name-part-type="species" reg="detrahens">detrahens</tp:taxon-name-part></tp:taxon-name>
                    </italic>
                  </td><td rowspan="1" colspan="1">♀</td><td rowspan="1" colspan="1">0.88</td><td rowspan="1" colspan="1">1</td><td rowspan="1" colspan="1">2.93</td><td rowspan="1" colspan="1">1</td></tr><tr><td rowspan="1" colspan="1">♂</td><td rowspan="1" colspan="1">1.10 ± 0.26</td><td rowspan="1" colspan="1">2*</td><td rowspan="1" colspan="1">2.64</td><td rowspan="1" colspan="1">1</td></tr><tr><td rowspan="2" colspan="1">
                    <italic>
                      <tp:taxon-name><tp:taxon-name-part taxon-name-part-type="genus" reg="Sphyracephala">S.</tp:taxon-name-part><tp:taxon-name-part taxon-name-part-type="species" reg="bipunctipennis">bipunctipennis</tp:taxon-name-part></tp:taxon-name>
                    </italic>
                  </td><td rowspan="1" colspan="1">♀</td><td rowspan="1" colspan="1">1.02 ± 0.02</td><td rowspan="1" colspan="1">4</td><td rowspan="1" colspan="1">2.50 ± 0.02</td><td rowspan="1" colspan="1">4</td></tr><tr><td rowspan="1" colspan="1">♂</td><td rowspan="1" colspan="1">1.12</td><td rowspan="1" colspan="1">1</td><td rowspan="1" colspan="1"/><td rowspan="1" colspan="1"/></tr><tr><td rowspan="2" colspan="1"><tp:taxon-name><tp:taxon-name-part taxon-name-part-type="genus" reg="Sphyracephala">S.</tp:taxon-name-part><tp:taxon-name-part taxon-name-part-type="uncertainty-rank">nr</tp:taxon-name-part><tp:taxon-name-part taxon-name-part-type="species" reg="detrahens">detrahens</tp:taxon-name-part></tp:taxon-name> Solomon Islands</td><td rowspan="1" colspan="1">♀</td><td rowspan="1" colspan="1">0.98 ± 0.02</td><td rowspan="1" colspan="1">10</td><td rowspan="1" colspan="1">2.85 ± 0.10</td><td rowspan="1" colspan="1">6</td></tr><tr><td rowspan="1" colspan="1">♂</td><td rowspan="1" colspan="1">0.97 ± 0.02</td><td rowspan="1" colspan="1">10</td><td rowspan="1" colspan="1">2.94 ± 0.10</td><td rowspan="1" colspan="1">6</td></tr><tr><td rowspan="2" colspan="1"><tp:taxon-name><tp:taxon-name-part taxon-name-part-type="genus" reg="Sphyracephala">S.</tp:taxon-name-part><tp:taxon-name-part taxon-name-part-type="uncertainty-rank">nr</tp:taxon-name-part><tp:taxon-name-part taxon-name-part-type="species" reg="detrahens">detrahens</tp:taxon-name-part></tp:taxon-name> Japan</td><td rowspan="1" colspan="1">♀</td><td rowspan="1" colspan="1">0.90 ± 0.01</td><td rowspan="1" colspan="1">6</td><td rowspan="1" colspan="1">2.38 ± 0.08</td><td rowspan="1" colspan="1">2</td></tr><tr><td rowspan="1" colspan="1">♂</td><td rowspan="1" colspan="1">0.85 ± 0.04</td><td rowspan="1" colspan="1">4</td><td rowspan="1" colspan="1">2.86 ± 0.14</td><td rowspan="1" colspan="1">4</td></tr></tbody></table><table-wrap-foot><fn><p>* Both from Sulawesi, but perhaps not conspecific.</p></fn></table-wrap-foot></table-wrap><table-wrap id="T4" position="float" orientation="portrait"><label>Table 4.</label><caption><p>Sex ratios in <italic><tp:taxon-name><tp:taxon-name-part taxon-name-part-type="genus" reg="Sphyracephala">Sphyracephala</tp:taxon-name-part></tp:taxon-name></italic> species. Species are arranged in species groups and subtaxa.</p></caption><table id="TID0ERIEK" rules="all"><tbody><tr><th rowspan="1" colspan="1">
                    <italic>
                      <tp:taxon-name><tp:taxon-name-part taxon-name-part-type="genus" reg="Sphyracephala">Sphyracephala</tp:taxon-name-part></tp:taxon-name>
                    </italic>
                  </th><th rowspan="1" colspan="1"><italic>n</italic> ♀</th><th rowspan="1" colspan="1"><italic>n</italic> ♂</th><th rowspan="1" colspan="1">Ʃ <italic>n</italic></th><th rowspan="1" colspan="1">♀ : ♂</th><th rowspan="1" colspan="1">Source</th></tr><tr><td rowspan="1" colspan="1" style="background: #d5d6d8">
                    <italic>
                      <tp:taxon-name><tp:taxon-name-part taxon-name-part-type="genus" reg="Sphyracephala">S.</tp:taxon-name-part><tp:taxon-name-part taxon-name-part-type="species" reg="brevicornis">brevicornis</tp:taxon-name-part></tp:taxon-name>
                    </italic>
                  </td><td rowspan="1" colspan="1" style="background: #d5d6d8">185</td><td rowspan="1" colspan="1" style="background: #d5d6d8">119</td><td rowspan="1" colspan="1" style="background: #d5d6d8">304</td><td rowspan="1" colspan="1" style="background: #d5d6d8">1.00:0.64</td><td rowspan="1" colspan="1" style="background: #d5d6d8">
                    <xref ref-type="bibr" rid="B47">Feijen 1989</xref>
                  </td></tr><tr><td rowspan="1" colspan="1" style="background: #d5d6d8">
                    <italic>
                      <tp:taxon-name><tp:taxon-name-part taxon-name-part-type="genus" reg="Sphyracephala">S.</tp:taxon-name-part><tp:taxon-name-part taxon-name-part-type="species" reg="subbifasciata">subbifasciata</tp:taxon-name-part></tp:taxon-name>
                    </italic>
                  </td><td rowspan="1" colspan="1" style="background: #d5d6d8">56</td><td rowspan="1" colspan="1" style="background: #d5d6d8">31</td><td rowspan="1" colspan="1" style="background: #d5d6d8">87</td><td rowspan="1" colspan="1" style="background: #d5d6d8">1.00:0.55</td><td rowspan="1" colspan="1" style="background: #d5d6d8">
                    <xref ref-type="bibr" rid="B47">Feijen 1989</xref>
                  </td></tr><tr><td rowspan="1" colspan="1"><italic><tp:taxon-name><tp:taxon-name-part taxon-name-part-type="genus" reg="Sphyracephala">S.</tp:taxon-name-part><tp:taxon-name-part taxon-name-part-type="species" reg="babadjanidesi">babadjanidesi</tp:taxon-name-part></tp:taxon-name></italic> (as <italic><tp:taxon-name><tp:taxon-name-part taxon-name-part-type="genus" reg="Sphyracephala"/><tp:taxon-name-part taxon-name-part-type="species" reg="europaea">europaea</tp:taxon-name-part></tp:taxon-name></italic>)</td><td rowspan="1" colspan="1">44</td><td rowspan="1" colspan="1">55</td><td rowspan="1" colspan="1">99</td><td rowspan="1" colspan="1">1.00:1.25 1:1*</td><td rowspan="1" colspan="1">
                    <xref ref-type="bibr" rid="B123">Papp et al. 1997</xref>
                    <xref ref-type="bibr" rid="B156">Simova-Tošić and Stojanović 2000</xref>
                  </td></tr><tr><td rowspan="1" colspan="1">
                    <italic>
                      <tp:taxon-name><tp:taxon-name-part taxon-name-part-type="genus" reg="Sphyracephala">S.</tp:taxon-name-part><tp:taxon-name-part taxon-name-part-type="species" reg="munroi">munroi</tp:taxon-name-part></tp:taxon-name>
                    </italic>
                  </td><td rowspan="1" colspan="1">318</td><td rowspan="1" colspan="1">307</td><td rowspan="1" colspan="1">625</td><td rowspan="1" colspan="1">1.00:0.97</td><td rowspan="1" colspan="1"><named-content xmlns:xlink="http://www.w3.org/1999/xlink" content-type="dwc:institutional_code" xlink:title="Universität Bielefeld" xlink:href="http://grbio.org/institution/universit%C3%A4t-bielefeld" xlink:type="simple">FBUB</named-content>, <named-content xmlns:xlink="http://www.w3.org/1999/xlink" content-type="dwc:institutional_code" xlink:title="Naturhistoriska Riksmuseet" xlink:href="http://grbio.org/institution/swedish-museum-natural-history-entomology-collections" xlink:type="simple">NHRS</named-content>, <named-content xmlns:xlink="http://www.w3.org/1999/xlink" content-type="dwc:institutional_code" xlink:title="Naturalis Biodiversity Center" xlink:href="http://grbio.org/institution/naturalis-biodiversity-center" xlink:type="simple">RMNH</named-content></td></tr><tr><td rowspan="1" colspan="1" style="background: #d5d6d8">
                    <italic>
                      <tp:taxon-name><tp:taxon-name-part taxon-name-part-type="genus" reg="Sphyracephala">S.</tp:taxon-name-part><tp:taxon-name-part taxon-name-part-type="species" reg="hearseiana">hearseiana</tp:taxon-name-part></tp:taxon-name>
                    </italic>
                  </td><td rowspan="1" colspan="1" style="background: #d5d6d8">17</td><td rowspan="1" colspan="1" style="background: #d5d6d8">17</td><td rowspan="1" colspan="1" style="background: #d5d6d8">34</td><td rowspan="1" colspan="1" style="background: #d5d6d8">1.00:1.00 1:1**</td><td rowspan="1" colspan="1" style="background: #d5d6d8">
                    <named-content xmlns:xlink="http://www.w3.org/1999/xlink" content-type="dwc:institutional_code" xlink:title="Naturalis Biodiversity Center" xlink:href="http://grbio.org/institution/naturalis-biodiversity-center" xlink:type="simple">RMNH</named-content>
                    <xref ref-type="bibr" rid="B150">Sen 1921</xref>
                  </td></tr><tr><td rowspan="1" colspan="1" style="background: #d5d6d8"><italic><tp:taxon-name><tp:taxon-name-part taxon-name-part-type="genus" reg="Sphyracephala">S.</tp:taxon-name-part><tp:taxon-name-part taxon-name-part-type="species" reg="beccarii">beccarii</tp:taxon-name-part></tp:taxon-name></italic>, Afrotropical Continent</td><td rowspan="1" colspan="1" style="background: #d5d6d8">622</td><td rowspan="1" colspan="1" style="background: #d5d6d8">635</td><td rowspan="1" colspan="1" style="background: #d5d6d8">1257</td><td rowspan="1" colspan="1" style="background: #d5d6d8">1.00:1.02</td><td rowspan="1" colspan="1" style="background: #d5d6d8">
                    <named-content xmlns:xlink="http://www.w3.org/1999/xlink" content-type="dwc:institutional_code" xlink:title="Naturalis Biodiversity Center" xlink:href="http://grbio.org/institution/naturalis-biodiversity-center" xlink:type="simple">RMNH</named-content>
                  </td></tr><tr><td rowspan="1" colspan="1" style="background: #d5d6d8"><italic><tp:taxon-name><tp:taxon-name-part taxon-name-part-type="genus" reg="Sphyracephala">S.</tp:taxon-name-part><tp:taxon-name-part taxon-name-part-type="species" reg="beccarii">beccarii</tp:taxon-name-part></tp:taxon-name></italic>, Madagascar</td><td rowspan="1" colspan="1" style="background: #d5d6d8">547</td><td rowspan="1" colspan="1" style="background: #d5d6d8">285</td><td rowspan="1" colspan="1" style="background: #d5d6d8">832</td><td rowspan="1" colspan="1" style="background: #d5d6d8">1.00:0.52</td><td rowspan="1" colspan="1" style="background: #d5d6d8"><named-content xmlns:xlink="http://www.w3.org/1999/xlink" content-type="dwc:institutional_code" xlink:title="California Academy of Sciences" xlink:href="http://grbio.org/institution/california-academy-sciences" xlink:type="simple">CAS</named-content>, <named-content xmlns:xlink="http://www.w3.org/1999/xlink" content-type="dwc:institutional_code" xlink:title="KwaZulu-Natal Museum" xlink:href="http://grbio.org/institution/kwazulu-natal-museum" xlink:type="simple">NMSA</named-content>, <named-content xmlns:xlink="http://www.w3.org/1999/xlink" content-type="dwc:institutional_code" xlink:title="California State Collection of Arthropods" xlink:href="http://grbio.org/institution/california-state-collection-arthropods" xlink:type="simple">CSCA</named-content>, <named-content xmlns:xlink="http://www.w3.org/1999/xlink" content-type="dwc:institutional_code" xlink:title="Naturalis Biodiversity Center" xlink:href="http://grbio.org/institution/naturalis-biodiversity-center" xlink:type="simple">RMNH</named-content></td></tr><tr><td rowspan="1" colspan="1">
                    <italic>
                      <tp:taxon-name><tp:taxon-name-part taxon-name-part-type="genus" reg="Sphyracephala">S.</tp:taxon-name-part><tp:taxon-name-part taxon-name-part-type="species" reg="bipunctipennis">bipunctipennis</tp:taxon-name-part></tp:taxon-name>
                    </italic>
                  </td><td rowspan="1" colspan="1">11</td><td rowspan="1" colspan="1">4</td><td rowspan="1" colspan="1">15</td><td rowspan="1" colspan="1"/><td rowspan="1" colspan="1"><named-content xmlns:xlink="http://www.w3.org/1999/xlink" content-type="dwc:institutional_code" xlink:title="Natural History Museum, London" xlink:href="http://grbio.org/institution/natural-history-museum-london" xlink:type="simple">NHMUK</named-content>, TAU, <named-content xmlns:xlink="http://www.w3.org/1999/xlink" content-type="dwc:institutional_code" xlink:title="Naturalis Biodiversity Center" xlink:href="http://grbio.org/institution/naturalis-biodiversity-center" xlink:type="simple">RMNH</named-content></td></tr><tr><td rowspan="1" colspan="1"><italic><tp:taxon-name><tp:taxon-name-part taxon-name-part-type="genus" reg="Sphyracephala">S.</tp:taxon-name-part><tp:taxon-name-part taxon-name-part-type="species" reg="detrahens">detrahens</tp:taxon-name-part></tp:taxon-name></italic>, Sulawesi</td><td rowspan="1" colspan="1">14</td><td rowspan="1" colspan="1">4</td><td rowspan="1" colspan="1">18</td><td rowspan="1" colspan="1"/><td rowspan="1" colspan="1"><named-content xmlns:xlink="http://www.w3.org/1999/xlink" content-type="dwc:institutional_code" xlink:title="Natural History Museum, London" xlink:href="http://grbio.org/institution/natural-history-museum-london" xlink:type="simple">NHMUK</named-content>, <named-content xmlns:xlink="http://www.w3.org/1999/xlink" content-type="dwc:institutional_code" xlink:title="Naturalis Biodiversity Center" xlink:href="http://grbio.org/institution/naturalis-biodiversity-center" xlink:type="simple">RMNH</named-content></td></tr><tr><td rowspan="1" colspan="1"><tp:taxon-name><tp:taxon-name-part taxon-name-part-type="genus" reg="Sphyracephala">S.</tp:taxon-name-part><tp:taxon-name-part taxon-name-part-type="uncertainty-rank">nr</tp:taxon-name-part><tp:taxon-name-part taxon-name-part-type="species" reg="detrahens">detrahens</tp:taxon-name-part></tp:taxon-name>, Japan</td><td rowspan="1" colspan="1">247</td><td rowspan="1" colspan="1">376</td><td rowspan="1" colspan="1">623</td><td rowspan="1" colspan="1">1.00:1.52</td><td rowspan="1" colspan="1"><xref ref-type="bibr" rid="B118">Ôhara 1993</xref>, <xref ref-type="bibr" rid="B119">1997</xref>, <named-content xmlns:xlink="http://www.w3.org/1999/xlink" content-type="dwc:institutional_code" xlink:title="Naturalis Biodiversity Center" xlink:href="http://grbio.org/institution/naturalis-biodiversity-center" xlink:type="simple">RMNH</named-content></td></tr><tr><td rowspan="1" colspan="1"><tp:taxon-name><tp:taxon-name-part taxon-name-part-type="genus" reg="Sphyracephala">S.</tp:taxon-name-part><tp:taxon-name-part taxon-name-part-type="uncertainty-rank">nr</tp:taxon-name-part><tp:taxon-name-part taxon-name-part-type="species" reg="detrahens">detrahens</tp:taxon-name-part></tp:taxon-name>, Solomon Islands</td><td rowspan="1" colspan="1">15</td><td rowspan="1" colspan="1">29</td><td rowspan="1" colspan="1">44</td><td rowspan="1" colspan="1">1.00:1.93</td><td rowspan="1" colspan="1">
                    <named-content xmlns:xlink="http://www.w3.org/1999/xlink" content-type="dwc:institutional_code" xlink:title="Naturalis Biodiversity Center" xlink:href="http://grbio.org/institution/naturalis-biodiversity-center" xlink:type="simple">RMNH</named-content>
                  </td></tr><tr><td rowspan="1" colspan="1"><tp:taxon-name><tp:taxon-name-part taxon-name-part-type="genus" reg="Sphyracephala">S.</tp:taxon-name-part><tp:taxon-name-part taxon-name-part-type="uncertainty-rank">nr</tp:taxon-name-part><tp:taxon-name-part taxon-name-part-type="species" reg="detrahens">detrahens</tp:taxon-name-part></tp:taxon-name>, Papua N. G.</td><td rowspan="1" colspan="1">1</td><td rowspan="1" colspan="1">6</td><td rowspan="1" colspan="1">7</td><td rowspan="1" colspan="1"/><td rowspan="1" colspan="1">
                    <named-content xmlns:xlink="http://www.w3.org/1999/xlink" content-type="dwc:institutional_code" xlink:title="Naturalis Biodiversity Center" xlink:href="http://grbio.org/institution/naturalis-biodiversity-center" xlink:type="simple">RMNH</named-content>
                  </td></tr></tbody></table><table-wrap-foot><fn><p>* <xref ref-type="bibr" rid="B156">Simova-Tošić and Stojanović (2000)</xref>: “The swarm contained few thousands of males and females approximately in equal number.” ** <xref ref-type="bibr" rid="B150">Sen (1921)</xref>: “The mass consisted of flies of both sexes, in approximately equal numbers.”</p></fn></table-wrap-foot></table-wrap></tp:treatment-sec><ref-list><ref id="B47"><mixed-citation xmlns:xlink="http://www.w3.org/1999/xlink" xlink:type="simple"><person-group><name name-style="western"><surname>Feijen</surname><given-names>HR</given-names></name></person-group> (<year>1989</year>) <article-title><tp:taxon-name><tp:taxon-name-part taxon-name-part-type="family">Diopsidae</tp:taxon-name-part></tp:taxon-name>. Volume IX, <tp:taxon-name><tp:taxon-name-part taxon-name-part-type="suborder">Cyclorrhapha</tp:taxon-name-part></tp:taxon-name> III (<tp:taxon-name><tp:taxon-name-part taxon-name-part-type="infraorder">Schizophora</tp:taxon-name-part></tp:taxon-name> other than <tp:taxon-name><tp:taxon-name-part taxon-name-part-type="parvorder">Calyptratae</tp:taxon-name-part></tp:taxon-name>), Part 12.</article-title> In: <person-group><name name-style="western"><surname>Griffiths</surname><given-names>GCD</given-names></name></person-group> (<role>Ed.</role>) <issue-title>Flies of the Nearctic Region.</issue-title><source>Schweizerbart, Stuttgart, Germany</source>, <fpage>1</fpage>–<lpage>122</lpage>. <ext-link xlink:href="https://www.schweizerbart.de/publications/detail/isbn/9783510700165/Griffiths_Flies_of_the_Nearctic_Region" ext-link-type="uri" xlink:type="simple">https://www.schweizerbart.de/publications/detail/isbn/9783510700165/Griffiths_Flies_of_the_Nearctic_Region</ext-link></mixed-citation></ref><ref id="B80"><mixed-citation xmlns:xlink="http://www.w3.org/1999/xlink" xlink:type="simple"><person-group><name name-style="western"><surname>Jackson</surname><given-names>MD</given-names></name></person-group> (<year>2019</year>) <source>Placement of <tp:taxon-name><tp:taxon-name-part taxon-name-part-type="subfamily">Micropezinae</tp:taxon-name-part></tp:taxon-name> (<tp:taxon-name><tp:taxon-name-part taxon-name-part-type="family">Micropezidae</tp:taxon-name-part></tp:taxon-name>) on the <tp:taxon-name><tp:taxon-name-part taxon-name-part-type="order">Diptera</tp:taxon-name-part></tp:taxon-name> Tree of Life: a Molecular Phylogenetic Approach. PhD thesis, The University of Guelph.</source><publisher-name>Ontario</publisher-name>, <publisher-loc>Canada</publisher-loc>, <size units="page">215 pp</size>. <ext-link xlink:href="http://hdl.handle.net/10214/15240" ext-link-type="uri" xlink:type="simple">http://hdl.handle.net/10214/15240</ext-link></mixed-citation></ref><ref id="B123"><mixed-citation xmlns:xlink="http://www.w3.org/1999/xlink" xlink:type="simple"><person-group><name name-style="western"><surname>Papp</surname><given-names>L</given-names></name><name name-style="western"><surname>Földvári</surname><given-names>M</given-names></name><name name-style="western"><surname>Paulovics</surname><given-names>P</given-names></name></person-group> (<year>1997</year>) <article-title><italic><tp:taxon-name><tp:taxon-name-part taxon-name-part-type="genus">Sphyracephala</tp:taxon-name-part><tp:taxon-name-part taxon-name-part-type="species">europaea</tp:taxon-name-part></tp:taxon-name></italic> sp. n. (<tp:taxon-name><tp:taxon-name-part taxon-name-part-type="order">Diptera</tp:taxon-name-part></tp:taxon-name>: <tp:taxon-name><tp:taxon-name-part taxon-name-part-type="family">Diopsidae</tp:taxon-name-part></tp:taxon-name>) from Hungary represents a family new to Europe.</article-title><source>Folia Entomologica Hungarica</source><volume>58</volume>: <fpage>137</fpage>–<lpage>146</lpage>. <ext-link xlink:href="http://publication.nhmus.hu/pdf/folentom/FoliaEntHung_1997_Vol_58_137.pdf" ext-link-type="uri" xlink:type="simple">http://publication.nhmus.hu/pdf/folentom/FoliaEntHung_1997_Vol_58_137.pdf</ext-link></mixed-citation></ref><ref id="B156"><mixed-citation xmlns:xlink="http://www.w3.org/1999/xlink" xlink:type="simple"><person-group><name name-style="western"><surname>Simova-Tošić</surname><given-names>D</given-names></name><name name-style="western"><surname>Stojanović</surname><given-names>A</given-names></name></person-group> (<year>2000</year>) not 1999) Second finding of <italic><tp:taxon-name><tp:taxon-name-part taxon-name-part-type="genus">Sphyracephala</tp:taxon-name-part><tp:taxon-name-part taxon-name-part-type="species">europea</tp:taxon-name-part></tp:taxon-name></italic> Papp et Földvári in Europe (<tp:taxon-name><tp:taxon-name-part taxon-name-part-type="order">Diptera</tp:taxon-name-part></tp:taxon-name>: <tp:taxon-name><tp:taxon-name-part taxon-name-part-type="family">Diopsidae</tp:taxon-name-part></tp:taxon-name>). Acta Entomologica Serbica 4(1/2): 149–157. <ext-link xlink:href="http://www.eds.org.rs/AES/Vol4/Vol4%20No1aa13.pdf" ext-link-type="uri" xlink:type="simple">http://www.eds.org.rs/AES/Vol4/Vol4%20No1aa13.pdf</ext-link></mixed-citation></ref><ref id="B150"><mixed-citation xmlns:xlink="http://www.w3.org/1999/xlink" xlink:type="simple"><person-group><name name-style="western"><surname>Sen</surname><given-names>SK</given-names></name></person-group> (<year>1921</year>) <article-title>Life-histories of Indian insects. <tp:taxon-name><tp:taxon-name-part taxon-name-part-type="order">Diptera</tp:taxon-name-part></tp:taxon-name>: <italic><tp:taxon-name><tp:taxon-name-part taxon-name-part-type="genus">Sphryracephala</tp:taxon-name-part><tp:taxon-name-part taxon-name-part-type="species">hearseiana</tp:taxon-name-part></tp:taxon-name></italic>, Westw.</article-title><source>Memoirs of the Department of Agriculture in India, Entomological Series</source><volume>7</volume>(<issue>6</issue>): <fpage>33</fpage>–<lpage>38</lpage>. [2 pls] <ext-link xlink:href="https://archive.org/details/n06memoirsentomo07impeuoft" ext-link-type="uri" xlink:type="simple">https://archive.org/details/n06memoirsentomo07impeuoft</ext-link></mixed-citation></ref><ref id="B118"><mixed-citation xmlns:xlink="http://www.w3.org/1999/xlink" xlink:type="simple"><person-group><name name-style="western"><surname>Ôhara</surname><given-names>K</given-names></name></person-group> (<year>1993</year>) <article-title>First record of the family <tp:taxon-name><tp:taxon-name-part taxon-name-part-type="family">Diopsidae</tp:taxon-name-part></tp:taxon-name> from Japan (<tp:taxon-name><tp:taxon-name-part taxon-name-part-type="order">Diptera</tp:taxon-name-part></tp:taxon-name>, <tp:taxon-name><tp:taxon-name-part taxon-name-part-type="suborder">Brachycera</tp:taxon-name-part></tp:taxon-name>).</article-title><source>Bulletin of the Tokushima Prefectural Museum</source><volume>3</volume>: <fpage>39</fpage>–<lpage>47</lpage>. [in Japanese with English summary]</mixed-citation></ref><ref id="B119"><mixed-citation xmlns:xlink="http://www.w3.org/1999/xlink" xlink:type="simple"><person-group><name name-style="western"><surname>Ôhara</surname><given-names>K</given-names></name></person-group> (<year>1997</year>) <article-title><italic><tp:taxon-name><tp:taxon-name-part taxon-name-part-type="genus">Sphyracephala</tp:taxon-name-part><tp:taxon-name-part taxon-name-part-type="species">detrahens</tp:taxon-name-part></tp:taxon-name></italic> (<tp:taxon-name><tp:taxon-name-part taxon-name-part-type="order">Diptera</tp:taxon-name-part></tp:taxon-name>, <tp:taxon-name><tp:taxon-name-part taxon-name-part-type="family">Diopsidae</tp:taxon-name-part></tp:taxon-name>) in the Yaeyama Islands, Okinawa, Japan.</article-title><source>Bulletin of the Tokushima Prefectural Museum</source><volume>7</volume>: <fpage>25</fpage>–<lpage>37</lpage>. [in Japanese with English summary]</mixed-citation></ref><ref id="B180"><mixed-citation xmlns:xlink="http://www.w3.org/1999/xlink" xlink:type="simple"><person-group><name name-style="western"><surname>Williston</surname><given-names>SW</given-names></name></person-group> (<year>1908</year>) Manual of North American <tp:taxon-name><tp:taxon-name-part taxon-name-part-type="order">Diptera</tp:taxon-name-part></tp:taxon-name>. J.T. Hathaway, New Haven. <ext-link xlink:href="http://www.biodiversitylibrary.org/item/16772" ext-link-type="uri" xlink:type="simple">http://www.biodiversitylibrary.org/item/16772</ext-link></mixed-citation></ref><ref id="B32"><mixed-citation xmlns:xlink="http://www.w3.org/1999/xlink" xlink:type="simple"><person-group><name name-style="western"><surname>Curran</surname><given-names>CH</given-names></name></person-group> (<year>1934</year>) <source>The families and genera of North American <tp:taxon-name><tp:taxon-name-part taxon-name-part-type="order">Diptera</tp:taxon-name-part></tp:taxon-name>. 358–359, correction on 495. C.H.</source><publisher-name>Curran</publisher-name>, <publisher-loc>New York</publisher-loc>, <size units="page">512 pp</size>. <ext-link xlink:href="10.5962/bhl.title.6825" ext-link-type="doi" xlink:type="simple">https://doi.org/10.5962/bhl.title.6825</ext-link></mixed-citation></ref><ref id="B94"><mixed-citation xmlns:xlink="http://www.w3.org/1999/xlink" xlink:type="simple"><person-group><name name-style="western"><surname>Lavigne</surname><given-names>R</given-names></name></person-group> (<year>1962</year>) <article-title>Immature stages of the stalk-eyed fly <italic><tp:taxon-name><tp:taxon-name-part taxon-name-part-type="genus">Sphyracephala</tp:taxon-name-part><tp:taxon-name-part taxon-name-part-type="species">brevicornis</tp:taxon-name-part></tp:taxon-name></italic> (Say).</article-title><source>Bulletin of the Brooklyn Entomological Society</source><volume>57</volume>(<issue>1</issue>): <fpage>5</fpage>–<lpage>14</lpage>. <ext-link xlink:href="https://www.biodiversitylibrary.org/item/204904" ext-link-type="uri" xlink:type="simple">https://www.biodiversitylibrary.org/item/204904</ext-link></mixed-citation></ref><ref id="B27"><mixed-citation xmlns:xlink="http://www.w3.org/1999/xlink" xlink:type="simple"><person-group><name name-style="western"><surname>Cole</surname><given-names>FR</given-names></name></person-group> (<year>1969</year>) The flies of Western North America. University of California Press, Berkely.</mixed-citation></ref><ref id="B126"><mixed-citation xmlns:xlink="http://www.w3.org/1999/xlink" xlink:type="simple"><person-group><name name-style="western"><surname>Peterson</surname><given-names>BV</given-names></name></person-group> (<year>1987</year>) <article-title><tp:taxon-name><tp:taxon-name-part taxon-name-part-type="family">Diopsidae</tp:taxon-name-part></tp:taxon-name>. Chapter 61.</article-title> In: <person-group><name name-style="western"><surname>McAlpine</surname><given-names>JF</given-names></name><name name-style="western"><surname>Peterson</surname><given-names>BV</given-names></name><name name-style="western"><surname>Shewell</surname><given-names>GE</given-names></name><name name-style="western"><surname>Teskey</surname><given-names>HJ</given-names></name><name name-style="western"><surname>Vockeroth</surname><given-names>JR</given-names></name><name name-style="western"><surname>Wood</surname><given-names>MD</given-names></name></person-group> (<role>Eds</role>) <issue-title>Manual of Nearctic Diptera, vol.</issue-title><source>2. Biosystematics Research Centre, Ottawa, Canada</source>, <fpage>785</fpage>–<lpage>789</lpage>. <ext-link xlink:href="https://esc-sec.ca/wp/wp-content/uploads/2017/03/AAFC_manual_of_nearctic_diptera_vol_2.pdf" ext-link-type="uri" xlink:type="simple">https://esc-sec.ca/wp/wp-content/uploads/2017/03/AAFC_manual_of_nearctic_diptera_vol_2.pdf</ext-link></mixed-citation></ref><ref id="B35"><mixed-citation xmlns:xlink="http://www.w3.org/1999/xlink" xlink:type="simple"><person-group><name name-style="western"><surname>Delfosse</surname><given-names>E</given-names></name></person-group> (<year>2006</year>) <article-title>Les Mouches de la famille des <tp:taxon-name><tp:taxon-name-part taxon-name-part-type="family">Diopsidae</tp:taxon-name-part></tp:taxon-name> (<tp:taxon-name><tp:taxon-name-part taxon-name-part-type="class">Insecta</tp:taxon-name-part></tp:taxon-name>: <tp:taxon-name><tp:taxon-name-part taxon-name-part-type="order">Diptera</tp:taxon-name-part></tp:taxon-name>).</article-title><source>Le bulletin d’<tp:taxon-name><tp:taxon-name-part taxon-name-part-type="phylum">Arthropoda</tp:taxon-name-part></tp:taxon-name></source><volume>27</volume>(<issue>1</issue>): <fpage>31</fpage>–<lpage>38</lpage>.</mixed-citation></ref><ref id="B162"><mixed-citation xmlns:xlink="http://www.w3.org/1999/xlink" xlink:type="simple"><person-group><name name-style="western"><surname>Stoaks</surname><given-names>RD</given-names></name><name name-style="western"><surname>Shaw</surname><given-names>SR</given-names></name></person-group> (<year>2011</year>) <article-title>Rediscovery and Range Extension of the Stalk-eyed Fly, <italic><tp:taxon-name><tp:taxon-name-part taxon-name-part-type="genus">Sphyracephala</tp:taxon-name-part><tp:taxon-name-part taxon-name-part-type="species">subbifasciata</tp:taxon-name-part></tp:taxon-name></italic> Fitch (<tp:taxon-name><tp:taxon-name-part taxon-name-part-type="order">Diptera</tp:taxon-name-part></tp:taxon-name>: <tp:taxon-name><tp:taxon-name-part taxon-name-part-type="family">Diopsidae</tp:taxon-name-part></tp:taxon-name>) in Colorado and Wyoming.</article-title><source>Journal of the Kansas Entomological Society</source><volume>84</volume>(<issue>3</issue>): <fpage>232</fpage>–<lpage>234</lpage>. <ext-link xlink:href="10.2317/JKES110122.1" ext-link-type="doi" xlink:type="simple">https://doi.org/10.2317/JKES110122.1</ext-link></mixed-citation></ref><ref id="B101"><mixed-citation xmlns:xlink="http://www.w3.org/1999/xlink" xlink:type="simple"><person-group><name name-style="western"><surname>Lonsdale</surname><given-names>O</given-names></name></person-group> (<year>2013</year>) Review of the families <tp:taxon-name><tp:taxon-name-part taxon-name-part-type="family">Tanypezidae</tp:taxon-name-part></tp:taxon-name> and <tp:taxon-name><tp:taxon-name-part taxon-name-part-type="family">Strongylophthalmyiidae</tp:taxon-name-part></tp:taxon-name>, with a revision of <italic><tp:taxon-name><tp:taxon-name-part taxon-name-part-type="genus">Neotanypeza</tp:taxon-name-part></tp:taxon-name></italic> Hendel (<tp:taxon-name><tp:taxon-name-part taxon-name-part-type="order">Diptera</tp:taxon-name-part></tp:taxon-name>: <tp:taxon-name><tp:taxon-name-part taxon-name-part-type="infraorder">Schizophora</tp:taxon-name-part></tp:taxon-name>). Smithsonian Contributions to Zoology 641: [vi +] 60 pp. <ext-link xlink:href="10.5479/si.19436696.641.1" ext-link-type="doi" xlink:type="simple">https://doi.org/10.5479/si.19436696.641.1</ext-link></mixed-citation></ref><ref id="B107"><mixed-citation xmlns:xlink="http://www.w3.org/1999/xlink" xlink:type="simple"><person-group><name name-style="western"><surname>Marshall</surname><given-names>SA</given-names></name></person-group> (<year>2017</year>) Insects: Their Natural History and Diversity, with a photographic guide to insects of eastern North America, 2<sup>nd</sup> edn. Firefly Books Ontario, 736 pp.</mixed-citation></ref><ref id="B100"><mixed-citation xmlns:xlink="http://www.w3.org/1999/xlink" xlink:type="simple"><person-group><name name-style="western"><surname>Loew</surname><given-names>H</given-names></name></person-group> (<year>1873</year>) Ueber die Arten der Gattung <italic><tp:taxon-name><tp:taxon-name-part taxon-name-part-type="genus">Sphyracephala</tp:taxon-name-part></tp:taxon-name></italic> Say. Zeitschrift für die gesammten Naturwissenschaften 42 (n.s. 8): 101–105. <ext-link xlink:href="https://babel.hathitrust.org/cgi/pt?id=njp.32101075693679" ext-link-type="uri" xlink:type="simple">https://babel.hathitrust.org/cgi/pt?id=njp.32101075693679</ext-link></mixed-citation></ref><ref id="B102"><mixed-citation xmlns:xlink="http://www.w3.org/1999/xlink" xlink:type="simple"><person-group><name name-style="western"><surname>Lonsdale</surname><given-names>O</given-names></name></person-group> (<year>2020</year>) <article-title>Family groups of <tp:taxon-name><tp:taxon-name-part taxon-name-part-type="superfamily">Diopsoidea</tp:taxon-name-part></tp:taxon-name> and <tp:taxon-name><tp:taxon-name-part taxon-name-part-type="superfamily">Nerioidea</tp:taxon-name-part></tp:taxon-name> (<tp:taxon-name><tp:taxon-name-part taxon-name-part-type="order">Diptera</tp:taxon-name-part></tp:taxon-name>: <tp:taxon-name><tp:taxon-name-part taxon-name-part-type="infraorder">Schizophora</tp:taxon-name-part></tp:taxon-name>) —Definition, history and relationships.</article-title><source>Zootaxa</source><volume>4735</volume>(<issue>1</issue>): <fpage>1</fpage>–<lpage>177</lpage>. <ext-link xlink:href="10.11646/zootaxa.4735.1.1" ext-link-type="doi" xlink:type="simple">https://doi.org/10.11646/zootaxa.4735.1.1</ext-link></mixed-citation></ref></ref-list></tp:taxon-treatment>
