# Supplementary material for: ﻿A revision of the four Afrotropical and Palaearctic Sphyracephala Say (Diptera, Diopsidae) with an illustrated overview of the other five Sphyracephala
Source: Zookeys. 2025 Jun 10;1241:1–81. doi: 10.3897/zookeys.1241.151490 (PMC12177517; doi:10.3897/zookeys.1241.151490)
Supplement: XML Treatment for Sphyracephala hearseiana [file zookeys.1241.151490-treatment9.xml]

<!DOCTYPE tp:taxon-treatment
  PUBLIC "-//TaxonX//DTD Taxonomic Treatment Publishing DTD v0 20100105//EN" "tax-treatment-NSO.dtd">
<tp:taxon-treatment xmlns:tp="http://www.plazi.org/taxpub"><tp:treatment-meta><kwd-group><label>Taxon classification</label><kwd>
                <named-content content-type="kingdom">Animalia</named-content>
              </kwd><kwd>
                <named-content content-type="order">Diptera</named-content>
              </kwd><kwd>
                <named-content content-type="family">Diopsidae</named-content>
              </kwd></kwd-group><mixed-citation publication-type="journal"><person-group><name><surname>Feijen</surname><given-names>Hans R.</given-names></name><name><surname>Feijen</surname><given-names>Frida A. A.</given-names></name><name><surname>Feijen</surname><given-names>Cobi</given-names></name></person-group><article-title>﻿A revision of the four Afrotropical and Palaearctic <italic><tp:taxon-name><tp:taxon-name-part taxon-name-part-type="genus" reg="Sphyracephala">Sphyracephala</tp:taxon-name-part></tp:taxon-name></italic> Say (<tp:taxon-name><tp:taxon-name-part taxon-name-part-type="order">Diptera</tp:taxon-name-part></tp:taxon-name>, <tp:taxon-name><tp:taxon-name-part taxon-name-part-type="family">Diopsidae</tp:taxon-name-part></tp:taxon-name>) with an illustrated overview of the other five <italic><tp:taxon-name><tp:taxon-name-part taxon-name-part-type="genus" reg="Sphyracephala">Sphyracephala</tp:taxon-name-part></tp:taxon-name></italic></article-title><source>Zookeys</source><day>10</day><month>06</month><year>2025</year><volume>1241</volume><fpage>1</fpage><lpage>81</lpage><pub-id pub-id-type="doi">10.3897/zookeys.1241.151490</pub-id></mixed-citation></tp:treatment-meta><tp:nomenclature><label>﻿</label><tp:taxon-name>
              <object-id xmlns:xlink="http://www.w3.org/1999/xlink" content-type="arpha" xlink:type="simple">75C3DA03-D02F-5A53-857E-8458E48EB3F6</object-id>
              <tp:taxon-name-part taxon-name-part-type="genus" reg="Sphyracephala">Sphyracephala</tp:taxon-name-part>
              <tp:taxon-name-part taxon-name-part-type="species" reg="hearseiana">hearseiana</tp:taxon-name-part>
            </tp:taxon-name><tp:taxon-authority>(Westwood, 1845)</tp:taxon-authority><xref ref-type="fig" rid="F30">Figs 102</xref><xref ref-type="fig" rid="F33">, 105</xref><xref ref-type="fig" rid="F34">, 106</xref><xref ref-type="fig" rid="F35">, 107</xref><xref ref-type="fig" rid="F36">, 108</xref><xref ref-type="fig" rid="F37">, 109</xref><xref ref-type="fig" rid="F38">, 110</xref><xref ref-type="fig" rid="F38">, 112</xref><xref ref-type="fig" rid="F43">, 125–127</xref><xref ref-type="fig" rid="F44">, 128–131</xref><xref ref-type="fig" rid="F45">, 132–133</xref><xref ref-type="table" rid="T2">, Tables 2</xref><xref ref-type="table" rid="T3">, 3</xref><xref ref-type="table" rid="T4">, 4</xref><tp:nomenclature-citation-list><tp:nomenclature-citation><tp:taxon-name>
                  <tp:taxon-name-part taxon-name-part-type="genus" reg="Diopsis">Diopsis</tp:taxon-name-part>
                  <tp:taxon-name-part taxon-name-part-type="species" reg="hearseiana">hearseiana</tp:taxon-name-part>
                </tp:taxon-name><comment>Westwood, 1845: 99.</comment></tp:nomenclature-citation><tp:nomenclature-citation><tp:taxon-name>
                  <tp:taxon-name-part taxon-name-part-type="genus" reg="Sphryracephala">Sphryracephala</tp:taxon-name-part>
                  <tp:taxon-name-part taxon-name-part-type="species" reg="hearseiana">hearseiana</tp:taxon-name-part>
                </tp:taxon-name><comment>(Westwood): <xref ref-type="bibr" rid="B175">Westwood 1848</xref>: 37, pl. 18, fig. 3 (error for <tp:taxon-name><tp:taxon-name-part taxon-name-part-type="genus" reg="Sphyracephala">Sphyracephala</tp:taxon-name-part><tp:taxon-name-part taxon-name-part-type="species" reg="hearseiana">hearseiana</tp:taxon-name-part></tp:taxon-name>). <xref ref-type="bibr" rid="B12">Bigot 1892</xref>: 216; <xref ref-type="bibr" rid="B150">Sen 1921</xref>: 33.</comment></tp:nomenclature-citation><tp:nomenclature-citation><tp:taxon-name>
                  <tp:taxon-name-part taxon-name-part-type="genus" reg="Diopsis">Diopsis</tp:taxon-name-part>
                  <tp:taxon-name-part taxon-name-part-type="species" reg="hoarseiana">hoarseiana</tp:taxon-name-part>
                </tp:taxon-name><comment>Westwood: <xref ref-type="bibr" rid="B103">Macquart 1851</xref>: 270, pl. 27, fig. 12.</comment></tp:nomenclature-citation><tp:nomenclature-citation><tp:taxon-name>
                  <tp:taxon-name-part taxon-name-part-type="genus" reg="Zygocephala">Zygocephala</tp:taxon-name-part>
                  <tp:taxon-name-part taxon-name-part-type="species" reg="hearsejana">hearsejana</tp:taxon-name-part>
                </tp:taxon-name><comment>(Wiedemann): <xref ref-type="bibr" rid="B137">Rondani 1875</xref>: 443 (error for <tp:taxon-name><tp:taxon-name-part taxon-name-part-type="genus" reg="Zygocephala">Zygocephala</tp:taxon-name-part><tp:taxon-name-part taxon-name-part-type="species" reg="hearseiana">hearseiana</tp:taxon-name-part></tp:taxon-name> (Westwood)), 1876: 184 (as <tp:taxon-name><tp:taxon-name-part taxon-name-part-type="genus" reg="Zygocephala">Zygocephala</tp:taxon-name-part><tp:taxon-name-part taxon-name-part-type="species" reg="hearseiana">hearseiana</tp:taxon-name-part></tp:taxon-name> (Wiedemann)).</comment></tp:nomenclature-citation><tp:nomenclature-citation><tp:taxon-name>
                  <tp:taxon-name-part taxon-name-part-type="genus" reg="Sphyracephala">Sphyracephala</tp:taxon-name-part>
                  <tp:taxon-name-part taxon-name-part-type="species" reg="hearseiana">hearseiana</tp:taxon-name-part>
                </tp:taxon-name><comment>(Westwood): <xref ref-type="bibr" rid="B100">Loew 1873</xref>: 102. <xref ref-type="bibr" rid="B69">Hennig 1941a</xref>: 61; <xref ref-type="bibr" rid="B88">Kumar 1978a</xref>: 63, <xref ref-type="bibr" rid="B89">1978b</xref>: 201, <xref ref-type="bibr" rid="B90">1979a</xref>: 95, <xref ref-type="bibr" rid="B91">1979b</xref>: 143; 70; <xref ref-type="bibr" rid="B57">Feijen et al. 2017</xref>: 85; <xref ref-type="bibr" rid="B53">Feijen and Feijen 2019</xref>: 40.</comment></tp:nomenclature-citation><tp:nomenclature-citation><tp:taxon-name>
                  <tp:taxon-name-part taxon-name-part-type="genus" reg="Sphyracephala">Sphyracephala</tp:taxon-name-part>
                  <tp:taxon-name-part taxon-name-part-type="species" reg="hearseyana">hearseyana</tp:taxon-name-part>
                </tp:taxon-name><comment>(Westwood): <xref ref-type="bibr" rid="B121">Osten Sacken 1882</xref>: 235. <xref ref-type="bibr" rid="B170">Van der Wulp 1896</xref>: 172; <xref ref-type="bibr" rid="B15">Brunetti 1907</xref>: 163; <xref ref-type="bibr" rid="B71">Hennig 1958</xref>: 567.</comment></tp:nomenclature-citation><tp:nomenclature-citation><tp:taxon-name>
                  <tp:taxon-name-part taxon-name-part-type="genus" reg="Sphyracephala">Sphyracephala</tp:taxon-name-part>
                  <tp:taxon-name-part taxon-name-part-type="species" reg="hearseyiana">hearseyiana</tp:taxon-name-part>
                </tp:taxon-name><comment>(Westwood) (also as <italic>hearseiyana</italic>): <xref ref-type="bibr" rid="B70">Hennig 1941b</xref>: 5.</comment></tp:nomenclature-citation><tp:nomenclature-citation><tp:taxon-name>
                  <tp:taxon-name-part taxon-name-part-type="genus" reg="Sphracephala">Sphracephala</tp:taxon-name-part>
                  <tp:taxon-name-part taxon-name-part-type="species" reg="hearseyana">hearseyana</tp:taxon-name-part>
                </tp:taxon-name><comment>(Westwood): <xref ref-type="bibr" rid="B114">Nayar and Tandon 1962a</xref>: 113. <xref ref-type="bibr" rid="B115">Nayar and Tandon 1962b</xref>: 131, <xref ref-type="bibr" rid="B116">1963</xref>: 1; <xref ref-type="bibr" rid="B157">Singh et al. 1962</xref>: 79.</comment></tp:nomenclature-citation><tp:nomenclature-citation><tp:taxon-name>
                  <tp:taxon-name-part taxon-name-part-type="genus" reg="Sphyracephala"/>
                  <tp:taxon-name-part taxon-name-part-type="species" reg="hearseiana"/>
                </tp:taxon-name><comment>Non <tp:taxon-name><tp:taxon-name-part taxon-name-part-type="genus" reg="Sphyracephala">Sphyracephala</tp:taxon-name-part><tp:taxon-name-part taxon-name-part-type="species" reg="hearseiana">hearseiana</tp:taxon-name-part></tp:taxon-name>: <xref ref-type="bibr" rid="B10">Bezzi 1922</xref>: 69. African records are misidentifications for <tp:taxon-name><tp:taxon-name-part taxon-name-part-type="genus" reg="Sphyracephala">Sphyracephala</tp:taxon-name-part><tp:taxon-name-part taxon-name-part-type="species" reg="beccarii">beccarii</tp:taxon-name-part></tp:taxon-name> (Rondani). </comment></tp:nomenclature-citation></tp:nomenclature-citation-list></tp:nomenclature><tp:treatment-sec sec-type="Type series" id="SECID0EQ5HK"><title>Type series.</title><p>India: the type series appears lost. Westwood states “captured by Colonel Hearsey in different months and various localities; some on window-panes in June, some on orange and citron leaves in gardens in July, and some in the middle of August on cucumber leaves”. <xref ref-type="bibr" rid="B175">Westwood (1848)</xref> added “Inhabits Neemuch [Madhya Pradesh] and other parts of India”.</p></tp:treatment-sec><tp:treatment-sec sec-type="distribution" id="SECID0E15HK"><title>Distribution.</title><p>Some records are known for Islamabad and Punjab in Pakistan. Most records come from the western half of India from Himachal Pradesh to Tamil Nadu. As easternmost Indian locations a few records are found for Chhattisgarh, Odisha, and West Bengal. <xref ref-type="bibr" rid="B33">Datta and Biswas (1985)</xref> mention a record for Khushtia, in western Bangladesh. Two records are known from photographs of an <italic><tp:taxon-name><tp:taxon-name-part taxon-name-part-type="genus" reg="Sphyracephala">S.</tp:taxon-name-part><tp:taxon-name-part taxon-name-part-type="species" reg="hearseiana">hearseiana</tp:taxon-name-part></tp:taxon-name></italic>-like fly from Dan Chang and Ban Rai Districts in western Thailand (iNaturalist observations 110414296 and 112536071), but it remains to be seen whether these represent <italic><tp:taxon-name><tp:taxon-name-part taxon-name-part-type="genus" reg="Sphyracephala">S.</tp:taxon-name-part><tp:taxon-name-part taxon-name-part-type="species" reg="hearseiana">hearseiana</tp:taxon-name-part></tp:taxon-name></italic> or an undescribed species.</p></tp:treatment-sec><tp:treatment-sec sec-type="Illustrations" id="SECID0E16HK"><title>Illustrations.</title><p><xref ref-type="bibr" rid="B114">Nayar and Tandon (1962a</xref>, <xref ref-type="bibr" rid="B115">1962b</xref>, <xref ref-type="bibr" rid="B116">1963</xref>) and <xref ref-type="bibr" rid="B157">Singh et al. (1962)</xref> provided drawings of wing, head, genitalia, and thorax, while <xref ref-type="bibr" rid="B88">Kumar (1978a</xref>, <xref ref-type="bibr" rid="B89">1978b</xref>, <xref ref-type="bibr" rid="B90">1979a</xref>, <xref ref-type="bibr" rid="B91">1979b</xref>) gave drawings of genitalia, head, and mouthparts. <xref ref-type="bibr" rid="B53">Feijen and Feijen (2019)</xref> gave photographs of habitus and head. Here, photographs (Figs <xref ref-type="fig" rid="F43">125</xref>–<xref ref-type="fig" rid="F44">131</xref>) of habitus, head, thorax, wing, fore femur, and abdomen are presented and drawings of male genitalia (Figs <xref ref-type="fig" rid="F45">132</xref>, <xref ref-type="fig" rid="F45">133</xref>).</p><fig id="F43" position="float" orientation="portrait"><object-id xmlns:xlink="http://www.w3.org/1999/xlink" content-type="doi" xlink:type="simple">10.3897/zookeys.1241.151490.figures125-127</object-id><object-id xmlns:xlink="http://www.w3.org/1999/xlink" content-type="arpha" xlink:type="simple">EBB9AC1A-22B4-5218-98BB-E27B2D38BCB2</object-id><label>Figures 125–127.</label><caption><p><italic><tp:taxon-name><tp:taxon-name-part taxon-name-part-type="genus" reg="Sphyracephala">Sphyracephala</tp:taxon-name-part><tp:taxon-name-part taxon-name-part-type="species" reg="hearseiana">hearseiana</tp:taxon-name-part></tp:taxon-name></italic>, ♀, <bold>125, 126</bold> Tamil Nadu, India <bold>127</bold> Madhya Pradesh <bold>125</bold> habitus, dorsal view <bold>126</bold> head, anterior view <bold>127</bold> precoxal bridge of prosternum, ventral view. Scale bars: 1 mm (<bold>125</bold>); 0.5 mm (<bold>126</bold>); 0.2 mm (<bold>127</bold>).</p></caption><graphic xmlns:xlink="http://www.w3.org/1999/xlink" xlink:href="zookeys-1241-001_article-151490__-g043.jpg" position="float" orientation="portrait" xlink:type="simple" id="oo_1349236.jpg"><uri content-type="original_file" xlink:type="simple">https://binary.pensoft.net/fig/1349236</uri></graphic></fig><fig id="F44" position="float" orientation="portrait"><object-id xmlns:xlink="http://www.w3.org/1999/xlink" content-type="doi" xlink:type="simple">10.3897/zookeys.1241.151490.figures128-131</object-id><object-id xmlns:xlink="http://www.w3.org/1999/xlink" content-type="arpha" xlink:type="simple">BBD995CB-669F-5950-9ABF-9669F5E0ABF5</object-id><label>Figures 128–131.</label><caption><p><italic><tp:taxon-name><tp:taxon-name-part taxon-name-part-type="genus" reg="Sphyracephala">Sphyracephala</tp:taxon-name-part><tp:taxon-name-part taxon-name-part-type="species" reg="hearseiana">hearseiana</tp:taxon-name-part></tp:taxon-name></italic>, Tamil Nadu, India <bold>128</bold> ♀, wing <bold>129</bold> ♀, fore femur, inner view <bold>130</bold> ♀, fore femur, outer view <bold>131</bold> ♂, abdomen, dorsal view. Scale bars: 0.5 mm (<bold>131</bold>); 0.2 mm (<bold>128–130</bold>).</p></caption><graphic xmlns:xlink="http://www.w3.org/1999/xlink" xlink:href="zookeys-1241-001_article-151490__-g044.jpg" position="float" orientation="portrait" xlink:type="simple" id="oo_1349237.jpg"><uri content-type="original_file" xlink:type="simple">https://binary.pensoft.net/fig/1349237</uri></graphic></fig><fig id="F45" position="float" orientation="portrait"><object-id xmlns:xlink="http://www.w3.org/1999/xlink" content-type="doi" xlink:type="simple">10.3897/zookeys.1241.151490.figures132-133</object-id><object-id xmlns:xlink="http://www.w3.org/1999/xlink" content-type="arpha" xlink:type="simple">67B4A8FF-CA76-54AF-A72E-12F73C59E716</object-id><label>Figures 132, 133.</label><caption><p><italic><tp:taxon-name><tp:taxon-name-part taxon-name-part-type="genus" reg="Sphyracephala">Sphyracephala</tp:taxon-name-part><tp:taxon-name-part taxon-name-part-type="species" reg="hearseiana">hearseiana</tp:taxon-name-part></tp:taxon-name></italic>, Rajasthan, India <bold>132</bold> epandrium, cerci, surstyli, posterior view <bold>133</bold> surstylus, outer view. Scale bars: 0.1 mm.</p></caption><graphic xmlns:xlink="http://www.w3.org/1999/xlink" xlink:href="zookeys-1241-001_article-151490__-g045.jpg" position="float" orientation="portrait" xlink:type="simple" id="oo_1349238.jpg"><uri content-type="original_file" xlink:type="simple">https://binary.pensoft.net/fig/1349238</uri></graphic></fig></tp:treatment-sec><tp:treatment-sec><!--Section generated to contain objects referenced in tp:taxon-treatment.--><fig id="F30" position="float" orientation="portrait"><object-id xmlns:xlink="http://www.w3.org/1999/xlink" content-type="doi" xlink:type="simple">10.3897/zookeys.1241.151490.figure102</object-id><object-id xmlns:xlink="http://www.w3.org/1999/xlink" content-type="arpha" xlink:type="simple">A2A623F8-7EDB-5741-B2DF-6AB2C3CC5476</object-id><label>Figure 102.</label><caption><p><italic><tp:taxon-name><tp:taxon-name-part taxon-name-part-type="genus" reg="Sphyracephala">Sphyracephala</tp:taxon-name-part><tp:taxon-name-part taxon-name-part-type="species" reg="hearseiana">hearseiana</tp:taxon-name-part></tp:taxon-name></italic> eye span plotted against body length.</p></caption><graphic xmlns:xlink="http://www.w3.org/1999/xlink" xlink:href="zookeys-1241-001_article-151490__-g030.jpg" position="float" orientation="portrait" xlink:type="simple" id="oo_1349223.jpg"><uri content-type="original_file" xlink:type="simple">https://binary.pensoft.net/fig/1349223</uri></graphic></fig><fig id="F33" position="float" orientation="portrait"><object-id xmlns:xlink="http://www.w3.org/1999/xlink" content-type="doi" xlink:type="simple">10.3897/zookeys.1241.151490.figure105</object-id><object-id xmlns:xlink="http://www.w3.org/1999/xlink" content-type="arpha" xlink:type="simple">C98380E7-A8BD-58B7-A57F-BF547086ACF3</object-id><label>Figure 105.</label><caption><p>Eye span plotted against body length for males of eight <italic><tp:taxon-name><tp:taxon-name-part taxon-name-part-type="genus" reg="Sphyracephala">Sphyracephala</tp:taxon-name-part></tp:taxon-name></italic> species. A single data point for <italic><tp:taxon-name><tp:taxon-name-part taxon-name-part-type="genus" reg="Sphyracephala">S.</tp:taxon-name-part><tp:taxon-name-part taxon-name-part-type="species" reg="nigrimana">nigrimana</tp:taxon-name-part></tp:taxon-name></italic> is also shown.</p></caption><graphic xmlns:xlink="http://www.w3.org/1999/xlink" xlink:href="zookeys-1241-001_article-151490__-g033.jpg" position="float" orientation="portrait" xlink:type="simple" id="oo_1349226.jpg"><uri content-type="original_file" xlink:type="simple">https://binary.pensoft.net/fig/1349226</uri></graphic></fig><fig id="F34" position="float" orientation="portrait"><object-id xmlns:xlink="http://www.w3.org/1999/xlink" content-type="doi" xlink:type="simple">10.3897/zookeys.1241.151490.figure106</object-id><object-id xmlns:xlink="http://www.w3.org/1999/xlink" content-type="arpha" xlink:type="simple">FA8F2D04-B8BD-5397-B1C4-5B69EB45ACBF</object-id><label>Figure 106.</label><caption><p>Eye span plotted against body length for females of eight <italic><tp:taxon-name><tp:taxon-name-part taxon-name-part-type="genus" reg="Sphyracephala">Sphyracephala</tp:taxon-name-part></tp:taxon-name></italic> species. A single data point for <italic><tp:taxon-name><tp:taxon-name-part taxon-name-part-type="genus" reg="Sphyracephala">S.</tp:taxon-name-part><tp:taxon-name-part taxon-name-part-type="species" reg="nigrimana">nigrimana</tp:taxon-name-part></tp:taxon-name></italic> is also shown.</p></caption><graphic xmlns:xlink="http://www.w3.org/1999/xlink" xlink:href="zookeys-1241-001_article-151490__-g034.jpg" position="float" orientation="portrait" xlink:type="simple" id="oo_1349227.jpg"><uri content-type="original_file" xlink:type="simple">https://binary.pensoft.net/fig/1349227</uri></graphic></fig><fig id="F35" position="float" orientation="portrait"><object-id xmlns:xlink="http://www.w3.org/1999/xlink" content-type="doi" xlink:type="simple">10.3897/zookeys.1241.151490.figure107</object-id><object-id xmlns:xlink="http://www.w3.org/1999/xlink" content-type="arpha" xlink:type="simple">55959997-584D-5D97-B96B-3C00E9172F5B</object-id><label>Figure 107.</label><caption><p>Geometric morphometric <abbrev xmlns:xlink="http://www.w3.org/1999/xlink" xlink:title="Principal Components Analysis" id="ABBRID0EQ6EK" xlink:type="simple">PCA</abbrev> analysis of <italic><tp:taxon-name><tp:taxon-name-part taxon-name-part-type="genus" reg="Sphyracephala">Sphyracephala</tp:taxon-name-part></tp:taxon-name></italic> wing venation patterns. Grey dots represent landmarks that were placed with the aid of straight (dotted) lines through other landmarks (white dots). Asterisks indicate wings from paratypes of <italic><tp:taxon-name><tp:taxon-name-part taxon-name-part-type="genus" reg="Sphyracephala">S.</tp:taxon-name-part><tp:taxon-name-part taxon-name-part-type="species" reg="europaea">europaea</tp:taxon-name-part></tp:taxon-name></italic> (junior synonym of <italic><tp:taxon-name><tp:taxon-name-part taxon-name-part-type="genus" reg="Sphyracephala">S.</tp:taxon-name-part><tp:taxon-name-part taxon-name-part-type="species" reg="babadjanidesi">babadjanidesi</tp:taxon-name-part></tp:taxon-name></italic>).</p></caption><graphic xmlns:xlink="http://www.w3.org/1999/xlink" xlink:href="zookeys-1241-001_article-151490__-g035.jpg" position="float" orientation="portrait" xlink:type="simple" id="oo_1349228.jpg"><uri content-type="original_file" xlink:type="simple">https://binary.pensoft.net/fig/1349228</uri></graphic></fig><fig id="F36" position="float" orientation="portrait"><object-id xmlns:xlink="http://www.w3.org/1999/xlink" content-type="doi" xlink:type="simple">10.3897/zookeys.1241.151490.figure108</object-id><object-id xmlns:xlink="http://www.w3.org/1999/xlink" content-type="arpha" xlink:type="simple">EA1673EB-61AD-56CB-977E-54933B7E6F83</object-id><label>Figure 108.</label><caption><p>Hierarchical clustering analysis of principal component scores from the <abbrev xmlns:xlink="http://www.w3.org/1999/xlink" xlink:title="Principal Components Analysis" id="ABBRID0ERFFK" xlink:type="simple">PCA</abbrev> in Fig. <xref ref-type="fig" rid="F35">107</xref>, using the average clustering method. Branch labels indicate the Approximately Unbiased p-value (<abbrev xmlns:xlink="http://www.w3.org/1999/xlink" xlink:title="Approximately Unbiased p-value (%)" id="ABBRID0EZFFK" xlink:type="simple">AU</abbrev>) and Bootstrap Probability (<abbrev xmlns:xlink="http://www.w3.org/1999/xlink" xlink:title="Bootstrap Probability values (%)" id="ABBRID0E4FFK" xlink:type="simple">BP</abbrev>). Asterisks indicate wings from paratypes of <italic><tp:taxon-name><tp:taxon-name-part taxon-name-part-type="genus" reg="Sphyracephala">S.</tp:taxon-name-part><tp:taxon-name-part taxon-name-part-type="species" reg="europaea">europaea</tp:taxon-name-part></tp:taxon-name></italic> (junior synonym of <italic><tp:taxon-name><tp:taxon-name-part taxon-name-part-type="genus" reg="Sphyracephala">S.</tp:taxon-name-part><tp:taxon-name-part taxon-name-part-type="species" reg="babadjanidesi">babadjanidesi</tp:taxon-name-part></tp:taxon-name></italic>).</p></caption><graphic xmlns:xlink="http://www.w3.org/1999/xlink" xlink:href="zookeys-1241-001_article-151490__-g036.jpg" position="float" orientation="portrait" xlink:type="simple" id="oo_1349229.jpg"><uri content-type="original_file" xlink:type="simple">https://binary.pensoft.net/fig/1349229</uri></graphic></fig><fig id="F37" position="float" orientation="portrait"><object-id xmlns:xlink="http://www.w3.org/1999/xlink" content-type="doi" xlink:type="simple">10.3897/zookeys.1241.151490.figure109</object-id><object-id xmlns:xlink="http://www.w3.org/1999/xlink" content-type="arpha" xlink:type="simple">59DB36E6-BA43-55A7-A05B-318D1EB771E0</object-id><label>Figure 109.</label><caption><p>Hierarchical clustering analysis of principal component scores from the <abbrev xmlns:xlink="http://www.w3.org/1999/xlink" xlink:title="Principal Components Analysis" id="ABBRID0EEHFK" xlink:type="simple">PCA</abbrev> in Fig. <xref ref-type="fig" rid="F35">107</xref>, using the complete clustering method. Branch labels indicate the Approximately Unbiased p-value (<abbrev xmlns:xlink="http://www.w3.org/1999/xlink" xlink:title="Approximately Unbiased p-value (%)" id="ABBRID0EMHFK" xlink:type="simple">AU</abbrev>) and Bootstrap Probability (<abbrev xmlns:xlink="http://www.w3.org/1999/xlink" xlink:title="Bootstrap Probability values (%)" id="ABBRID0EQHFK" xlink:type="simple">BP</abbrev>). Asterisks indicate wings from paratypes of <italic><tp:taxon-name><tp:taxon-name-part taxon-name-part-type="genus" reg="Sphyracephala">S.</tp:taxon-name-part><tp:taxon-name-part taxon-name-part-type="species" reg="europaea">europaea</tp:taxon-name-part></tp:taxon-name></italic> (junior synonym of <italic><tp:taxon-name><tp:taxon-name-part taxon-name-part-type="genus" reg="Sphyracephala">S.</tp:taxon-name-part><tp:taxon-name-part taxon-name-part-type="species" reg="babadjanidesi">babadjanidesi</tp:taxon-name-part></tp:taxon-name></italic>).</p></caption><graphic xmlns:xlink="http://www.w3.org/1999/xlink" xlink:href="zookeys-1241-001_article-151490__-g037.jpg" position="float" orientation="portrait" xlink:type="simple" id="oo_1349230.jpg"><uri content-type="original_file" xlink:type="simple">https://binary.pensoft.net/fig/1349230</uri></graphic></fig><fig id="F38" position="float" orientation="portrait"><object-id xmlns:xlink="http://www.w3.org/1999/xlink" content-type="doi" xlink:type="simple">10.3897/zookeys.1241.151490.figures110-112</object-id><object-id xmlns:xlink="http://www.w3.org/1999/xlink" content-type="arpha" xlink:type="simple">25375647-7BAD-597C-BF9A-5C5813E742BC</object-id><label>Figures 110–112.</label><caption><p><bold>110</bold> Cladogram of <italic><tp:taxon-name><tp:taxon-name-part taxon-name-part-type="genus" reg="Sphyracephala">Sphyracephala</tp:taxon-name-part></tp:taxon-name></italic> species groups according to <xref ref-type="bibr" rid="B47">Feijen (1989)</xref><bold>111</bold> preferred maximum likelihood phylogeny of the <tp:taxon-name><tp:taxon-name-part taxon-name-part-type="subfamily">Sphyracephalinae</tp:taxon-name-part></tp:taxon-name>, based on molecular analysis (<xref ref-type="bibr" rid="B80">Jackson 2019</xref>, supplemental figure 1, in slightly adapted form). Numbers at nodes represent Ultrafast Bootstrap supports <bold>112</bold> revised cladogram of <italic><tp:taxon-name><tp:taxon-name-part taxon-name-part-type="genus" reg="Sphyracephala">Sphyracephala</tp:taxon-name-part></tp:taxon-name></italic> species groups.</p></caption><graphic xmlns:xlink="http://www.w3.org/1999/xlink" xlink:href="zookeys-1241-001_article-151490__-g038.jpg" position="float" orientation="portrait" xlink:type="simple" id="oo_1349231.jpg"><uri content-type="original_file" xlink:type="simple">https://binary.pensoft.net/fig/1349231</uri></graphic></fig><table-wrap id="T2" position="float" orientation="portrait"><label>Table 2.</label><caption><p>Quantitative characters for <italic><tp:taxon-name><tp:taxon-name-part taxon-name-part-type="genus" reg="Sphyracephala">Sphyracephala</tp:taxon-name-part></tp:taxon-name></italic> species: ratio eye span/ body length and allometric line for eye span on body length, length/width ratio of fore femur. Species are arranged in species groups and subtaxa.</p></caption><table id="TID0EZNCK" rules="all"><tbody><tr><th rowspan="2" colspan="1">
                    <italic>
                      <tp:taxon-name><tp:taxon-name-part taxon-name-part-type="genus" reg="Sphyracephala">Sphyracephala</tp:taxon-name-part></tp:taxon-name>
                    </italic>
                  </th><th rowspan="2" colspan="1"/><th rowspan="1" colspan="1">span/body</th><th rowspan="1" colspan="2">allometric line</th><th rowspan="2" colspan="1">
                    <italic>n</italic>
                  </th><th rowspan="1" colspan="2">fore femur</th><th rowspan="2" colspan="1">
                    <italic>n</italic>
                  </th></tr><tr><th rowspan="1" colspan="1">ratio</th><th rowspan="1" colspan="1">slope</th><th rowspan="1" colspan="1">dimorphism</th><th rowspan="1" colspan="1"><abbrev xmlns:xlink="http://www.w3.org/1999/xlink" xlink:title="(ratio) length/width" id="ABBRID0ETCAI" xlink:type="simple">l/w</abbrev> ratio</th><th rowspan="1" colspan="1">range</th></tr><tr><td rowspan="2" colspan="1" style="background: #d5d6d8">
                    <italic>
                      <tp:taxon-name><tp:taxon-name-part taxon-name-part-type="genus" reg="Sphyracephala">S.</tp:taxon-name-part><tp:taxon-name-part taxon-name-part-type="species" reg="brevicornis">brevicornis</tp:taxon-name-part></tp:taxon-name>
                    </italic>
                  </td><td rowspan="1" colspan="1" style="background: #d5d6d8">♀</td><td rowspan="1" colspan="1" style="background: #d5d6d8">0.43 ± 0.00</td><td rowspan="1" colspan="1" style="background: #d5d6d8">0.30 ± 0.01</td><td rowspan="1" colspan="1" style="background: #d5d6d8">0.04</td><td rowspan="1" colspan="1" style="background: #d5d6d8">203</td><td rowspan="1" colspan="1" style="background: #d5d6d8">2.67 ± 0.02</td><td rowspan="1" colspan="1" style="background: #d5d6d8">2.62–2.72</td><td rowspan="1" colspan="1" style="background: #d5d6d8">6</td></tr><tr><td rowspan="1" colspan="1" style="background: #d5d6d8">♂</td><td rowspan="1" colspan="1" style="background: #d5d6d8">0.44 ± 0.00</td><td rowspan="1" colspan="1" style="background: #d5d6d8">0.34 ± 0.02</td><td rowspan="1" colspan="1" style="background: #d5d6d8"/><td rowspan="1" colspan="1" style="background: #d5d6d8">131</td><td rowspan="1" colspan="1" style="background: #d5d6d8">2.65 ± 0.06</td><td rowspan="1" colspan="1" style="background: #d5d6d8">2.59–2.71</td><td rowspan="1" colspan="1" style="background: #d5d6d8">2</td></tr><tr><td rowspan="2" colspan="1" style="background: #d5d6d8">
                    <italic>
                      <tp:taxon-name><tp:taxon-name-part taxon-name-part-type="genus" reg="Sphyracephala">S.</tp:taxon-name-part><tp:taxon-name-part taxon-name-part-type="species" reg="subbifasciata">subbifasciata</tp:taxon-name-part></tp:taxon-name>
                    </italic>
                  </td><td rowspan="1" colspan="1" style="background: #d5d6d8">♀</td><td rowspan="1" colspan="1" style="background: #d5d6d8">0.41 ± 0.00</td><td rowspan="1" colspan="1" style="background: #d5d6d8">0.27 ± 0.04</td><td rowspan="1" colspan="1" style="background: #d5d6d8">0.01</td><td rowspan="1" colspan="1" style="background: #d5d6d8">32</td><td rowspan="1" colspan="1" style="background: #d5d6d8">2.43</td><td rowspan="1" colspan="1" style="background: #d5d6d8">–</td><td rowspan="1" colspan="1" style="background: #d5d6d8">1</td></tr><tr><td rowspan="1" colspan="1" style="background: #d5d6d8">♂</td><td rowspan="1" colspan="1" style="background: #d5d6d8">0.43 ± 0.00</td><td rowspan="1" colspan="1" style="background: #d5d6d8">0.28 ± 0.07</td><td rowspan="1" colspan="1" style="background: #d5d6d8"/><td rowspan="1" colspan="1" style="background: #d5d6d8">16</td><td rowspan="1" colspan="1" style="background: #d5d6d8">2.43</td><td rowspan="1" colspan="1" style="background: #d5d6d8">–</td><td rowspan="1" colspan="1" style="background: #d5d6d8">1</td></tr><tr><td rowspan="2" colspan="1" style="background: #d5d6d8">
                    <italic>
                      <tp:taxon-name><tp:taxon-name-part taxon-name-part-type="genus" reg="Sphyracephala">S.</tp:taxon-name-part><tp:taxon-name-part taxon-name-part-type="species" reg="nigrimana">nigrimana</tp:taxon-name-part></tp:taxon-name>
                    </italic>
                  </td><td rowspan="1" colspan="1" style="background: #d5d6d8">♀</td><td rowspan="1" colspan="1" style="background: #d5d6d8">0.38</td><td rowspan="1" colspan="1" style="background: #d5d6d8"/><td rowspan="1" colspan="1" style="background: #d5d6d8"/><td rowspan="1" colspan="1" style="background: #d5d6d8">1</td><td rowspan="1" colspan="1" style="background: #d5d6d8">2.86</td><td rowspan="1" colspan="1" style="background: #d5d6d8">–</td><td rowspan="1" colspan="1" style="background: #d5d6d8">1</td></tr><tr><td rowspan="1" colspan="1" style="background: #d5d6d8">♂</td><td rowspan="1" colspan="1" style="background: #d5d6d8">0.40</td><td rowspan="1" colspan="1" style="background: #d5d6d8"/><td rowspan="1" colspan="1" style="background: #d5d6d8"/><td rowspan="1" colspan="1" style="background: #d5d6d8">1</td><td rowspan="1" colspan="1" style="background: #d5d6d8">2.73</td><td rowspan="1" colspan="1" style="background: #d5d6d8">–</td><td rowspan="1" colspan="1" style="background: #d5d6d8">1</td></tr><tr><td rowspan="2" colspan="1">
                    <italic>
                      <tp:taxon-name><tp:taxon-name-part taxon-name-part-type="genus" reg="Sphyracephala">S.</tp:taxon-name-part><tp:taxon-name-part taxon-name-part-type="species" reg="babadjanidesi">babadjanidesi</tp:taxon-name-part></tp:taxon-name>
                    </italic>
                  </td><td rowspan="1" colspan="1">♀</td><td rowspan="1" colspan="1">0.52 ± 0.03</td><td rowspan="1" colspan="1">0.54 ± 0.03</td><td rowspan="1" colspan="1">0.39</td><td rowspan="1" colspan="1">38</td><td rowspan="1" colspan="1">2.74 ± 0.03</td><td rowspan="1" colspan="1">2.69–2.80</td><td rowspan="1" colspan="1">3</td></tr><tr><td rowspan="1" colspan="1">♂</td><td rowspan="1" colspan="1">0.60 ± 0.05</td><td rowspan="1" colspan="1">0.93 ± 0.06</td><td rowspan="1" colspan="1"/><td rowspan="1" colspan="1">41</td><td rowspan="1" colspan="1">2.82 ± 0.02</td><td rowspan="1" colspan="1">2.79–2.85</td><td rowspan="1" colspan="1">3</td></tr><tr><td rowspan="2" colspan="1">
                    <italic>
                      <tp:taxon-name><tp:taxon-name-part taxon-name-part-type="genus" reg="Sphyracephala">S.</tp:taxon-name-part><tp:taxon-name-part taxon-name-part-type="species" reg="munroi">munroi</tp:taxon-name-part></tp:taxon-name>
                    </italic>
                  </td><td rowspan="1" colspan="1">♀</td><td rowspan="1" colspan="1">0.61 ± 0.00</td><td rowspan="1" colspan="1">0.74 ± 0.03</td><td rowspan="1" colspan="1">0.33</td><td rowspan="1" colspan="1">40</td><td rowspan="1" colspan="1">3.63 ± 0.06</td><td rowspan="1" colspan="1">3.36–3.90</td><td rowspan="1" colspan="1">10</td></tr><tr><td rowspan="1" colspan="1">♂</td><td rowspan="1" colspan="1">0.67 ± 0.00</td><td rowspan="1" colspan="1">1.07 ± 0.06</td><td rowspan="1" colspan="1"/><td rowspan="1" colspan="1">40</td><td rowspan="1" colspan="1">3.63 ± 0.03</td><td rowspan="1" colspan="1">3.50–3.83</td><td rowspan="1" colspan="1">10</td></tr><tr><td rowspan="2" colspan="1" style="background: #d5d6d8">
                    <italic>
                      <tp:taxon-name><tp:taxon-name-part taxon-name-part-type="genus" reg="Sphyracephala">S.</tp:taxon-name-part><tp:taxon-name-part taxon-name-part-type="species" reg="hearseiana">hearseiana</tp:taxon-name-part></tp:taxon-name>
                    </italic>
                  </td><td rowspan="1" colspan="1" style="background: #d5d6d8">♀</td><td rowspan="1" colspan="1" style="background: #d5d6d8">0.51 ± 0.00</td><td rowspan="1" colspan="1" style="background: #d5d6d8">0.51 ± 0.02</td><td rowspan="1" colspan="1" style="background: #d5d6d8">0.05</td><td rowspan="1" colspan="1" style="background: #d5d6d8">15</td><td rowspan="1" colspan="1" style="background: #d5d6d8">2.44 ± 0.02</td><td rowspan="1" colspan="1" style="background: #d5d6d8">2.30–2.55</td><td rowspan="1" colspan="1" style="background: #d5d6d8">15</td></tr><tr><td rowspan="1" colspan="1" style="background: #d5d6d8">♂</td><td rowspan="1" colspan="1" style="background: #d5d6d8">0.53 ± 0.00</td><td rowspan="1" colspan="1" style="background: #d5d6d8">0.56 ± 0.03</td><td rowspan="1" colspan="1" style="background: #d5d6d8"/><td rowspan="1" colspan="1" style="background: #d5d6d8">15</td><td rowspan="1" colspan="1" style="background: #d5d6d8">2.48 ± 0.02</td><td rowspan="1" colspan="1" style="background: #d5d6d8">2.37–2.60</td><td rowspan="1" colspan="1" style="background: #d5d6d8">15</td></tr><tr><td rowspan="2" colspan="1" style="background: #d5d6d8">
                    <italic>
                      <tp:taxon-name><tp:taxon-name-part taxon-name-part-type="genus" reg="Sphyracephala">S.</tp:taxon-name-part><tp:taxon-name-part taxon-name-part-type="species" reg="beccarii">beccarii</tp:taxon-name-part></tp:taxon-name>
                    </italic>
                  </td><td rowspan="1" colspan="1" style="background: #d5d6d8">♀</td><td rowspan="1" colspan="1" style="background: #d5d6d8">0.49 ± 0.00</td><td rowspan="1" colspan="1" style="background: #d5d6d8">0.49 ± 0.02</td><td rowspan="1" colspan="1" style="background: #d5d6d8">0.07</td><td rowspan="1" colspan="1" style="background: #d5d6d8">40</td><td rowspan="1" colspan="1" style="background: #d5d6d8">2.48 ± 0.02</td><td rowspan="1" colspan="1" style="background: #d5d6d8">2.40–2.61</td><td rowspan="1" colspan="1" style="background: #d5d6d8">10</td></tr><tr><td rowspan="1" colspan="1" style="background: #d5d6d8">♂</td><td rowspan="1" colspan="1" style="background: #d5d6d8">0.53 ± 0.00</td><td rowspan="1" colspan="1" style="background: #d5d6d8">0.56 ± 0.03</td><td rowspan="1" colspan="1" style="background: #d5d6d8"/><td rowspan="1" colspan="1" style="background: #d5d6d8">40</td><td rowspan="1" colspan="1" style="background: #d5d6d8">2.53 ± 0.03</td><td rowspan="1" colspan="1" style="background: #d5d6d8">2.42–2.80</td><td rowspan="1" colspan="1" style="background: #d5d6d8">15</td></tr><tr><td rowspan="1" colspan="1">
                    <italic>
                      <tp:taxon-name><tp:taxon-name-part taxon-name-part-type="genus" reg="Sphyracephala">S.</tp:taxon-name-part><tp:taxon-name-part taxon-name-part-type="species" reg="detrahens">detrahens</tp:taxon-name-part></tp:taxon-name>
                    </italic>
                  </td><td rowspan="1" colspan="1">♂</td><td rowspan="1" colspan="1">0.63</td><td rowspan="1" colspan="1"/><td rowspan="1" colspan="1"/><td rowspan="1" colspan="1">1</td><td rowspan="1" colspan="1">3.06</td><td rowspan="1" colspan="1">–</td><td rowspan="1" colspan="1">1</td></tr><tr><td rowspan="2" colspan="1">
                    <italic>
                      <tp:taxon-name><tp:taxon-name-part taxon-name-part-type="genus" reg="Sphyracephala">S.</tp:taxon-name-part><tp:taxon-name-part taxon-name-part-type="species" reg="bipunctipennis">bipunctipennis</tp:taxon-name-part></tp:taxon-name>
                    </italic>
                  </td><td rowspan="1" colspan="1">♀</td><td rowspan="1" colspan="1">0.49 ± 0.01</td><td rowspan="1" colspan="1">0.58 ± 0.15</td><td rowspan="1" colspan="1"/><td rowspan="1" colspan="1">4</td><td rowspan="1" colspan="1">3.46 ± 0.03</td><td rowspan="1" colspan="1">3.43–3.54</td><td rowspan="1" colspan="1">4</td></tr><tr><td rowspan="1" colspan="1">♂</td><td rowspan="1" colspan="1">0.62</td><td rowspan="1" colspan="1"/><td rowspan="1" colspan="1"/><td rowspan="1" colspan="1">1</td><td rowspan="1" colspan="1">3.49 ± 0.13</td><td rowspan="1" colspan="1">3.36–3.62</td><td rowspan="1" colspan="1">2</td></tr><tr><td rowspan="2" colspan="1"><tp:taxon-name><tp:taxon-name-part taxon-name-part-type="genus" reg="Sphyracephala">S.</tp:taxon-name-part><tp:taxon-name-part taxon-name-part-type="uncertainty-rank">nr</tp:taxon-name-part><tp:taxon-name-part taxon-name-part-type="species" reg="detrahens">detrahens</tp:taxon-name-part></tp:taxon-name>, Solomon Islands</td><td rowspan="1" colspan="1">♀</td><td rowspan="1" colspan="1">0.73 ± 0.01</td><td rowspan="1" colspan="1">0.97 ± 0.07</td><td rowspan="1" colspan="1">0.67</td><td rowspan="1" colspan="1">14</td><td rowspan="1" colspan="1">3.11 ± 0.06</td><td rowspan="1" colspan="1">2.81–3.36</td><td rowspan="1" colspan="1">9</td></tr><tr><td rowspan="1" colspan="1">♂</td><td rowspan="1" colspan="1">0.78 ± 0.01</td><td rowspan="1" colspan="1">1.63 ± 0.07</td><td rowspan="1" colspan="1"/><td rowspan="1" colspan="1">20</td><td rowspan="1" colspan="1">3.11 ± 0.03</td><td rowspan="1" colspan="1">2.96–3.23</td><td rowspan="1" colspan="1">10</td></tr><tr><td rowspan="2" colspan="1"><tp:taxon-name><tp:taxon-name-part taxon-name-part-type="genus" reg="Sphyracephala">S.</tp:taxon-name-part><tp:taxon-name-part taxon-name-part-type="uncertainty-rank">nr</tp:taxon-name-part><tp:taxon-name-part taxon-name-part-type="species" reg="detrahens">detrahens</tp:taxon-name-part></tp:taxon-name>, Japan</td><td rowspan="1" colspan="1">♀</td><td rowspan="1" colspan="1">0.73 ± 0.01</td><td rowspan="1" colspan="1">1.03 ± 0.06</td><td rowspan="1" colspan="1"/><td rowspan="1" colspan="1">6</td><td rowspan="1" colspan="1">3.19 ± 0.01</td><td rowspan="1" colspan="1">3.15–3.20</td><td rowspan="1" colspan="1">6</td></tr><tr><td rowspan="1" colspan="1">♂</td><td rowspan="1" colspan="1">0.78 ± 0.02</td><td rowspan="1" colspan="1">1.40 ± 0.11</td><td rowspan="1" colspan="1"/><td rowspan="1" colspan="1">4</td><td rowspan="1" colspan="1">3.25 ± 0.02</td><td rowspan="1" colspan="1">3.20–3.29</td><td rowspan="1" colspan="1">4</td></tr></tbody></table></table-wrap><table-wrap id="T3" position="float" orientation="portrait"><label>Table 3.</label><caption><p>Quantitative characters for <italic><tp:taxon-name><tp:taxon-name-part taxon-name-part-type="genus" reg="Sphyracephala">Sphyracephala</tp:taxon-name-part></tp:taxon-name></italic> species: ratio scutellar spine/scutellar length and ratio apical seta/ scutellar spine. Species are arranged in species groups and subtaxa.</p></caption><table id="TID0E4MDK" rules="all"><tbody><tr><th rowspan="2" colspan="1">
                    <italic>
                      <tp:taxon-name><tp:taxon-name-part taxon-name-part-type="genus" reg="Sphyracephala">Sphyracephala</tp:taxon-name-part></tp:taxon-name>
                    </italic>
                  </th><th rowspan="2" colspan="1"/><th rowspan="1" colspan="1">scutellar spine/scutellum</th><th rowspan="2" colspan="1">
                    <italic>n</italic>
                  </th><th rowspan="1" colspan="1">apical seta/scutellar spine</th><th rowspan="2" colspan="1">
                    <italic>n</italic>
                  </th></tr><tr><th rowspan="1" colspan="1">ratio</th><th rowspan="1" colspan="1">ratio</th></tr><tr><td rowspan="2" colspan="1" style="background: #d5d6d8">
                    <italic>
                      <tp:taxon-name><tp:taxon-name-part taxon-name-part-type="genus" reg="Sphyracephala">S.</tp:taxon-name-part><tp:taxon-name-part taxon-name-part-type="species" reg="brevicornis">brevicornis</tp:taxon-name-part></tp:taxon-name>
                    </italic>
                  </td><td rowspan="1" colspan="1" style="background: #d5d6d8">♀</td><td rowspan="1" colspan="1" style="background: #d5d6d8">0.65 ± 0.03</td><td rowspan="1" colspan="1" style="background: #d5d6d8">6</td><td rowspan="1" colspan="1" style="background: #d5d6d8">2.82 ± 0.06</td><td rowspan="1" colspan="1" style="background: #d5d6d8">6</td></tr><tr><td rowspan="1" colspan="1" style="background: #d5d6d8">♂</td><td rowspan="1" colspan="1" style="background: #d5d6d8">0.64 ± 0.00</td><td rowspan="1" colspan="1" style="background: #d5d6d8">2</td><td rowspan="1" colspan="1" style="background: #d5d6d8">3.00</td><td rowspan="1" colspan="1" style="background: #d5d6d8">1</td></tr><tr><td rowspan="2" colspan="1" style="background: #d5d6d8">
                    <italic>
                      <tp:taxon-name><tp:taxon-name-part taxon-name-part-type="genus" reg="Sphyracephala">S.</tp:taxon-name-part><tp:taxon-name-part taxon-name-part-type="species" reg="subbifasciata">subbifasciata</tp:taxon-name-part></tp:taxon-name>
                    </italic>
                  </td><td rowspan="1" colspan="1" style="background: #d5d6d8">♀</td><td rowspan="1" colspan="1" style="background: #d5d6d8">0.54</td><td rowspan="1" colspan="1" style="background: #d5d6d8">1</td><td rowspan="1" colspan="1" style="background: #d5d6d8">3.86</td><td rowspan="1" colspan="1" style="background: #d5d6d8">1</td></tr><tr><td rowspan="1" colspan="1" style="background: #d5d6d8">♂</td><td rowspan="1" colspan="1" style="background: #d5d6d8">0.54</td><td rowspan="1" colspan="1" style="background: #d5d6d8">1</td><td rowspan="1" colspan="1" style="background: #d5d6d8">3.86</td><td rowspan="1" colspan="1" style="background: #d5d6d8">1</td></tr><tr><td rowspan="2" colspan="1" style="background: #d5d6d8">
                    <italic>
                      <tp:taxon-name><tp:taxon-name-part taxon-name-part-type="genus" reg="Sphyracephala">S.</tp:taxon-name-part><tp:taxon-name-part taxon-name-part-type="species" reg="nigrimana">nigrimana</tp:taxon-name-part></tp:taxon-name>
                    </italic>
                  </td><td rowspan="1" colspan="1" style="background: #d5d6d8">♀</td><td rowspan="1" colspan="1" style="background: #d5d6d8">0.75</td><td rowspan="1" colspan="1" style="background: #d5d6d8">1</td><td rowspan="1" colspan="1" style="background: #d5d6d8">3.22</td><td rowspan="1" colspan="1" style="background: #d5d6d8">1</td></tr><tr><td rowspan="1" colspan="1" style="background: #d5d6d8">♂</td><td rowspan="1" colspan="1" style="background: #d5d6d8">0.65</td><td rowspan="1" colspan="1" style="background: #d5d6d8">1</td><td rowspan="1" colspan="1" style="background: #d5d6d8">2.82</td><td rowspan="1" colspan="1" style="background: #d5d6d8">1</td></tr><tr><td rowspan="2" colspan="1">
                    <italic>
                      <tp:taxon-name><tp:taxon-name-part taxon-name-part-type="genus" reg="Sphyracephala">S.</tp:taxon-name-part><tp:taxon-name-part taxon-name-part-type="species" reg="babadjanidesi">babadjanidesi</tp:taxon-name-part></tp:taxon-name>
                    </italic>
                  </td><td rowspan="1" colspan="1">♀</td><td rowspan="1" colspan="1">0.43 ± 0.01</td><td rowspan="1" colspan="1">28</td><td rowspan="1" colspan="1">5.36 ± 0.13</td><td rowspan="1" colspan="1">20</td></tr><tr><td rowspan="1" colspan="1">♂</td><td rowspan="1" colspan="1">0.41 ± 0.01</td><td rowspan="1" colspan="1">40</td><td rowspan="1" colspan="1">5.50 ± 0.09</td><td rowspan="1" colspan="1">35</td></tr><tr><td rowspan="2" colspan="1">
                    <italic>
                      <tp:taxon-name><tp:taxon-name-part taxon-name-part-type="genus" reg="Sphyracephala">S.</tp:taxon-name-part><tp:taxon-name-part taxon-name-part-type="species" reg="munroi">munroi</tp:taxon-name-part></tp:taxon-name>
                    </italic>
                  </td><td rowspan="1" colspan="1">♀</td><td rowspan="1" colspan="1">0.43 ± 0.01</td><td rowspan="1" colspan="1">10</td><td rowspan="1" colspan="1">6.10 ± 0.22</td><td rowspan="1" colspan="1">10</td></tr><tr><td rowspan="1" colspan="1">♂</td><td rowspan="1" colspan="1">0.44 ± 0.01</td><td rowspan="1" colspan="1">10</td><td rowspan="1" colspan="1">6.11 ± 0.11</td><td rowspan="1" colspan="1">9</td></tr><tr><td rowspan="2" colspan="1" style="background: #d5d6d8">
                    <italic>
                      <tp:taxon-name><tp:taxon-name-part taxon-name-part-type="genus" reg="Sphyracephala">S.</tp:taxon-name-part><tp:taxon-name-part taxon-name-part-type="species" reg="hearseiana">hearseiana</tp:taxon-name-part></tp:taxon-name>
                    </italic>
                  </td><td rowspan="1" colspan="1" style="background: #d5d6d8">♀</td><td rowspan="1" colspan="1" style="background: #d5d6d8">0.56 ± 0.01</td><td rowspan="1" colspan="1" style="background: #d5d6d8">12</td><td rowspan="1" colspan="1" style="background: #d5d6d8">3.60 ± 0.09</td><td rowspan="1" colspan="1" style="background: #d5d6d8">9</td></tr><tr><td rowspan="1" colspan="1" style="background: #d5d6d8">♂</td><td rowspan="1" colspan="1" style="background: #d5d6d8">0.55 ± 0.01</td><td rowspan="1" colspan="1" style="background: #d5d6d8">10</td><td rowspan="1" colspan="1" style="background: #d5d6d8">3.71 ± 0.12</td><td rowspan="1" colspan="1" style="background: #d5d6d8">7</td></tr><tr><td rowspan="2" colspan="1" style="background: #d5d6d8">
                    <italic>
                      <tp:taxon-name><tp:taxon-name-part taxon-name-part-type="genus" reg="Sphyracephala">S.</tp:taxon-name-part><tp:taxon-name-part taxon-name-part-type="species" reg="beccarii">beccarii</tp:taxon-name-part></tp:taxon-name>
                    </italic>
                  </td><td rowspan="1" colspan="1" style="background: #d5d6d8">♀</td><td rowspan="1" colspan="1" style="background: #d5d6d8">0.48 ± 0.01</td><td rowspan="1" colspan="1" style="background: #d5d6d8">15</td><td rowspan="1" colspan="1" style="background: #d5d6d8">3.91 ± 0.10</td><td rowspan="1" colspan="1" style="background: #d5d6d8">15</td></tr><tr><td rowspan="1" colspan="1" style="background: #d5d6d8">♂</td><td rowspan="1" colspan="1" style="background: #d5d6d8">0.53 ± 0.01</td><td rowspan="1" colspan="1" style="background: #d5d6d8">10</td><td rowspan="1" colspan="1" style="background: #d5d6d8">3.85 ± 0.11</td><td rowspan="1" colspan="1" style="background: #d5d6d8">10</td></tr><tr><td rowspan="2" colspan="1">
                    <italic>
                      <tp:taxon-name><tp:taxon-name-part taxon-name-part-type="genus" reg="Sphyracephala">S.</tp:taxon-name-part><tp:taxon-name-part taxon-name-part-type="species" reg="detrahens">detrahens</tp:taxon-name-part></tp:taxon-name>
                    </italic>
                  </td><td rowspan="1" colspan="1">♀</td><td rowspan="1" colspan="1">0.88</td><td rowspan="1" colspan="1">1</td><td rowspan="1" colspan="1">2.93</td><td rowspan="1" colspan="1">1</td></tr><tr><td rowspan="1" colspan="1">♂</td><td rowspan="1" colspan="1">1.10 ± 0.26</td><td rowspan="1" colspan="1">2*</td><td rowspan="1" colspan="1">2.64</td><td rowspan="1" colspan="1">1</td></tr><tr><td rowspan="2" colspan="1">
                    <italic>
                      <tp:taxon-name><tp:taxon-name-part taxon-name-part-type="genus" reg="Sphyracephala">S.</tp:taxon-name-part><tp:taxon-name-part taxon-name-part-type="species" reg="bipunctipennis">bipunctipennis</tp:taxon-name-part></tp:taxon-name>
                    </italic>
                  </td><td rowspan="1" colspan="1">♀</td><td rowspan="1" colspan="1">1.02 ± 0.02</td><td rowspan="1" colspan="1">4</td><td rowspan="1" colspan="1">2.50 ± 0.02</td><td rowspan="1" colspan="1">4</td></tr><tr><td rowspan="1" colspan="1">♂</td><td rowspan="1" colspan="1">1.12</td><td rowspan="1" colspan="1">1</td><td rowspan="1" colspan="1"/><td rowspan="1" colspan="1"/></tr><tr><td rowspan="2" colspan="1"><tp:taxon-name><tp:taxon-name-part taxon-name-part-type="genus" reg="Sphyracephala">S.</tp:taxon-name-part><tp:taxon-name-part taxon-name-part-type="uncertainty-rank">nr</tp:taxon-name-part><tp:taxon-name-part taxon-name-part-type="species" reg="detrahens">detrahens</tp:taxon-name-part></tp:taxon-name> Solomon Islands</td><td rowspan="1" colspan="1">♀</td><td rowspan="1" colspan="1">0.98 ± 0.02</td><td rowspan="1" colspan="1">10</td><td rowspan="1" colspan="1">2.85 ± 0.10</td><td rowspan="1" colspan="1">6</td></tr><tr><td rowspan="1" colspan="1">♂</td><td rowspan="1" colspan="1">0.97 ± 0.02</td><td rowspan="1" colspan="1">10</td><td rowspan="1" colspan="1">2.94 ± 0.10</td><td rowspan="1" colspan="1">6</td></tr><tr><td rowspan="2" colspan="1"><tp:taxon-name><tp:taxon-name-part taxon-name-part-type="genus" reg="Sphyracephala">S.</tp:taxon-name-part><tp:taxon-name-part taxon-name-part-type="uncertainty-rank">nr</tp:taxon-name-part><tp:taxon-name-part taxon-name-part-type="species" reg="detrahens">detrahens</tp:taxon-name-part></tp:taxon-name> Japan</td><td rowspan="1" colspan="1">♀</td><td rowspan="1" colspan="1">0.90 ± 0.01</td><td rowspan="1" colspan="1">6</td><td rowspan="1" colspan="1">2.38 ± 0.08</td><td rowspan="1" colspan="1">2</td></tr><tr><td rowspan="1" colspan="1">♂</td><td rowspan="1" colspan="1">0.85 ± 0.04</td><td rowspan="1" colspan="1">4</td><td rowspan="1" colspan="1">2.86 ± 0.14</td><td rowspan="1" colspan="1">4</td></tr></tbody></table><table-wrap-foot><fn><p>* Both from Sulawesi, but perhaps not conspecific.</p></fn></table-wrap-foot></table-wrap><table-wrap id="T4" position="float" orientation="portrait"><label>Table 4.</label><caption><p>Sex ratios in <italic><tp:taxon-name><tp:taxon-name-part taxon-name-part-type="genus" reg="Sphyracephala">Sphyracephala</tp:taxon-name-part></tp:taxon-name></italic> species. Species are arranged in species groups and subtaxa.</p></caption><table id="TID0ERIEK" rules="all"><tbody><tr><th rowspan="1" colspan="1">
                    <italic>
                      <tp:taxon-name><tp:taxon-name-part taxon-name-part-type="genus" reg="Sphyracephala">Sphyracephala</tp:taxon-name-part></tp:taxon-name>
                    </italic>
                  </th><th rowspan="1" colspan="1"><italic>n</italic> ♀</th><th rowspan="1" colspan="1"><italic>n</italic> ♂</th><th rowspan="1" colspan="1">Ʃ <italic>n</italic></th><th rowspan="1" colspan="1">♀ : ♂</th><th rowspan="1" colspan="1">Source</th></tr><tr><td rowspan="1" colspan="1" style="background: #d5d6d8">
                    <italic>
                      <tp:taxon-name><tp:taxon-name-part taxon-name-part-type="genus" reg="Sphyracephala">S.</tp:taxon-name-part><tp:taxon-name-part taxon-name-part-type="species" reg="brevicornis">brevicornis</tp:taxon-name-part></tp:taxon-name>
                    </italic>
                  </td><td rowspan="1" colspan="1" style="background: #d5d6d8">185</td><td rowspan="1" colspan="1" style="background: #d5d6d8">119</td><td rowspan="1" colspan="1" style="background: #d5d6d8">304</td><td rowspan="1" colspan="1" style="background: #d5d6d8">1.00:0.64</td><td rowspan="1" colspan="1" style="background: #d5d6d8">
                    <xref ref-type="bibr" rid="B47">Feijen 1989</xref>
                  </td></tr><tr><td rowspan="1" colspan="1" style="background: #d5d6d8">
                    <italic>
                      <tp:taxon-name><tp:taxon-name-part taxon-name-part-type="genus" reg="Sphyracephala">S.</tp:taxon-name-part><tp:taxon-name-part taxon-name-part-type="species" reg="subbifasciata">subbifasciata</tp:taxon-name-part></tp:taxon-name>
                    </italic>
                  </td><td rowspan="1" colspan="1" style="background: #d5d6d8">56</td><td rowspan="1" colspan="1" style="background: #d5d6d8">31</td><td rowspan="1" colspan="1" style="background: #d5d6d8">87</td><td rowspan="1" colspan="1" style="background: #d5d6d8">1.00:0.55</td><td rowspan="1" colspan="1" style="background: #d5d6d8">
                    <xref ref-type="bibr" rid="B47">Feijen 1989</xref>
                  </td></tr><tr><td rowspan="1" colspan="1"><italic><tp:taxon-name><tp:taxon-name-part taxon-name-part-type="genus" reg="Sphyracephala">S.</tp:taxon-name-part><tp:taxon-name-part taxon-name-part-type="species" reg="babadjanidesi">babadjanidesi</tp:taxon-name-part></tp:taxon-name></italic> (as <italic><tp:taxon-name><tp:taxon-name-part taxon-name-part-type="genus" reg="Sphyracephala"/><tp:taxon-name-part taxon-name-part-type="species" reg="europaea">europaea</tp:taxon-name-part></tp:taxon-name></italic>)</td><td rowspan="1" colspan="1">44</td><td rowspan="1" colspan="1">55</td><td rowspan="1" colspan="1">99</td><td rowspan="1" colspan="1">1.00:1.25 1:1*</td><td rowspan="1" colspan="1">
                    <xref ref-type="bibr" rid="B123">Papp et al. 1997</xref>
                    <xref ref-type="bibr" rid="B156">Simova-Tošić and Stojanović 2000</xref>
                  </td></tr><tr><td rowspan="1" colspan="1">
                    <italic>
                      <tp:taxon-name><tp:taxon-name-part taxon-name-part-type="genus" reg="Sphyracephala">S.</tp:taxon-name-part><tp:taxon-name-part taxon-name-part-type="species" reg="munroi">munroi</tp:taxon-name-part></tp:taxon-name>
                    </italic>
                  </td><td rowspan="1" colspan="1">318</td><td rowspan="1" colspan="1">307</td><td rowspan="1" colspan="1">625</td><td rowspan="1" colspan="1">1.00:0.97</td><td rowspan="1" colspan="1"><named-content xmlns:xlink="http://www.w3.org/1999/xlink" content-type="dwc:institutional_code" xlink:title="Universität Bielefeld" xlink:href="http://grbio.org/institution/universit%C3%A4t-bielefeld" xlink:type="simple">FBUB</named-content>, <named-content xmlns:xlink="http://www.w3.org/1999/xlink" content-type="dwc:institutional_code" xlink:title="Naturhistoriska Riksmuseet" xlink:href="http://grbio.org/institution/swedish-museum-natural-history-entomology-collections" xlink:type="simple">NHRS</named-content>, <named-content xmlns:xlink="http://www.w3.org/1999/xlink" content-type="dwc:institutional_code" xlink:title="Naturalis Biodiversity Center" xlink:href="http://grbio.org/institution/naturalis-biodiversity-center" xlink:type="simple">RMNH</named-content></td></tr><tr><td rowspan="1" colspan="1" style="background: #d5d6d8">
                    <italic>
                      <tp:taxon-name><tp:taxon-name-part taxon-name-part-type="genus" reg="Sphyracephala">S.</tp:taxon-name-part><tp:taxon-name-part taxon-name-part-type="species" reg="hearseiana">hearseiana</tp:taxon-name-part></tp:taxon-name>
                    </italic>
                  </td><td rowspan="1" colspan="1" style="background: #d5d6d8">17</td><td rowspan="1" colspan="1" style="background: #d5d6d8">17</td><td rowspan="1" colspan="1" style="background: #d5d6d8">34</td><td rowspan="1" colspan="1" style="background: #d5d6d8">1.00:1.00 1:1**</td><td rowspan="1" colspan="1" style="background: #d5d6d8">
                    <named-content xmlns:xlink="http://www.w3.org/1999/xlink" content-type="dwc:institutional_code" xlink:title="Naturalis Biodiversity Center" xlink:href="http://grbio.org/institution/naturalis-biodiversity-center" xlink:type="simple">RMNH</named-content>
                    <xref ref-type="bibr" rid="B150">Sen 1921</xref>
                  </td></tr><tr><td rowspan="1" colspan="1" style="background: #d5d6d8"><italic><tp:taxon-name><tp:taxon-name-part taxon-name-part-type="genus" reg="Sphyracephala">S.</tp:taxon-name-part><tp:taxon-name-part taxon-name-part-type="species" reg="beccarii">beccarii</tp:taxon-name-part></tp:taxon-name></italic>, Afrotropical Continent</td><td rowspan="1" colspan="1" style="background: #d5d6d8">622</td><td rowspan="1" colspan="1" style="background: #d5d6d8">635</td><td rowspan="1" colspan="1" style="background: #d5d6d8">1257</td><td rowspan="1" colspan="1" style="background: #d5d6d8">1.00:1.02</td><td rowspan="1" colspan="1" style="background: #d5d6d8">
                    <named-content xmlns:xlink="http://www.w3.org/1999/xlink" content-type="dwc:institutional_code" xlink:title="Naturalis Biodiversity Center" xlink:href="http://grbio.org/institution/naturalis-biodiversity-center" xlink:type="simple">RMNH</named-content>
                  </td></tr><tr><td rowspan="1" colspan="1" style="background: #d5d6d8"><italic><tp:taxon-name><tp:taxon-name-part taxon-name-part-type="genus" reg="Sphyracephala">S.</tp:taxon-name-part><tp:taxon-name-part taxon-name-part-type="species" reg="beccarii">beccarii</tp:taxon-name-part></tp:taxon-name></italic>, Madagascar</td><td rowspan="1" colspan="1" style="background: #d5d6d8">547</td><td rowspan="1" colspan="1" style="background: #d5d6d8">285</td><td rowspan="1" colspan="1" style="background: #d5d6d8">832</td><td rowspan="1" colspan="1" style="background: #d5d6d8">1.00:0.52</td><td rowspan="1" colspan="1" style="background: #d5d6d8"><named-content xmlns:xlink="http://www.w3.org/1999/xlink" content-type="dwc:institutional_code" xlink:title="California Academy of Sciences" xlink:href="http://grbio.org/institution/california-academy-sciences" xlink:type="simple">CAS</named-content>, <named-content xmlns:xlink="http://www.w3.org/1999/xlink" content-type="dwc:institutional_code" xlink:title="KwaZulu-Natal Museum" xlink:href="http://grbio.org/institution/kwazulu-natal-museum" xlink:type="simple">NMSA</named-content>, <named-content xmlns:xlink="http://www.w3.org/1999/xlink" content-type="dwc:institutional_code" xlink:title="California State Collection of Arthropods" xlink:href="http://grbio.org/institution/california-state-collection-arthropods" xlink:type="simple">CSCA</named-content>, <named-content xmlns:xlink="http://www.w3.org/1999/xlink" content-type="dwc:institutional_code" xlink:title="Naturalis Biodiversity Center" xlink:href="http://grbio.org/institution/naturalis-biodiversity-center" xlink:type="simple">RMNH</named-content></td></tr><tr><td rowspan="1" colspan="1">
                    <italic>
                      <tp:taxon-name><tp:taxon-name-part taxon-name-part-type="genus" reg="Sphyracephala">S.</tp:taxon-name-part><tp:taxon-name-part taxon-name-part-type="species" reg="bipunctipennis">bipunctipennis</tp:taxon-name-part></tp:taxon-name>
                    </italic>
                  </td><td rowspan="1" colspan="1">11</td><td rowspan="1" colspan="1">4</td><td rowspan="1" colspan="1">15</td><td rowspan="1" colspan="1"/><td rowspan="1" colspan="1"><named-content xmlns:xlink="http://www.w3.org/1999/xlink" content-type="dwc:institutional_code" xlink:title="Natural History Museum, London" xlink:href="http://grbio.org/institution/natural-history-museum-london" xlink:type="simple">NHMUK</named-content>, TAU, <named-content xmlns:xlink="http://www.w3.org/1999/xlink" content-type="dwc:institutional_code" xlink:title="Naturalis Biodiversity Center" xlink:href="http://grbio.org/institution/naturalis-biodiversity-center" xlink:type="simple">RMNH</named-content></td></tr><tr><td rowspan="1" colspan="1"><italic><tp:taxon-name><tp:taxon-name-part taxon-name-part-type="genus" reg="Sphyracephala">S.</tp:taxon-name-part><tp:taxon-name-part taxon-name-part-type="species" reg="detrahens">detrahens</tp:taxon-name-part></tp:taxon-name></italic>, Sulawesi</td><td rowspan="1" colspan="1">14</td><td rowspan="1" colspan="1">4</td><td rowspan="1" colspan="1">18</td><td rowspan="1" colspan="1"/><td rowspan="1" colspan="1"><named-content xmlns:xlink="http://www.w3.org/1999/xlink" content-type="dwc:institutional_code" xlink:title="Natural History Museum, London" xlink:href="http://grbio.org/institution/natural-history-museum-london" xlink:type="simple">NHMUK</named-content>, <named-content xmlns:xlink="http://www.w3.org/1999/xlink" content-type="dwc:institutional_code" xlink:title="Naturalis Biodiversity Center" xlink:href="http://grbio.org/institution/naturalis-biodiversity-center" xlink:type="simple">RMNH</named-content></td></tr><tr><td rowspan="1" colspan="1"><tp:taxon-name><tp:taxon-name-part taxon-name-part-type="genus" reg="Sphyracephala">S.</tp:taxon-name-part><tp:taxon-name-part taxon-name-part-type="uncertainty-rank">nr</tp:taxon-name-part><tp:taxon-name-part taxon-name-part-type="species" reg="detrahens">detrahens</tp:taxon-name-part></tp:taxon-name>, Japan</td><td rowspan="1" colspan="1">247</td><td rowspan="1" colspan="1">376</td><td rowspan="1" colspan="1">623</td><td rowspan="1" colspan="1">1.00:1.52</td><td rowspan="1" colspan="1"><xref ref-type="bibr" rid="B118">Ôhara 1993</xref>, <xref ref-type="bibr" rid="B119">1997</xref>, <named-content xmlns:xlink="http://www.w3.org/1999/xlink" content-type="dwc:institutional_code" xlink:title="Naturalis Biodiversity Center" xlink:href="http://grbio.org/institution/naturalis-biodiversity-center" xlink:type="simple">RMNH</named-content></td></tr><tr><td rowspan="1" colspan="1"><tp:taxon-name><tp:taxon-name-part taxon-name-part-type="genus" reg="Sphyracephala">S.</tp:taxon-name-part><tp:taxon-name-part taxon-name-part-type="uncertainty-rank">nr</tp:taxon-name-part><tp:taxon-name-part taxon-name-part-type="species" reg="detrahens">detrahens</tp:taxon-name-part></tp:taxon-name>, Solomon Islands</td><td rowspan="1" colspan="1">15</td><td rowspan="1" colspan="1">29</td><td rowspan="1" colspan="1">44</td><td rowspan="1" colspan="1">1.00:1.93</td><td rowspan="1" colspan="1">
                    <named-content xmlns:xlink="http://www.w3.org/1999/xlink" content-type="dwc:institutional_code" xlink:title="Naturalis Biodiversity Center" xlink:href="http://grbio.org/institution/naturalis-biodiversity-center" xlink:type="simple">RMNH</named-content>
                  </td></tr><tr><td rowspan="1" colspan="1"><tp:taxon-name><tp:taxon-name-part taxon-name-part-type="genus" reg="Sphyracephala">S.</tp:taxon-name-part><tp:taxon-name-part taxon-name-part-type="uncertainty-rank">nr</tp:taxon-name-part><tp:taxon-name-part taxon-name-part-type="species" reg="detrahens">detrahens</tp:taxon-name-part></tp:taxon-name>, Papua N. G.</td><td rowspan="1" colspan="1">1</td><td rowspan="1" colspan="1">6</td><td rowspan="1" colspan="1">7</td><td rowspan="1" colspan="1"/><td rowspan="1" colspan="1">
                    <named-content xmlns:xlink="http://www.w3.org/1999/xlink" content-type="dwc:institutional_code" xlink:title="Naturalis Biodiversity Center" xlink:href="http://grbio.org/institution/naturalis-biodiversity-center" xlink:type="simple">RMNH</named-content>
                  </td></tr></tbody></table><table-wrap-foot><fn><p>* <xref ref-type="bibr" rid="B156">Simova-Tošić and Stojanović (2000)</xref>: “The swarm contained few thousands of males and females approximately in equal number.” ** <xref ref-type="bibr" rid="B150">Sen (1921)</xref>: “The mass consisted of flies of both sexes, in approximately equal numbers.”</p></fn></table-wrap-foot></table-wrap></tp:treatment-sec><ref-list><ref id="B47"><mixed-citation xmlns:xlink="http://www.w3.org/1999/xlink" xlink:type="simple"><person-group><name name-style="western"><surname>Feijen</surname><given-names>HR</given-names></name></person-group> (<year>1989</year>) <article-title><tp:taxon-name><tp:taxon-name-part taxon-name-part-type="family">Diopsidae</tp:taxon-name-part></tp:taxon-name>. Volume IX, <tp:taxon-name><tp:taxon-name-part taxon-name-part-type="suborder">Cyclorrhapha</tp:taxon-name-part></tp:taxon-name> III (<tp:taxon-name><tp:taxon-name-part taxon-name-part-type="infraorder">Schizophora</tp:taxon-name-part></tp:taxon-name> other than <tp:taxon-name><tp:taxon-name-part taxon-name-part-type="parvorder">Calyptratae</tp:taxon-name-part></tp:taxon-name>), Part 12.</article-title> In: <person-group><name name-style="western"><surname>Griffiths</surname><given-names>GCD</given-names></name></person-group> (<role>Ed.</role>) <issue-title>Flies of the Nearctic Region.</issue-title><source>Schweizerbart, Stuttgart, Germany</source>, <fpage>1</fpage>–<lpage>122</lpage>. <ext-link xlink:href="https://www.schweizerbart.de/publications/detail/isbn/9783510700165/Griffiths_Flies_of_the_Nearctic_Region" ext-link-type="uri" xlink:type="simple">https://www.schweizerbart.de/publications/detail/isbn/9783510700165/Griffiths_Flies_of_the_Nearctic_Region</ext-link></mixed-citation></ref><ref id="B80"><mixed-citation xmlns:xlink="http://www.w3.org/1999/xlink" xlink:type="simple"><person-group><name name-style="western"><surname>Jackson</surname><given-names>MD</given-names></name></person-group> (<year>2019</year>) <source>Placement of <tp:taxon-name><tp:taxon-name-part taxon-name-part-type="subfamily">Micropezinae</tp:taxon-name-part></tp:taxon-name> (<tp:taxon-name><tp:taxon-name-part taxon-name-part-type="family">Micropezidae</tp:taxon-name-part></tp:taxon-name>) on the <tp:taxon-name><tp:taxon-name-part taxon-name-part-type="order">Diptera</tp:taxon-name-part></tp:taxon-name> Tree of Life: a Molecular Phylogenetic Approach. PhD thesis, The University of Guelph.</source><publisher-name>Ontario</publisher-name>, <publisher-loc>Canada</publisher-loc>, <size units="page">215 pp</size>. <ext-link xlink:href="http://hdl.handle.net/10214/15240" ext-link-type="uri" xlink:type="simple">http://hdl.handle.net/10214/15240</ext-link></mixed-citation></ref><ref id="B123"><mixed-citation xmlns:xlink="http://www.w3.org/1999/xlink" xlink:type="simple"><person-group><name name-style="western"><surname>Papp</surname><given-names>L</given-names></name><name name-style="western"><surname>Földvári</surname><given-names>M</given-names></name><name name-style="western"><surname>Paulovics</surname><given-names>P</given-names></name></person-group> (<year>1997</year>) <article-title><italic><tp:taxon-name><tp:taxon-name-part taxon-name-part-type="genus">Sphyracephala</tp:taxon-name-part><tp:taxon-name-part taxon-name-part-type="species">europaea</tp:taxon-name-part></tp:taxon-name></italic> sp. n. (<tp:taxon-name><tp:taxon-name-part taxon-name-part-type="order">Diptera</tp:taxon-name-part></tp:taxon-name>: <tp:taxon-name><tp:taxon-name-part taxon-name-part-type="family">Diopsidae</tp:taxon-name-part></tp:taxon-name>) from Hungary represents a family new to Europe.</article-title><source>Folia Entomologica Hungarica</source><volume>58</volume>: <fpage>137</fpage>–<lpage>146</lpage>. <ext-link xlink:href="http://publication.nhmus.hu/pdf/folentom/FoliaEntHung_1997_Vol_58_137.pdf" ext-link-type="uri" xlink:type="simple">http://publication.nhmus.hu/pdf/folentom/FoliaEntHung_1997_Vol_58_137.pdf</ext-link></mixed-citation></ref><ref id="B156"><mixed-citation xmlns:xlink="http://www.w3.org/1999/xlink" xlink:type="simple"><person-group><name name-style="western"><surname>Simova-Tošić</surname><given-names>D</given-names></name><name name-style="western"><surname>Stojanović</surname><given-names>A</given-names></name></person-group> (<year>2000</year>) not 1999) Second finding of <italic><tp:taxon-name><tp:taxon-name-part taxon-name-part-type="genus">Sphyracephala</tp:taxon-name-part><tp:taxon-name-part taxon-name-part-type="species">europea</tp:taxon-name-part></tp:taxon-name></italic> Papp et Földvári in Europe (<tp:taxon-name><tp:taxon-name-part taxon-name-part-type="order">Diptera</tp:taxon-name-part></tp:taxon-name>: <tp:taxon-name><tp:taxon-name-part taxon-name-part-type="family">Diopsidae</tp:taxon-name-part></tp:taxon-name>). Acta Entomologica Serbica 4(1/2): 149–157. <ext-link xlink:href="http://www.eds.org.rs/AES/Vol4/Vol4%20No1aa13.pdf" ext-link-type="uri" xlink:type="simple">http://www.eds.org.rs/AES/Vol4/Vol4%20No1aa13.pdf</ext-link></mixed-citation></ref><ref id="B150"><mixed-citation xmlns:xlink="http://www.w3.org/1999/xlink" xlink:type="simple"><person-group><name name-style="western"><surname>Sen</surname><given-names>SK</given-names></name></person-group> (<year>1921</year>) <article-title>Life-histories of Indian insects. <tp:taxon-name><tp:taxon-name-part taxon-name-part-type="order">Diptera</tp:taxon-name-part></tp:taxon-name>: <italic><tp:taxon-name><tp:taxon-name-part taxon-name-part-type="genus">Sphryracephala</tp:taxon-name-part><tp:taxon-name-part taxon-name-part-type="species">hearseiana</tp:taxon-name-part></tp:taxon-name></italic>, Westw.</article-title><source>Memoirs of the Department of Agriculture in India, Entomological Series</source><volume>7</volume>(<issue>6</issue>): <fpage>33</fpage>–<lpage>38</lpage>. [2 pls] <ext-link xlink:href="https://archive.org/details/n06memoirsentomo07impeuoft" ext-link-type="uri" xlink:type="simple">https://archive.org/details/n06memoirsentomo07impeuoft</ext-link></mixed-citation></ref><ref id="B118"><mixed-citation xmlns:xlink="http://www.w3.org/1999/xlink" xlink:type="simple"><person-group><name name-style="western"><surname>Ôhara</surname><given-names>K</given-names></name></person-group> (<year>1993</year>) <article-title>First record of the family <tp:taxon-name><tp:taxon-name-part taxon-name-part-type="family">Diopsidae</tp:taxon-name-part></tp:taxon-name> from Japan (<tp:taxon-name><tp:taxon-name-part taxon-name-part-type="order">Diptera</tp:taxon-name-part></tp:taxon-name>, <tp:taxon-name><tp:taxon-name-part taxon-name-part-type="suborder">Brachycera</tp:taxon-name-part></tp:taxon-name>).</article-title><source>Bulletin of the Tokushima Prefectural Museum</source><volume>3</volume>: <fpage>39</fpage>–<lpage>47</lpage>. [in Japanese with English summary]</mixed-citation></ref><ref id="B119"><mixed-citation xmlns:xlink="http://www.w3.org/1999/xlink" xlink:type="simple"><person-group><name name-style="western"><surname>Ôhara</surname><given-names>K</given-names></name></person-group> (<year>1997</year>) <article-title><italic><tp:taxon-name><tp:taxon-name-part taxon-name-part-type="genus">Sphyracephala</tp:taxon-name-part><tp:taxon-name-part taxon-name-part-type="species">detrahens</tp:taxon-name-part></tp:taxon-name></italic> (<tp:taxon-name><tp:taxon-name-part taxon-name-part-type="order">Diptera</tp:taxon-name-part></tp:taxon-name>, <tp:taxon-name><tp:taxon-name-part taxon-name-part-type="family">Diopsidae</tp:taxon-name-part></tp:taxon-name>) in the Yaeyama Islands, Okinawa, Japan.</article-title><source>Bulletin of the Tokushima Prefectural Museum</source><volume>7</volume>: <fpage>25</fpage>–<lpage>37</lpage>. [in Japanese with English summary]</mixed-citation></ref><ref id="B175"><mixed-citation xmlns:xlink="http://www.w3.org/1999/xlink" xlink:type="simple"><person-group><name name-style="western"><surname>Westwood</surname><given-names>JO</given-names></name></person-group> (<year>1848</year>) <source>The Cabinet of Oriental Entomology; being a selection of some of the rarer and more beautiful species of insects, natives of India and the adjacent islands, the greater portion of which are now for the first time described and figured.</source><publisher-name>William Smith</publisher-name>, <publisher-loc>London</publisher-loc>, <size units="page">88 pp</size>. [42 pls] <ext-link xlink:href="10.5962/bhl.title.34273" ext-link-type="doi" xlink:type="simple">https://doi.org/10.5962/bhl.title.34273</ext-link></mixed-citation></ref><ref id="B12"><mixed-citation xmlns:xlink="http://www.w3.org/1999/xlink" xlink:type="simple"><person-group><name name-style="western"><surname>Bigot</surname><given-names>JMF</given-names></name></person-group> (<year>1892</year>) <article-title>Catalogue of the <tp:taxon-name><tp:taxon-name-part taxon-name-part-type="order">Diptera</tp:taxon-name-part></tp:taxon-name> of the Oriental region by Mons. J. M. F. Bigot. Part 2. Communicated by the Superintendent of the Indian Museum. Journal of the Asiatic Society of Bengal.</article-title><source>Nature and Science</source><volume>2</volume>: <fpage>133</fpage>–<lpage>236</lpage>. <ext-link xlink:href="10.5962/bhl.title.9296" ext-link-type="doi" xlink:type="simple">https://doi.org/10.5962/bhl.title.9296</ext-link></mixed-citation></ref><ref id="B103"><mixed-citation xmlns:xlink="http://www.w3.org/1999/xlink" xlink:type="simple"><person-group><name name-style="western"><surname>Macquart</surname><given-names>J</given-names></name></person-group> (<year>1851</year>) Diptères exotiques nouveaux ou peu connus. Suite du 4e supplément publié dans les mémoires de 1849. Mémoires de la Société [Royale] des Sciences, de l’Agriculture et des arts de Lille [1850]: 134–294. [pls 15–28] <ext-link xlink:href="10.5962/bhl.title.15792" ext-link-type="doi" xlink:type="simple">https://doi.org/10.5962/bhl.title.15792</ext-link></mixed-citation></ref><ref id="B137"><mixed-citation xmlns:xlink="http://www.w3.org/1999/xlink" xlink:type="simple"><person-group><name name-style="western"><surname>Rondani</surname><given-names>C</given-names></name></person-group> (<year>1875</year>) <article-title><tp:taxon-name><tp:taxon-name-part taxon-name-part-type="clade">Muscaria</tp:taxon-name-part></tp:taxon-name> exotica Musei Civici Januensis observata et distincta. Fragmentum III. Species in Insula Bonae fortunae (Borneo), Provincia Sarawak, annis 1865–68, lectae a March. J. Doria et Doct. O. Beccari.</article-title><source>Annali del Museo Civico di Storia Naturale Giacoma Doria, Genova</source><volume>7</volume>: <fpage>421</fpage>–<lpage>464</lpage>. <ext-link xlink:href="https://www.biodiversitylibrary.org/part/46051" ext-link-type="uri" xlink:type="simple">https://www.biodiversitylibrary.org/part/46051</ext-link></mixed-citation></ref><ref id="B100"><mixed-citation xmlns:xlink="http://www.w3.org/1999/xlink" xlink:type="simple"><person-group><name name-style="western"><surname>Loew</surname><given-names>H</given-names></name></person-group> (<year>1873</year>) Ueber die Arten der Gattung <italic><tp:taxon-name><tp:taxon-name-part taxon-name-part-type="genus">Sphyracephala</tp:taxon-name-part></tp:taxon-name></italic> Say. Zeitschrift für die gesammten Naturwissenschaften 42 (n.s. 8): 101–105. <ext-link xlink:href="https://babel.hathitrust.org/cgi/pt?id=njp.32101075693679" ext-link-type="uri" xlink:type="simple">https://babel.hathitrust.org/cgi/pt?id=njp.32101075693679</ext-link></mixed-citation></ref><ref id="B69"><mixed-citation xmlns:xlink="http://www.w3.org/1999/xlink" xlink:type="simple"><person-group><name name-style="western"><surname>Hennig</surname><given-names>W</given-names></name></person-group> (<year>1941a</year>) <article-title>Beiträge zur Kenntnis des Kopulationsapparates und der Systematik der Acalyptraten. III. <tp:taxon-name><tp:taxon-name-part taxon-name-part-type="family">Pallopteridae</tp:taxon-name-part></tp:taxon-name>, <tp:taxon-name><tp:taxon-name-part taxon-name-part-type="family">Thyreophoridae</tp:taxon-name-part></tp:taxon-name>, <tp:taxon-name><tp:taxon-name-part taxon-name-part-type="family">Diopsidae</tp:taxon-name-part></tp:taxon-name>, <italic><tp:taxon-name><tp:taxon-name-part taxon-name-part-type="genus">Pseudopomyza</tp:taxon-name-part></tp:taxon-name></italic>, <italic><tp:taxon-name><tp:taxon-name-part taxon-name-part-type="genus">Pseudodinia</tp:taxon-name-part></tp:taxon-name></italic>.</article-title><source>Arbeiten über Morphologische und Taxonomische Entomologie aus Berlin-Dahlem</source><volume>8</volume>: <fpage>54</fpage>–<lpage>65</lpage>. [pl. 3] <ext-link xlink:href="http://sdei.senckenberg.de/~openaccess/02103.pdf" ext-link-type="uri" xlink:type="simple">http://sdei.senckenberg.de/~openaccess/02103.pdf</ext-link></mixed-citation></ref><ref id="B88"><mixed-citation xmlns:xlink="http://www.w3.org/1999/xlink" xlink:type="simple"><person-group><name name-style="western"><surname>Kumar</surname><given-names>Y</given-names></name></person-group> (<year>1978a</year>) <article-title>Morphology of the external and internal genital organs of male <italic><tp:taxon-name><tp:taxon-name-part taxon-name-part-type="genus">Sphyracephala</tp:taxon-name-part><tp:taxon-name-part taxon-name-part-type="species">hearseiana</tp:taxon-name-part></tp:taxon-name></italic> Westw. (<tp:taxon-name><tp:taxon-name-part taxon-name-part-type="family">Diopsidae</tp:taxon-name-part></tp:taxon-name>: <tp:taxon-name><tp:taxon-name-part taxon-name-part-type="order">Diptera</tp:taxon-name-part></tp:taxon-name>).</article-title><source>Entomon</source><volume>3</volume>(<issue>1</issue>): <fpage>63</fpage>–<lpage>67</lpage>.</mixed-citation></ref><ref id="B89"><mixed-citation xmlns:xlink="http://www.w3.org/1999/xlink" xlink:type="simple"><person-group><name name-style="western"><surname>Kumar</surname><given-names>Y</given-names></name></person-group> (<year>1978b</year>) <article-title>Morphology of the external and internal genital organs of female <italic><tp:taxon-name><tp:taxon-name-part taxon-name-part-type="genus">Sphyracephala</tp:taxon-name-part><tp:taxon-name-part taxon-name-part-type="species">hearseiana</tp:taxon-name-part></tp:taxon-name></italic> Westw. (<tp:taxon-name><tp:taxon-name-part taxon-name-part-type="family">Diopsidae</tp:taxon-name-part></tp:taxon-name>: <tp:taxon-name><tp:taxon-name-part taxon-name-part-type="order">Diptera</tp:taxon-name-part></tp:taxon-name>).</article-title><source>Entomon</source><volume>3</volume>(<issue>2</issue>): <fpage>201</fpage>–<lpage>205</lpage>.</mixed-citation></ref><ref id="B90"><mixed-citation xmlns:xlink="http://www.w3.org/1999/xlink" xlink:type="simple"><person-group><name name-style="western"><surname>Kumar</surname><given-names>Y</given-names></name></person-group> (<year>1979a</year>) <article-title>Mouth parts of <italic><tp:taxon-name><tp:taxon-name-part taxon-name-part-type="genus">Sphyracephala</tp:taxon-name-part><tp:taxon-name-part taxon-name-part-type="species">hearseiana</tp:taxon-name-part></tp:taxon-name></italic> Westwood (<tp:taxon-name><tp:taxon-name-part taxon-name-part-type="family">Diopsidae</tp:taxon-name-part></tp:taxon-name>: <tp:taxon-name><tp:taxon-name-part taxon-name-part-type="order">Diptera</tp:taxon-name-part></tp:taxon-name>).</article-title><source>Entomon</source><volume>4</volume>(<issue>1</issue>): <fpage>95</fpage>–<lpage>101</lpage>.</mixed-citation></ref><ref id="B91"><mixed-citation xmlns:xlink="http://www.w3.org/1999/xlink" xlink:type="simple"><person-group><name name-style="western"><surname>Kumar</surname><given-names>Y</given-names></name></person-group> (<year>1979b</year>) <article-title>External morphology of the head capsule of <italic><tp:taxon-name><tp:taxon-name-part taxon-name-part-type="genus">Sphyracephala</tp:taxon-name-part><tp:taxon-name-part taxon-name-part-type="species">hearseiana</tp:taxon-name-part></tp:taxon-name></italic> Westwood (<tp:taxon-name><tp:taxon-name-part taxon-name-part-type="family">Diopsidae</tp:taxon-name-part></tp:taxon-name>: <tp:taxon-name><tp:taxon-name-part taxon-name-part-type="order">Diptera</tp:taxon-name-part></tp:taxon-name>).</article-title><source>Entomon</source><volume>4</volume>(<issue>2</issue>): <fpage>143</fpage>–<lpage>148</lpage>.</mixed-citation></ref><ref id="B57"><mixed-citation xmlns:xlink="http://www.w3.org/1999/xlink" xlink:type="simple"><person-group><name name-style="western"><surname>Feijen</surname><given-names>HR</given-names></name><name name-style="western"><surname>Martin</surname><given-names>R</given-names></name><name name-style="western"><surname>Feijen</surname><given-names>C</given-names></name></person-group> (<year>2017</year>) <article-title>The occurrence of Stalk-eyed Flies (<tp:taxon-name><tp:taxon-name-part taxon-name-part-type="order">Diptera</tp:taxon-name-part></tp:taxon-name>, <tp:taxon-name><tp:taxon-name-part taxon-name-part-type="family">Diopsidae</tp:taxon-name-part></tp:taxon-name>) in the Arabian Peninsula, with a review of cluster formation in the <tp:taxon-name><tp:taxon-name-part taxon-name-part-type="family">Diopsidae</tp:taxon-name-part></tp:taxon-name>.</article-title><source>Tijdschrift voor Entomologie</source><volume>160</volume>(<issue>2</issue>): <fpage>75</fpage>–<lpage>88</lpage>. <ext-link xlink:href="10.1163/22119434-00002065" ext-link-type="doi" xlink:type="simple">https://doi.org/10.1163/22119434-00002065</ext-link></mixed-citation></ref><ref id="B53"><mixed-citation xmlns:xlink="http://www.w3.org/1999/xlink" xlink:type="simple"><person-group><name name-style="western"><surname>Feijen</surname><given-names>HR</given-names></name><name name-style="western"><surname>Feijen</surname><given-names>C</given-names></name></person-group> (<year>2019</year>) <article-title>An annotated catalogue of the stalk-eyed flies (<tp:taxon-name><tp:taxon-name-part taxon-name-part-type="family">Diopsidae</tp:taxon-name-part></tp:taxon-name>: <tp:taxon-name><tp:taxon-name-part taxon-name-part-type="order">Diptera</tp:taxon-name-part></tp:taxon-name>) of India with description of new species in <italic><tp:taxon-name><tp:taxon-name-part taxon-name-part-type="genus">Megalabops</tp:taxon-name-part></tp:taxon-name></italic> Frey and <italic><tp:taxon-name><tp:taxon-name-part taxon-name-part-type="genus">Teleopsis</tp:taxon-name-part></tp:taxon-name></italic> Rondani.</article-title><source>Israel Journal of Entomology</source><volume>49</volume>(<issue>2</issue>): <fpage>35</fpage>–<lpage>72</lpage>. <ext-link xlink:href="https://zenodo.org/record/3349984" ext-link-type="uri" xlink:type="simple">https://zenodo.org/record/3349984</ext-link></mixed-citation></ref><ref id="B121"><mixed-citation xmlns:xlink="http://www.w3.org/1999/xlink" xlink:type="simple"><person-group><name name-style="western"><surname>Osten Sacken</surname><given-names>CR</given-names></name></person-group> (<year>1882</year>) <tp:taxon-name><tp:taxon-name-part taxon-name-part-type="order">Diptera</tp:taxon-name-part></tp:taxon-name> from the Philippine Islands brought home by Dr. Carl Semper, and described by C.R. Osten Sacken. Berliner Entomologische Zeitschrift 26 (2): 187–252 (continuation of 26 (1): 83–120). <ext-link xlink:href="https://www.biodiversitylibrary.org/itemdetails/101211" ext-link-type="uri" xlink:type="simple">https://www.biodiversitylibrary.org/itemdetails/101211</ext-link></mixed-citation></ref><ref id="B170"><mixed-citation xmlns:xlink="http://www.w3.org/1999/xlink" xlink:type="simple"><person-group><name name-style="western"><surname>van der Wulp</surname><given-names>FM</given-names></name></person-group> (<year>1896</year>) Catalogue of the described <tp:taxon-name><tp:taxon-name-part taxon-name-part-type="order">Diptera</tp:taxon-name-part></tp:taxon-name> of South Asia. Dutch Entomological Society, M. Nijhoff, The Hague, 1–220. <ext-link xlink:href="10.5962/bhl.title.8539" ext-link-type="doi" xlink:type="simple">https://doi.org/10.5962/bhl.title.8539</ext-link></mixed-citation></ref><ref id="B15"><mixed-citation xmlns:xlink="http://www.w3.org/1999/xlink" xlink:type="simple"><person-group><name name-style="western"><surname>Brunetti</surname><given-names>E</given-names></name></person-group> (<year>1907</year>) <article-title>Notes on Oriental <tp:taxon-name><tp:taxon-name-part taxon-name-part-type="order">Diptera</tp:taxon-name-part></tp:taxon-name>. I. Note on <italic><tp:taxon-name><tp:taxon-name-part taxon-name-part-type="genus">Sphyracephala</tp:taxon-name-part><tp:taxon-name-part taxon-name-part-type="species">hearseyana</tp:taxon-name-part></tp:taxon-name></italic> Westwood, with a list of the Oriental species of <tp:taxon-name><tp:taxon-name-part taxon-name-part-type="subfamily">Diopsinae</tp:taxon-name-part></tp:taxon-name>.</article-title><source>Records of the Indian Museum</source><volume>1</volume>(<issue>2</issue>): <fpage>163</fpage>–<lpage>166</lpage>. <ext-link xlink:href="10.26515/rzsi/v1/i2/1907/163375" ext-link-type="doi" xlink:type="simple">https://doi.org/10.26515/rzsi/v1/i2/1907/163375</ext-link></mixed-citation></ref><ref id="B71"><mixed-citation xmlns:xlink="http://www.w3.org/1999/xlink" xlink:type="simple"><person-group><name name-style="western"><surname>Hennig</surname><given-names>W</given-names></name></person-group> (<year>1958</year>) Die Familien der <tp:taxon-name><tp:taxon-name-part taxon-name-part-type="order">Diptera</tp:taxon-name-part></tp:taxon-name><tp:taxon-name><tp:taxon-name-part taxon-name-part-type="infraorder">Schizophora</tp:taxon-name-part></tp:taxon-name> und ihre phylogenetischen Verwandtschaftsbeziehungen. Beiträge zur Entomologie 8(5/6): 505–688. <ext-link xlink:href="10.21248/contrib.entomol.8.5-6.505-688" ext-link-type="doi" xlink:type="simple">https://doi.org/10.21248/contrib.entomol.8.5-6.505-688</ext-link></mixed-citation></ref><ref id="B70"><mixed-citation xmlns:xlink="http://www.w3.org/1999/xlink" xlink:type="simple"><person-group><name name-style="western"><surname>Hennig</surname><given-names>W</given-names></name></person-group> (<year>1941b</year>) <article-title>39c <tp:taxon-name><tp:taxon-name-part taxon-name-part-type="family">Diopsidae</tp:taxon-name-part></tp:taxon-name>.</article-title> In: <person-group><name name-style="western"><surname>Lindner</surname><given-names>E</given-names></name></person-group> (<role>Ed.</role>) <issue-title>Die Fliegen der palaearktischen Region: 5 (7), Lieferung 143.</issue-title><source>E. Schweizerbart, Stuttgart, Germany</source>, <fpage>1</fpage>–<lpage>8</lpage>. <ext-link xlink:href="https://www.zobodat.at/pdf/Fliegen-palaeark-Region_4_1949_0001-0008.pdf" ext-link-type="uri" xlink:type="simple">https://www.zobodat.at/pdf/Fliegen-palaeark-Region_4_1949_0001-0008.pdf</ext-link></mixed-citation></ref><ref id="B114"><mixed-citation xmlns:xlink="http://www.w3.org/1999/xlink" xlink:type="simple"><person-group><name name-style="western"><surname>Nayar</surname><given-names>JL</given-names></name><name name-style="western"><surname>Tandon</surname><given-names>SK</given-names></name></person-group> (<year>1962a</year>) <article-title>A note on the wing venation of <italic><tp:taxon-name><tp:taxon-name-part taxon-name-part-type="genus">Sphracephala</tp:taxon-name-part><tp:taxon-name-part taxon-name-part-type="species">hearseyana</tp:taxon-name-part></tp:taxon-name></italic> Westwood (<tp:taxon-name><tp:taxon-name-part taxon-name-part-type="family">Diopsidae</tp:taxon-name-part></tp:taxon-name>: <tp:taxon-name><tp:taxon-name-part taxon-name-part-type="order">Diptera</tp:taxon-name-part></tp:taxon-name>). Agra University Journal of Research.</article-title><source>Science</source><volume>11</volume>: <fpage>113</fpage>–<lpage>116</lpage>.</mixed-citation></ref><ref id="B115"><mixed-citation xmlns:xlink="http://www.w3.org/1999/xlink" xlink:type="simple"><person-group><name name-style="western"><surname>Nayar</surname><given-names>JL</given-names></name><name name-style="western"><surname>Tandon</surname><given-names>SK</given-names></name></person-group> (<year>1962b</year>) <article-title>External morphology of the head capsule of <italic><tp:taxon-name><tp:taxon-name-part taxon-name-part-type="genus">Sphracephala</tp:taxon-name-part><tp:taxon-name-part taxon-name-part-type="species">hearseiana</tp:taxon-name-part></tp:taxon-name></italic> Westw., (<tp:taxon-name><tp:taxon-name-part taxon-name-part-type="family">Diopsidae</tp:taxon-name-part></tp:taxon-name>: <tp:taxon-name><tp:taxon-name-part taxon-name-part-type="order">Diptera</tp:taxon-name-part></tp:taxon-name>). Agra University Journal of Research.</article-title><source>Science</source><volume>11</volume>: <fpage>131</fpage>–<lpage>138</lpage>.</mixed-citation></ref><ref id="B116"><mixed-citation xmlns:xlink="http://www.w3.org/1999/xlink" xlink:type="simple"><person-group><name name-style="western"><surname>Nayar</surname><given-names>JL</given-names></name><name name-style="western"><surname>Tandon</surname><given-names>SK</given-names></name></person-group> (<year>1963</year>) <article-title>A note on the genitalia of <italic><tp:taxon-name><tp:taxon-name-part taxon-name-part-type="genus">Sphracephala</tp:taxon-name-part><tp:taxon-name-part taxon-name-part-type="species">hearseyana</tp:taxon-name-part></tp:taxon-name></italic> Westwood (<tp:taxon-name><tp:taxon-name-part taxon-name-part-type="family">Diopsidae</tp:taxon-name-part></tp:taxon-name>: <tp:taxon-name><tp:taxon-name-part taxon-name-part-type="order">Diptera</tp:taxon-name-part></tp:taxon-name>). Agra University Journal of Research.</article-title><source>Science</source><volume>12</volume>: <fpage>1</fpage>–<lpage>4</lpage>.</mixed-citation></ref><ref id="B157"><mixed-citation xmlns:xlink="http://www.w3.org/1999/xlink" xlink:type="simple"><person-group><name name-style="western"><surname>Singh</surname><given-names>S</given-names></name><name name-style="western"><surname>Nayar</surname><given-names>JL</given-names></name><name name-style="western"><surname>Tandon</surname><given-names>SK</given-names></name></person-group> (<year>1962</year>) <article-title>External morphology of the thorax of <italic><tp:taxon-name><tp:taxon-name-part taxon-name-part-type="genus">Sphracephala</tp:taxon-name-part><tp:taxon-name-part taxon-name-part-type="species">hearseyana</tp:taxon-name-part></tp:taxon-name></italic> Westw. (<tp:taxon-name><tp:taxon-name-part taxon-name-part-type="family">Diopsidae</tp:taxon-name-part></tp:taxon-name>: <tp:taxon-name><tp:taxon-name-part taxon-name-part-type="order">Diptera</tp:taxon-name-part></tp:taxon-name>). Agra University Journal of Research.</article-title><source>Science</source><volume>11</volume>: <fpage>79</fpage>–<lpage>85</lpage>.</mixed-citation></ref><ref id="B10"><mixed-citation xmlns:xlink="http://www.w3.org/1999/xlink" xlink:type="simple"><person-group><name name-style="western"><surname>Bezzi</surname><given-names>M</given-names></name></person-group> (<year>1922</year>) <article-title>Note sur la présence en Algérie du <italic><tp:taxon-name><tp:taxon-name-part taxon-name-part-type="genus">Sphyracephala</tp:taxon-name-part><tp:taxon-name-part taxon-name-part-type="species">hearseiana</tp:taxon-name-part></tp:taxon-name></italic> Westw. de l’Inde et sur la synonymie de ce Diptère.</article-title><source>Bulletin du Muséum National d’Histoire Naturelle</source><volume>28</volume>: <fpage>69</fpage>–<lpage>72</lpage>. <ext-link xlink:href="https://www.biodiversitylibrary.org/item/137425#page/79/" ext-link-type="uri" xlink:type="simple">https://www.biodiversitylibrary.org/item/137425#page/79/</ext-link></mixed-citation></ref><ref id="B33"><mixed-citation xmlns:xlink="http://www.w3.org/1999/xlink" xlink:type="simple"><person-group><name name-style="western"><surname>Datta</surname><given-names>M</given-names></name><name name-style="western"><surname>Biswas</surname><given-names>M</given-names></name></person-group> (<year>1985</year>) <article-title>Distributional records of stalk-eyed flies (<tp:taxon-name><tp:taxon-name-part taxon-name-part-type="order">Diptera</tp:taxon-name-part></tp:taxon-name>: <tp:taxon-name><tp:taxon-name-part taxon-name-part-type="family">Diopsidae</tp:taxon-name-part></tp:taxon-name>) present in Zoological Survey of India, Calcutta.</article-title><source>Bulletin of the Zoological Survey of India</source><volume>7</volume>(<issue>2–3</issue>): <fpage>219</fpage>–<lpage>223</lpage>.</mixed-citation></ref></ref-list></tp:taxon-treatment>
