# Supplementary material for: ﻿A revision of the four Afrotropical and Palaearctic Sphyracephala Say (Diptera, Diopsidae) with an illustrated overview of the other five Sphyracephala
Source: Zookeys. 2025 Jun 10;1241:1–81. doi: 10.3897/zookeys.1241.151490 (PMC12177517; doi:10.3897/zookeys.1241.151490)
Supplement: XML Treatment for Sphyracephala detrahens [file zookeys.1241.151490-treatment10.xml]

<!DOCTYPE tp:taxon-treatment
  PUBLIC "-//TaxonX//DTD Taxonomic Treatment Publishing DTD v0 20100105//EN" "tax-treatment-NSO.dtd">
<tp:taxon-treatment xmlns:tp="http://www.plazi.org/taxpub"><tp:treatment-meta><kwd-group><label>Taxon classification</label><kwd>
                <named-content content-type="kingdom">Animalia</named-content>
              </kwd><kwd>
                <named-content content-type="order">Diptera</named-content>
              </kwd><kwd>
                <named-content content-type="family">Diopsidae</named-content>
              </kwd></kwd-group><mixed-citation publication-type="journal"><person-group><name><surname>Feijen</surname><given-names>Hans R.</given-names></name><name><surname>Feijen</surname><given-names>Frida A. A.</given-names></name><name><surname>Feijen</surname><given-names>Cobi</given-names></name></person-group><article-title>﻿A revision of the four Afrotropical and Palaearctic <italic><tp:taxon-name><tp:taxon-name-part taxon-name-part-type="genus" reg="Sphyracephala">Sphyracephala</tp:taxon-name-part></tp:taxon-name></italic> Say (<tp:taxon-name><tp:taxon-name-part taxon-name-part-type="order">Diptera</tp:taxon-name-part></tp:taxon-name>, <tp:taxon-name><tp:taxon-name-part taxon-name-part-type="family">Diopsidae</tp:taxon-name-part></tp:taxon-name>) with an illustrated overview of the other five <italic><tp:taxon-name><tp:taxon-name-part taxon-name-part-type="genus" reg="Sphyracephala">Sphyracephala</tp:taxon-name-part></tp:taxon-name></italic></article-title><source>Zookeys</source><day>10</day><month>06</month><year>2025</year><volume>1241</volume><fpage>1</fpage><lpage>81</lpage><pub-id pub-id-type="doi">10.3897/zookeys.1241.151490</pub-id></mixed-citation></tp:treatment-meta><tp:nomenclature><label>﻿</label><tp:taxon-name>
              <object-id xmlns:xlink="http://www.w3.org/1999/xlink" content-type="arpha" xlink:type="simple">6D23E0AA-7D8E-5A79-A676-DC04E972399B</object-id>
              <tp:taxon-name-part taxon-name-part-type="genus" reg="Sphyracephala">Sphyracephala</tp:taxon-name-part>
              <tp:taxon-name-part taxon-name-part-type="species" reg="detrahens">detrahens</tp:taxon-name-part>
            </tp:taxon-name><tp:taxon-authority>Walker, 1860</tp:taxon-authority><xref ref-type="fig" rid="F35">Figs 107</xref><xref ref-type="fig" rid="F36">, 108</xref><xref ref-type="fig" rid="F37">, 109</xref><xref ref-type="fig" rid="F38">, 110–112</xref><xref ref-type="fig" rid="F46">, 134–136</xref><xref ref-type="fig" rid="F47">, 137–141</xref><xref ref-type="table" rid="T2">, Tables 2</xref><xref ref-type="table" rid="T3">, 3</xref><xref ref-type="table" rid="T4">, 4</xref><tp:nomenclature-citation-list><tp:nomenclature-citation><tp:taxon-name>
                  <tp:taxon-name-part taxon-name-part-type="genus" reg="Diopsis">Diopsis</tp:taxon-name-part>
                  <tp:taxon-name-part taxon-name-part-type="species" reg="detrahens">detrahens</tp:taxon-name-part>
                </tp:taxon-name><comment>Walker, 1860: 161. <xref ref-type="bibr" rid="B36">Descamps 1957</xref>: 18; <xref ref-type="bibr" rid="B160">Steyskal 1972</xref>: 8.</comment></tp:nomenclature-citation><tp:nomenclature-citation><tp:taxon-name>
                  <tp:taxon-name-part taxon-name-part-type="genus" reg="Diopsis">Diopsis</tp:taxon-name-part>
                  <tp:taxon-name-part taxon-name-part-type="species" reg="cothurnata">cothurnata</tp:taxon-name-part>
                </tp:taxon-name><comment>Bigot, 1874: 115.</comment></tp:nomenclature-citation><tp:nomenclature-citation><tp:taxon-name>
                  <tp:taxon-name-part taxon-name-part-type="genus" reg="Pseudodiopsis">Pseudodiopsis</tp:taxon-name-part>
                  <tp:taxon-name-part taxon-name-part-type="species" reg="detrahens">detrahens</tp:taxon-name-part>
                </tp:taxon-name><comment>(Walker): <xref ref-type="bibr" rid="B72">Hennig 1965</xref>: 60 (with <tp:taxon-name><tp:taxon-name-part taxon-name-part-type="genus" reg="Pseudodiopsis">P.</tp:taxon-name-part><tp:taxon-name-part taxon-name-part-type="species" reg="cothurnata">cothurnata</tp:taxon-name-part></tp:taxon-name> as junior synonym). <xref ref-type="bibr" rid="B161">Steyskal 1977</xref>: 35 (with <tp:taxon-name><tp:taxon-name-part taxon-name-part-type="genus" reg="Pseudodiopsis">P.</tp:taxon-name-part><tp:taxon-name-part taxon-name-part-type="species" reg="cothurnata">cothurnata</tp:taxon-name-part></tp:taxon-name> as junior synonym).</comment></tp:nomenclature-citation><tp:nomenclature-citation><tp:taxon-name>
                  <tp:taxon-name-part taxon-name-part-type="genus" reg="Pseudodiopsis">Pseudodiopsis</tp:taxon-name-part>
                  <tp:taxon-name-part taxon-name-part-type="species" reg="cothurnata">cothurnata</tp:taxon-name-part>
                </tp:taxon-name><comment>(Walker): Hendel, 1917: 33. <xref ref-type="bibr" rid="B32">Curran 1934</xref>: 495; <xref ref-type="bibr" rid="B105">Malloch 1938</xref>: 437; <xref ref-type="bibr" rid="B153">Shillito 1940</xref>: 150.</comment></tp:nomenclature-citation><tp:nomenclature-citation><tp:taxon-name>
                  <tp:taxon-name-part taxon-name-part-type="genus" reg="Microdiopsis">Microdiopsis</tp:taxon-name-part>
                  <tp:taxon-name-part taxon-name-part-type="species" reg="cothurnata">cothurnata</tp:taxon-name-part>
                </tp:taxon-name><comment>(Walker): Curran, 1934: 359. <xref ref-type="bibr" rid="B32">Curran 1934</xref>: 495 (in the corrections rectified to <tp:taxon-name><tp:taxon-name-part taxon-name-part-type="genus" reg="Pseudodiopsis">Pseudodiopsis</tp:taxon-name-part><tp:taxon-name-part taxon-name-part-type="species" reg="cothurnata">cothurnata</tp:taxon-name-part></tp:taxon-name>); <xref ref-type="bibr" rid="B105">Malloch 1938</xref>: 437; <xref ref-type="bibr" rid="B160">Steyskal 1972</xref>: 12.</comment></tp:nomenclature-citation><tp:nomenclature-citation><tp:taxon-name>
                  <tp:taxon-name-part taxon-name-part-type="genus" reg="Sphyracephala">Sphyracephala</tp:taxon-name-part>
                  <tp:taxon-name-part taxon-name-part-type="species" reg="detrahens">detrahens</tp:taxon-name-part>
                </tp:taxon-name><comment>(Walker): <xref ref-type="bibr" rid="B47">Feijen 1989</xref>: 66. <xref ref-type="bibr" rid="B5">Baker 1999</xref>: 24, fig. 1-2; <xref ref-type="bibr" rid="B110">Meier and Baker 2002</xref>: 326.</comment></tp:nomenclature-citation></tp:nomenclature-citation-list></tp:nomenclature><tp:treatment-sec sec-type="Type series" id="SECID0EGMAM"><title>Type series.</title><p>Indonesia: <bold><italic>holotype</italic></bold> “<italic>Fæm.</italic>” ♀ (head and abdomen lost, Fig. <xref ref-type="fig" rid="F46">136</xref>), Makessar, Celebes, on label Macassar, Celebes, A. R. Wallace, ex coll. Saunders 684 [Makassar, Sulawesi, Indonesia, ~ <named-content xmlns:xlink="http://www.w3.org/1999/xlink" content-type="dwc:verbatimCoordinates" xlink:type="simple"><named-content content-type="geo-json" specific-use="{&#34;type&#34;:&#34;Point&#34;,&#34;coordinates&#34;:[119.450278,-5.208611]}" id="NCID0EYMAM" xlink:type="simple">5°12'31"S, 119°27'1"E</named-content></named-content>, ~ 5 m] (<named-content xmlns:xlink="http://www.w3.org/1999/xlink" content-type="dwc:institutional_code" xlink:title="Natural History Museum, London" xlink:href="http://grbio.org/institution/natural-history-museum-london" xlink:type="simple">NHMUK</named-content>). The type of <italic><tp:taxon-name><tp:taxon-name-part taxon-name-part-type="genus" reg="Diopsis">D.</tp:taxon-name-part><tp:taxon-name-part taxon-name-part-type="species" reg="cothurnata">cothurnata</tp:taxon-name-part></tp:taxon-name></italic> appears lost. Bigot only indicated Célèbes [Sulawesi, Indonesia].</p><fig id="F46" position="float" orientation="portrait"><object-id xmlns:xlink="http://www.w3.org/1999/xlink" content-type="doi" xlink:type="simple">10.3897/zookeys.1241.151490.figures134-136</object-id><object-id xmlns:xlink="http://www.w3.org/1999/xlink" content-type="arpha" xlink:type="simple">A1994390-6261-54F5-AC16-5350BE87FC33</object-id><label>Figures 134–136.</label><caption><p><italic><tp:taxon-name><tp:taxon-name-part taxon-name-part-type="genus" reg="Sphyracephala">Sphyracephala</tp:taxon-name-part><tp:taxon-name-part taxon-name-part-type="species" reg="detrahens">detrahens</tp:taxon-name-part></tp:taxon-name></italic><bold>134</bold> Donggala, Sulawesi, Indonesia (photograph © Ariyo Prasetyo) <bold>135</bold> ♀, Dumoga, Sulawesi, habitus, dorsal view <bold>136</bold> ♀, holotype, Makassar, Sulawesi, dorsolateral view. Scale bar: 1 mm (<bold>135</bold>).</p></caption><graphic xmlns:xlink="http://www.w3.org/1999/xlink" xlink:href="zookeys-1241-001_article-151490__-g046.jpg" position="float" orientation="portrait" xlink:type="simple" id="oo_1349239.jpg"><uri content-type="original_file" xlink:type="simple">https://binary.pensoft.net/fig/1349239</uri></graphic></fig></tp:treatment-sec><tp:treatment-sec sec-type="distribution" id="SECID0EMOAM"><title>Distribution.</title><p>Only Sulawesi can, at present, be considered as the area for <italic><tp:taxon-name><tp:taxon-name-part taxon-name-part-type="genus" reg="Sphyracephala">S.</tp:taxon-name-part><tp:taxon-name-part taxon-name-part-type="species" reg="detrahens">detrahens</tp:taxon-name-part></tp:taxon-name></italic>. <italic><tp:taxon-name><tp:taxon-name-part taxon-name-part-type="genus" reg="Sphyracephala">Sphyracephala</tp:taxon-name-part></tp:taxon-name></italic> specimens from countries as far apart as Malaysia, Japan, and the Solomon Islands have been identified as <italic><tp:taxon-name><tp:taxon-name-part taxon-name-part-type="genus" reg="Sphyracephala">S.</tp:taxon-name-part><tp:taxon-name-part taxon-name-part-type="species" reg="detrahens">detrahens</tp:taxon-name-part></tp:taxon-name></italic>. However, at least part of these identifications appears doubtful and more study of genitalia or molecular studies are required. Although <italic><tp:taxon-name><tp:taxon-name-part taxon-name-part-type="genus" reg="Sphyracephala">S.</tp:taxon-name-part><tp:taxon-name-part taxon-name-part-type="species" reg="detrahens">detrahens</tp:taxon-name-part></tp:taxon-name></italic> and <italic><tp:taxon-name><tp:taxon-name-part taxon-name-part-type="genus" reg="Sphyracephala">S.</tp:taxon-name-part><tp:taxon-name-part taxon-name-part-type="species" reg="cothurnata">cothurnata</tp:taxon-name-part></tp:taxon-name></italic> appear distinct synonyms, it is possible that at least on the small islands near Sulawesi an additional species occurs.</p></tp:treatment-sec><tp:treatment-sec sec-type="Illustrations" id="SECID0EFQAM"><title>Illustrations.</title><p>A set of photographs (Figs <xref ref-type="fig" rid="F46">134</xref>–<xref ref-type="fig" rid="F47">141</xref>) of habitus, head, thorax, wing, fore femur, and abdomen is presented.</p><fig id="F47" position="float" orientation="portrait"><object-id xmlns:xlink="http://www.w3.org/1999/xlink" content-type="doi" xlink:type="simple">10.3897/zookeys.1241.151490.figures137-141</object-id><object-id xmlns:xlink="http://www.w3.org/1999/xlink" content-type="arpha" xlink:type="simple">F2A112EF-3186-5F09-A14E-F2FA1DCC92B7</object-id><label>Figures 137–141.</label><caption><p><italic><tp:taxon-name><tp:taxon-name-part taxon-name-part-type="genus" reg="Sphyracephala">Sphyracephala</tp:taxon-name-part><tp:taxon-name-part taxon-name-part-type="species" reg="detrahens">detrahens</tp:taxon-name-part></tp:taxon-name></italic>, ♀, Dumoga, Sulawesi, Indonesia <bold>137</bold> head, anterior view <bold>138</bold> wing <bold>139</bold> precoxal bridge of prosternum, ventral view <bold>140</bold> fore femur, inner view <bold>141</bold> abdomen, dorsal view. Scale bars: 0.5 mm (<bold>137, 138</bold>); 0.2 mm (<bold>139–141</bold>).</p></caption><graphic xmlns:xlink="http://www.w3.org/1999/xlink" xlink:href="zookeys-1241-001_article-151490__-g047.jpg" position="float" orientation="portrait" xlink:type="simple" id="oo_1349240.jpg"><uri content-type="original_file" xlink:type="simple">https://binary.pensoft.net/fig/1349240</uri></graphic></fig></tp:treatment-sec><tp:treatment-sec><!--Section generated to contain objects referenced in tp:taxon-treatment.--><fig id="F35" position="float" orientation="portrait"><object-id xmlns:xlink="http://www.w3.org/1999/xlink" content-type="doi" xlink:type="simple">10.3897/zookeys.1241.151490.figure107</object-id><object-id xmlns:xlink="http://www.w3.org/1999/xlink" content-type="arpha" xlink:type="simple">55959997-584D-5D97-B96B-3C00E9172F5B</object-id><label>Figure 107.</label><caption><p>Geometric morphometric <abbrev xmlns:xlink="http://www.w3.org/1999/xlink" xlink:title="Principal Components Analysis" id="ABBRID0EQ6EK" xlink:type="simple">PCA</abbrev> analysis of <italic><tp:taxon-name><tp:taxon-name-part taxon-name-part-type="genus" reg="Sphyracephala">Sphyracephala</tp:taxon-name-part></tp:taxon-name></italic> wing venation patterns. Grey dots represent landmarks that were placed with the aid of straight (dotted) lines through other landmarks (white dots). Asterisks indicate wings from paratypes of <italic><tp:taxon-name><tp:taxon-name-part taxon-name-part-type="genus" reg="Sphyracephala">S.</tp:taxon-name-part><tp:taxon-name-part taxon-name-part-type="species" reg="europaea">europaea</tp:taxon-name-part></tp:taxon-name></italic> (junior synonym of <italic><tp:taxon-name><tp:taxon-name-part taxon-name-part-type="genus" reg="Sphyracephala">S.</tp:taxon-name-part><tp:taxon-name-part taxon-name-part-type="species" reg="babadjanidesi">babadjanidesi</tp:taxon-name-part></tp:taxon-name></italic>).</p></caption><graphic xmlns:xlink="http://www.w3.org/1999/xlink" xlink:href="zookeys-1241-001_article-151490__-g035.jpg" position="float" orientation="portrait" xlink:type="simple" id="oo_1349228.jpg"><uri content-type="original_file" xlink:type="simple">https://binary.pensoft.net/fig/1349228</uri></graphic></fig><fig id="F36" position="float" orientation="portrait"><object-id xmlns:xlink="http://www.w3.org/1999/xlink" content-type="doi" xlink:type="simple">10.3897/zookeys.1241.151490.figure108</object-id><object-id xmlns:xlink="http://www.w3.org/1999/xlink" content-type="arpha" xlink:type="simple">EA1673EB-61AD-56CB-977E-54933B7E6F83</object-id><label>Figure 108.</label><caption><p>Hierarchical clustering analysis of principal component scores from the <abbrev xmlns:xlink="http://www.w3.org/1999/xlink" xlink:title="Principal Components Analysis" id="ABBRID0ERFFK" xlink:type="simple">PCA</abbrev> in Fig. <xref ref-type="fig" rid="F35">107</xref>, using the average clustering method. Branch labels indicate the Approximately Unbiased p-value (<abbrev xmlns:xlink="http://www.w3.org/1999/xlink" xlink:title="Approximately Unbiased p-value (%)" id="ABBRID0EZFFK" xlink:type="simple">AU</abbrev>) and Bootstrap Probability (<abbrev xmlns:xlink="http://www.w3.org/1999/xlink" xlink:title="Bootstrap Probability values (%)" id="ABBRID0E4FFK" xlink:type="simple">BP</abbrev>). Asterisks indicate wings from paratypes of <italic><tp:taxon-name><tp:taxon-name-part taxon-name-part-type="genus" reg="Sphyracephala">S.</tp:taxon-name-part><tp:taxon-name-part taxon-name-part-type="species" reg="europaea">europaea</tp:taxon-name-part></tp:taxon-name></italic> (junior synonym of <italic><tp:taxon-name><tp:taxon-name-part taxon-name-part-type="genus" reg="Sphyracephala">S.</tp:taxon-name-part><tp:taxon-name-part taxon-name-part-type="species" reg="babadjanidesi">babadjanidesi</tp:taxon-name-part></tp:taxon-name></italic>).</p></caption><graphic xmlns:xlink="http://www.w3.org/1999/xlink" xlink:href="zookeys-1241-001_article-151490__-g036.jpg" position="float" orientation="portrait" xlink:type="simple" id="oo_1349229.jpg"><uri content-type="original_file" xlink:type="simple">https://binary.pensoft.net/fig/1349229</uri></graphic></fig><fig id="F37" position="float" orientation="portrait"><object-id xmlns:xlink="http://www.w3.org/1999/xlink" content-type="doi" xlink:type="simple">10.3897/zookeys.1241.151490.figure109</object-id><object-id xmlns:xlink="http://www.w3.org/1999/xlink" content-type="arpha" xlink:type="simple">59DB36E6-BA43-55A7-A05B-318D1EB771E0</object-id><label>Figure 109.</label><caption><p>Hierarchical clustering analysis of principal component scores from the <abbrev xmlns:xlink="http://www.w3.org/1999/xlink" xlink:title="Principal Components Analysis" id="ABBRID0EEHFK" xlink:type="simple">PCA</abbrev> in Fig. <xref ref-type="fig" rid="F35">107</xref>, using the complete clustering method. Branch labels indicate the Approximately Unbiased p-value (<abbrev xmlns:xlink="http://www.w3.org/1999/xlink" xlink:title="Approximately Unbiased p-value (%)" id="ABBRID0EMHFK" xlink:type="simple">AU</abbrev>) and Bootstrap Probability (<abbrev xmlns:xlink="http://www.w3.org/1999/xlink" xlink:title="Bootstrap Probability values (%)" id="ABBRID0EQHFK" xlink:type="simple">BP</abbrev>). Asterisks indicate wings from paratypes of <italic><tp:taxon-name><tp:taxon-name-part taxon-name-part-type="genus" reg="Sphyracephala">S.</tp:taxon-name-part><tp:taxon-name-part taxon-name-part-type="species" reg="europaea">europaea</tp:taxon-name-part></tp:taxon-name></italic> (junior synonym of <italic><tp:taxon-name><tp:taxon-name-part taxon-name-part-type="genus" reg="Sphyracephala">S.</tp:taxon-name-part><tp:taxon-name-part taxon-name-part-type="species" reg="babadjanidesi">babadjanidesi</tp:taxon-name-part></tp:taxon-name></italic>).</p></caption><graphic xmlns:xlink="http://www.w3.org/1999/xlink" xlink:href="zookeys-1241-001_article-151490__-g037.jpg" position="float" orientation="portrait" xlink:type="simple" id="oo_1349230.jpg"><uri content-type="original_file" xlink:type="simple">https://binary.pensoft.net/fig/1349230</uri></graphic></fig><fig id="F38" position="float" orientation="portrait"><object-id xmlns:xlink="http://www.w3.org/1999/xlink" content-type="doi" xlink:type="simple">10.3897/zookeys.1241.151490.figures110-112</object-id><object-id xmlns:xlink="http://www.w3.org/1999/xlink" content-type="arpha" xlink:type="simple">25375647-7BAD-597C-BF9A-5C5813E742BC</object-id><label>Figures 110–112.</label><caption><p><bold>110</bold> Cladogram of <italic><tp:taxon-name><tp:taxon-name-part taxon-name-part-type="genus" reg="Sphyracephala">Sphyracephala</tp:taxon-name-part></tp:taxon-name></italic> species groups according to <xref ref-type="bibr" rid="B47">Feijen (1989)</xref><bold>111</bold> preferred maximum likelihood phylogeny of the <tp:taxon-name><tp:taxon-name-part taxon-name-part-type="subfamily">Sphyracephalinae</tp:taxon-name-part></tp:taxon-name>, based on molecular analysis (<xref ref-type="bibr" rid="B80">Jackson 2019</xref>, supplemental figure 1, in slightly adapted form). Numbers at nodes represent Ultrafast Bootstrap supports <bold>112</bold> revised cladogram of <italic><tp:taxon-name><tp:taxon-name-part taxon-name-part-type="genus" reg="Sphyracephala">Sphyracephala</tp:taxon-name-part></tp:taxon-name></italic> species groups.</p></caption><graphic xmlns:xlink="http://www.w3.org/1999/xlink" xlink:href="zookeys-1241-001_article-151490__-g038.jpg" position="float" orientation="portrait" xlink:type="simple" id="oo_1349231.jpg"><uri content-type="original_file" xlink:type="simple">https://binary.pensoft.net/fig/1349231</uri></graphic></fig><table-wrap id="T2" position="float" orientation="portrait"><label>Table 2.</label><caption><p>Quantitative characters for <italic><tp:taxon-name><tp:taxon-name-part taxon-name-part-type="genus" reg="Sphyracephala">Sphyracephala</tp:taxon-name-part></tp:taxon-name></italic> species: ratio eye span/ body length and allometric line for eye span on body length, length/width ratio of fore femur. Species are arranged in species groups and subtaxa.</p></caption><table id="TID0EZNCK" rules="all"><tbody><tr><th rowspan="2" colspan="1">
                    <italic>
                      <tp:taxon-name><tp:taxon-name-part taxon-name-part-type="genus" reg="Sphyracephala">Sphyracephala</tp:taxon-name-part></tp:taxon-name>
                    </italic>
                  </th><th rowspan="2" colspan="1"/><th rowspan="1" colspan="1">span/body</th><th rowspan="1" colspan="2">allometric line</th><th rowspan="2" colspan="1">
                    <italic>n</italic>
                  </th><th rowspan="1" colspan="2">fore femur</th><th rowspan="2" colspan="1">
                    <italic>n</italic>
                  </th></tr><tr><th rowspan="1" colspan="1">ratio</th><th rowspan="1" colspan="1">slope</th><th rowspan="1" colspan="1">dimorphism</th><th rowspan="1" colspan="1"><abbrev xmlns:xlink="http://www.w3.org/1999/xlink" xlink:title="(ratio) length/width" id="ABBRID0ETCAI" xlink:type="simple">l/w</abbrev> ratio</th><th rowspan="1" colspan="1">range</th></tr><tr><td rowspan="2" colspan="1" style="background: #d5d6d8">
                    <italic>
                      <tp:taxon-name><tp:taxon-name-part taxon-name-part-type="genus" reg="Sphyracephala">S.</tp:taxon-name-part><tp:taxon-name-part taxon-name-part-type="species" reg="brevicornis">brevicornis</tp:taxon-name-part></tp:taxon-name>
                    </italic>
                  </td><td rowspan="1" colspan="1" style="background: #d5d6d8">♀</td><td rowspan="1" colspan="1" style="background: #d5d6d8">0.43 ± 0.00</td><td rowspan="1" colspan="1" style="background: #d5d6d8">0.30 ± 0.01</td><td rowspan="1" colspan="1" style="background: #d5d6d8">0.04</td><td rowspan="1" colspan="1" style="background: #d5d6d8">203</td><td rowspan="1" colspan="1" style="background: #d5d6d8">2.67 ± 0.02</td><td rowspan="1" colspan="1" style="background: #d5d6d8">2.62–2.72</td><td rowspan="1" colspan="1" style="background: #d5d6d8">6</td></tr><tr><td rowspan="1" colspan="1" style="background: #d5d6d8">♂</td><td rowspan="1" colspan="1" style="background: #d5d6d8">0.44 ± 0.00</td><td rowspan="1" colspan="1" style="background: #d5d6d8">0.34 ± 0.02</td><td rowspan="1" colspan="1" style="background: #d5d6d8"/><td rowspan="1" colspan="1" style="background: #d5d6d8">131</td><td rowspan="1" colspan="1" style="background: #d5d6d8">2.65 ± 0.06</td><td rowspan="1" colspan="1" style="background: #d5d6d8">2.59–2.71</td><td rowspan="1" colspan="1" style="background: #d5d6d8">2</td></tr><tr><td rowspan="2" colspan="1" style="background: #d5d6d8">
                    <italic>
                      <tp:taxon-name><tp:taxon-name-part taxon-name-part-type="genus" reg="Sphyracephala">S.</tp:taxon-name-part><tp:taxon-name-part taxon-name-part-type="species" reg="subbifasciata">subbifasciata</tp:taxon-name-part></tp:taxon-name>
                    </italic>
                  </td><td rowspan="1" colspan="1" style="background: #d5d6d8">♀</td><td rowspan="1" colspan="1" style="background: #d5d6d8">0.41 ± 0.00</td><td rowspan="1" colspan="1" style="background: #d5d6d8">0.27 ± 0.04</td><td rowspan="1" colspan="1" style="background: #d5d6d8">0.01</td><td rowspan="1" colspan="1" style="background: #d5d6d8">32</td><td rowspan="1" colspan="1" style="background: #d5d6d8">2.43</td><td rowspan="1" colspan="1" style="background: #d5d6d8">–</td><td rowspan="1" colspan="1" style="background: #d5d6d8">1</td></tr><tr><td rowspan="1" colspan="1" style="background: #d5d6d8">♂</td><td rowspan="1" colspan="1" style="background: #d5d6d8">0.43 ± 0.00</td><td rowspan="1" colspan="1" style="background: #d5d6d8">0.28 ± 0.07</td><td rowspan="1" colspan="1" style="background: #d5d6d8"/><td rowspan="1" colspan="1" style="background: #d5d6d8">16</td><td rowspan="1" colspan="1" style="background: #d5d6d8">2.43</td><td rowspan="1" colspan="1" style="background: #d5d6d8">–</td><td rowspan="1" colspan="1" style="background: #d5d6d8">1</td></tr><tr><td rowspan="2" colspan="1" style="background: #d5d6d8">
                    <italic>
                      <tp:taxon-name><tp:taxon-name-part taxon-name-part-type="genus" reg="Sphyracephala">S.</tp:taxon-name-part><tp:taxon-name-part taxon-name-part-type="species" reg="nigrimana">nigrimana</tp:taxon-name-part></tp:taxon-name>
                    </italic>
                  </td><td rowspan="1" colspan="1" style="background: #d5d6d8">♀</td><td rowspan="1" colspan="1" style="background: #d5d6d8">0.38</td><td rowspan="1" colspan="1" style="background: #d5d6d8"/><td rowspan="1" colspan="1" style="background: #d5d6d8"/><td rowspan="1" colspan="1" style="background: #d5d6d8">1</td><td rowspan="1" colspan="1" style="background: #d5d6d8">2.86</td><td rowspan="1" colspan="1" style="background: #d5d6d8">–</td><td rowspan="1" colspan="1" style="background: #d5d6d8">1</td></tr><tr><td rowspan="1" colspan="1" style="background: #d5d6d8">♂</td><td rowspan="1" colspan="1" style="background: #d5d6d8">0.40</td><td rowspan="1" colspan="1" style="background: #d5d6d8"/><td rowspan="1" colspan="1" style="background: #d5d6d8"/><td rowspan="1" colspan="1" style="background: #d5d6d8">1</td><td rowspan="1" colspan="1" style="background: #d5d6d8">2.73</td><td rowspan="1" colspan="1" style="background: #d5d6d8">–</td><td rowspan="1" colspan="1" style="background: #d5d6d8">1</td></tr><tr><td rowspan="2" colspan="1">
                    <italic>
                      <tp:taxon-name><tp:taxon-name-part taxon-name-part-type="genus" reg="Sphyracephala">S.</tp:taxon-name-part><tp:taxon-name-part taxon-name-part-type="species" reg="babadjanidesi">babadjanidesi</tp:taxon-name-part></tp:taxon-name>
                    </italic>
                  </td><td rowspan="1" colspan="1">♀</td><td rowspan="1" colspan="1">0.52 ± 0.03</td><td rowspan="1" colspan="1">0.54 ± 0.03</td><td rowspan="1" colspan="1">0.39</td><td rowspan="1" colspan="1">38</td><td rowspan="1" colspan="1">2.74 ± 0.03</td><td rowspan="1" colspan="1">2.69–2.80</td><td rowspan="1" colspan="1">3</td></tr><tr><td rowspan="1" colspan="1">♂</td><td rowspan="1" colspan="1">0.60 ± 0.05</td><td rowspan="1" colspan="1">0.93 ± 0.06</td><td rowspan="1" colspan="1"/><td rowspan="1" colspan="1">41</td><td rowspan="1" colspan="1">2.82 ± 0.02</td><td rowspan="1" colspan="1">2.79–2.85</td><td rowspan="1" colspan="1">3</td></tr><tr><td rowspan="2" colspan="1">
                    <italic>
                      <tp:taxon-name><tp:taxon-name-part taxon-name-part-type="genus" reg="Sphyracephala">S.</tp:taxon-name-part><tp:taxon-name-part taxon-name-part-type="species" reg="munroi">munroi</tp:taxon-name-part></tp:taxon-name>
                    </italic>
                  </td><td rowspan="1" colspan="1">♀</td><td rowspan="1" colspan="1">0.61 ± 0.00</td><td rowspan="1" colspan="1">0.74 ± 0.03</td><td rowspan="1" colspan="1">0.33</td><td rowspan="1" colspan="1">40</td><td rowspan="1" colspan="1">3.63 ± 0.06</td><td rowspan="1" colspan="1">3.36–3.90</td><td rowspan="1" colspan="1">10</td></tr><tr><td rowspan="1" colspan="1">♂</td><td rowspan="1" colspan="1">0.67 ± 0.00</td><td rowspan="1" colspan="1">1.07 ± 0.06</td><td rowspan="1" colspan="1"/><td rowspan="1" colspan="1">40</td><td rowspan="1" colspan="1">3.63 ± 0.03</td><td rowspan="1" colspan="1">3.50–3.83</td><td rowspan="1" colspan="1">10</td></tr><tr><td rowspan="2" colspan="1" style="background: #d5d6d8">
                    <italic>
                      <tp:taxon-name><tp:taxon-name-part taxon-name-part-type="genus" reg="Sphyracephala">S.</tp:taxon-name-part><tp:taxon-name-part taxon-name-part-type="species" reg="hearseiana">hearseiana</tp:taxon-name-part></tp:taxon-name>
                    </italic>
                  </td><td rowspan="1" colspan="1" style="background: #d5d6d8">♀</td><td rowspan="1" colspan="1" style="background: #d5d6d8">0.51 ± 0.00</td><td rowspan="1" colspan="1" style="background: #d5d6d8">0.51 ± 0.02</td><td rowspan="1" colspan="1" style="background: #d5d6d8">0.05</td><td rowspan="1" colspan="1" style="background: #d5d6d8">15</td><td rowspan="1" colspan="1" style="background: #d5d6d8">2.44 ± 0.02</td><td rowspan="1" colspan="1" style="background: #d5d6d8">2.30–2.55</td><td rowspan="1" colspan="1" style="background: #d5d6d8">15</td></tr><tr><td rowspan="1" colspan="1" style="background: #d5d6d8">♂</td><td rowspan="1" colspan="1" style="background: #d5d6d8">0.53 ± 0.00</td><td rowspan="1" colspan="1" style="background: #d5d6d8">0.56 ± 0.03</td><td rowspan="1" colspan="1" style="background: #d5d6d8"/><td rowspan="1" colspan="1" style="background: #d5d6d8">15</td><td rowspan="1" colspan="1" style="background: #d5d6d8">2.48 ± 0.02</td><td rowspan="1" colspan="1" style="background: #d5d6d8">2.37–2.60</td><td rowspan="1" colspan="1" style="background: #d5d6d8">15</td></tr><tr><td rowspan="2" colspan="1" style="background: #d5d6d8">
                    <italic>
                      <tp:taxon-name><tp:taxon-name-part taxon-name-part-type="genus" reg="Sphyracephala">S.</tp:taxon-name-part><tp:taxon-name-part taxon-name-part-type="species" reg="beccarii">beccarii</tp:taxon-name-part></tp:taxon-name>
                    </italic>
                  </td><td rowspan="1" colspan="1" style="background: #d5d6d8">♀</td><td rowspan="1" colspan="1" style="background: #d5d6d8">0.49 ± 0.00</td><td rowspan="1" colspan="1" style="background: #d5d6d8">0.49 ± 0.02</td><td rowspan="1" colspan="1" style="background: #d5d6d8">0.07</td><td rowspan="1" colspan="1" style="background: #d5d6d8">40</td><td rowspan="1" colspan="1" style="background: #d5d6d8">2.48 ± 0.02</td><td rowspan="1" colspan="1" style="background: #d5d6d8">2.40–2.61</td><td rowspan="1" colspan="1" style="background: #d5d6d8">10</td></tr><tr><td rowspan="1" colspan="1" style="background: #d5d6d8">♂</td><td rowspan="1" colspan="1" style="background: #d5d6d8">0.53 ± 0.00</td><td rowspan="1" colspan="1" style="background: #d5d6d8">0.56 ± 0.03</td><td rowspan="1" colspan="1" style="background: #d5d6d8"/><td rowspan="1" colspan="1" style="background: #d5d6d8">40</td><td rowspan="1" colspan="1" style="background: #d5d6d8">2.53 ± 0.03</td><td rowspan="1" colspan="1" style="background: #d5d6d8">2.42–2.80</td><td rowspan="1" colspan="1" style="background: #d5d6d8">15</td></tr><tr><td rowspan="1" colspan="1">
                    <italic>
                      <tp:taxon-name><tp:taxon-name-part taxon-name-part-type="genus" reg="Sphyracephala">S.</tp:taxon-name-part><tp:taxon-name-part taxon-name-part-type="species" reg="detrahens">detrahens</tp:taxon-name-part></tp:taxon-name>
                    </italic>
                  </td><td rowspan="1" colspan="1">♂</td><td rowspan="1" colspan="1">0.63</td><td rowspan="1" colspan="1"/><td rowspan="1" colspan="1"/><td rowspan="1" colspan="1">1</td><td rowspan="1" colspan="1">3.06</td><td rowspan="1" colspan="1">–</td><td rowspan="1" colspan="1">1</td></tr><tr><td rowspan="2" colspan="1">
                    <italic>
                      <tp:taxon-name><tp:taxon-name-part taxon-name-part-type="genus" reg="Sphyracephala">S.</tp:taxon-name-part><tp:taxon-name-part taxon-name-part-type="species" reg="bipunctipennis">bipunctipennis</tp:taxon-name-part></tp:taxon-name>
                    </italic>
                  </td><td rowspan="1" colspan="1">♀</td><td rowspan="1" colspan="1">0.49 ± 0.01</td><td rowspan="1" colspan="1">0.58 ± 0.15</td><td rowspan="1" colspan="1"/><td rowspan="1" colspan="1">4</td><td rowspan="1" colspan="1">3.46 ± 0.03</td><td rowspan="1" colspan="1">3.43–3.54</td><td rowspan="1" colspan="1">4</td></tr><tr><td rowspan="1" colspan="1">♂</td><td rowspan="1" colspan="1">0.62</td><td rowspan="1" colspan="1"/><td rowspan="1" colspan="1"/><td rowspan="1" colspan="1">1</td><td rowspan="1" colspan="1">3.49 ± 0.13</td><td rowspan="1" colspan="1">3.36–3.62</td><td rowspan="1" colspan="1">2</td></tr><tr><td rowspan="2" colspan="1"><tp:taxon-name><tp:taxon-name-part taxon-name-part-type="genus" reg="Sphyracephala">S.</tp:taxon-name-part><tp:taxon-name-part taxon-name-part-type="uncertainty-rank">nr</tp:taxon-name-part><tp:taxon-name-part taxon-name-part-type="species" reg="detrahens">detrahens</tp:taxon-name-part></tp:taxon-name>, Solomon Islands</td><td rowspan="1" colspan="1">♀</td><td rowspan="1" colspan="1">0.73 ± 0.01</td><td rowspan="1" colspan="1">0.97 ± 0.07</td><td rowspan="1" colspan="1">0.67</td><td rowspan="1" colspan="1">14</td><td rowspan="1" colspan="1">3.11 ± 0.06</td><td rowspan="1" colspan="1">2.81–3.36</td><td rowspan="1" colspan="1">9</td></tr><tr><td rowspan="1" colspan="1">♂</td><td rowspan="1" colspan="1">0.78 ± 0.01</td><td rowspan="1" colspan="1">1.63 ± 0.07</td><td rowspan="1" colspan="1"/><td rowspan="1" colspan="1">20</td><td rowspan="1" colspan="1">3.11 ± 0.03</td><td rowspan="1" colspan="1">2.96–3.23</td><td rowspan="1" colspan="1">10</td></tr><tr><td rowspan="2" colspan="1"><tp:taxon-name><tp:taxon-name-part taxon-name-part-type="genus" reg="Sphyracephala">S.</tp:taxon-name-part><tp:taxon-name-part taxon-name-part-type="uncertainty-rank">nr</tp:taxon-name-part><tp:taxon-name-part taxon-name-part-type="species" reg="detrahens">detrahens</tp:taxon-name-part></tp:taxon-name>, Japan</td><td rowspan="1" colspan="1">♀</td><td rowspan="1" colspan="1">0.73 ± 0.01</td><td rowspan="1" colspan="1">1.03 ± 0.06</td><td rowspan="1" colspan="1"/><td rowspan="1" colspan="1">6</td><td rowspan="1" colspan="1">3.19 ± 0.01</td><td rowspan="1" colspan="1">3.15–3.20</td><td rowspan="1" colspan="1">6</td></tr><tr><td rowspan="1" colspan="1">♂</td><td rowspan="1" colspan="1">0.78 ± 0.02</td><td rowspan="1" colspan="1">1.40 ± 0.11</td><td rowspan="1" colspan="1"/><td rowspan="1" colspan="1">4</td><td rowspan="1" colspan="1">3.25 ± 0.02</td><td rowspan="1" colspan="1">3.20–3.29</td><td rowspan="1" colspan="1">4</td></tr></tbody></table></table-wrap><table-wrap id="T3" position="float" orientation="portrait"><label>Table 3.</label><caption><p>Quantitative characters for <italic><tp:taxon-name><tp:taxon-name-part taxon-name-part-type="genus" reg="Sphyracephala">Sphyracephala</tp:taxon-name-part></tp:taxon-name></italic> species: ratio scutellar spine/scutellar length and ratio apical seta/ scutellar spine. Species are arranged in species groups and subtaxa.</p></caption><table id="TID0E4MDK" rules="all"><tbody><tr><th rowspan="2" colspan="1">
                    <italic>
                      <tp:taxon-name><tp:taxon-name-part taxon-name-part-type="genus" reg="Sphyracephala">Sphyracephala</tp:taxon-name-part></tp:taxon-name>
                    </italic>
                  </th><th rowspan="2" colspan="1"/><th rowspan="1" colspan="1">scutellar spine/scutellum</th><th rowspan="2" colspan="1">
                    <italic>n</italic>
                  </th><th rowspan="1" colspan="1">apical seta/scutellar spine</th><th rowspan="2" colspan="1">
                    <italic>n</italic>
                  </th></tr><tr><th rowspan="1" colspan="1">ratio</th><th rowspan="1" colspan="1">ratio</th></tr><tr><td rowspan="2" colspan="1" style="background: #d5d6d8">
                    <italic>
                      <tp:taxon-name><tp:taxon-name-part taxon-name-part-type="genus" reg="Sphyracephala">S.</tp:taxon-name-part><tp:taxon-name-part taxon-name-part-type="species" reg="brevicornis">brevicornis</tp:taxon-name-part></tp:taxon-name>
                    </italic>
                  </td><td rowspan="1" colspan="1" style="background: #d5d6d8">♀</td><td rowspan="1" colspan="1" style="background: #d5d6d8">0.65 ± 0.03</td><td rowspan="1" colspan="1" style="background: #d5d6d8">6</td><td rowspan="1" colspan="1" style="background: #d5d6d8">2.82 ± 0.06</td><td rowspan="1" colspan="1" style="background: #d5d6d8">6</td></tr><tr><td rowspan="1" colspan="1" style="background: #d5d6d8">♂</td><td rowspan="1" colspan="1" style="background: #d5d6d8">0.64 ± 0.00</td><td rowspan="1" colspan="1" style="background: #d5d6d8">2</td><td rowspan="1" colspan="1" style="background: #d5d6d8">3.00</td><td rowspan="1" colspan="1" style="background: #d5d6d8">1</td></tr><tr><td rowspan="2" colspan="1" style="background: #d5d6d8">
                    <italic>
                      <tp:taxon-name><tp:taxon-name-part taxon-name-part-type="genus" reg="Sphyracephala">S.</tp:taxon-name-part><tp:taxon-name-part taxon-name-part-type="species" reg="subbifasciata">subbifasciata</tp:taxon-name-part></tp:taxon-name>
                    </italic>
                  </td><td rowspan="1" colspan="1" style="background: #d5d6d8">♀</td><td rowspan="1" colspan="1" style="background: #d5d6d8">0.54</td><td rowspan="1" colspan="1" style="background: #d5d6d8">1</td><td rowspan="1" colspan="1" style="background: #d5d6d8">3.86</td><td rowspan="1" colspan="1" style="background: #d5d6d8">1</td></tr><tr><td rowspan="1" colspan="1" style="background: #d5d6d8">♂</td><td rowspan="1" colspan="1" style="background: #d5d6d8">0.54</td><td rowspan="1" colspan="1" style="background: #d5d6d8">1</td><td rowspan="1" colspan="1" style="background: #d5d6d8">3.86</td><td rowspan="1" colspan="1" style="background: #d5d6d8">1</td></tr><tr><td rowspan="2" colspan="1" style="background: #d5d6d8">
                    <italic>
                      <tp:taxon-name><tp:taxon-name-part taxon-name-part-type="genus" reg="Sphyracephala">S.</tp:taxon-name-part><tp:taxon-name-part taxon-name-part-type="species" reg="nigrimana">nigrimana</tp:taxon-name-part></tp:taxon-name>
                    </italic>
                  </td><td rowspan="1" colspan="1" style="background: #d5d6d8">♀</td><td rowspan="1" colspan="1" style="background: #d5d6d8">0.75</td><td rowspan="1" colspan="1" style="background: #d5d6d8">1</td><td rowspan="1" colspan="1" style="background: #d5d6d8">3.22</td><td rowspan="1" colspan="1" style="background: #d5d6d8">1</td></tr><tr><td rowspan="1" colspan="1" style="background: #d5d6d8">♂</td><td rowspan="1" colspan="1" style="background: #d5d6d8">0.65</td><td rowspan="1" colspan="1" style="background: #d5d6d8">1</td><td rowspan="1" colspan="1" style="background: #d5d6d8">2.82</td><td rowspan="1" colspan="1" style="background: #d5d6d8">1</td></tr><tr><td rowspan="2" colspan="1">
                    <italic>
                      <tp:taxon-name><tp:taxon-name-part taxon-name-part-type="genus" reg="Sphyracephala">S.</tp:taxon-name-part><tp:taxon-name-part taxon-name-part-type="species" reg="babadjanidesi">babadjanidesi</tp:taxon-name-part></tp:taxon-name>
                    </italic>
                  </td><td rowspan="1" colspan="1">♀</td><td rowspan="1" colspan="1">0.43 ± 0.01</td><td rowspan="1" colspan="1">28</td><td rowspan="1" colspan="1">5.36 ± 0.13</td><td rowspan="1" colspan="1">20</td></tr><tr><td rowspan="1" colspan="1">♂</td><td rowspan="1" colspan="1">0.41 ± 0.01</td><td rowspan="1" colspan="1">40</td><td rowspan="1" colspan="1">5.50 ± 0.09</td><td rowspan="1" colspan="1">35</td></tr><tr><td rowspan="2" colspan="1">
                    <italic>
                      <tp:taxon-name><tp:taxon-name-part taxon-name-part-type="genus" reg="Sphyracephala">S.</tp:taxon-name-part><tp:taxon-name-part taxon-name-part-type="species" reg="munroi">munroi</tp:taxon-name-part></tp:taxon-name>
                    </italic>
                  </td><td rowspan="1" colspan="1">♀</td><td rowspan="1" colspan="1">0.43 ± 0.01</td><td rowspan="1" colspan="1">10</td><td rowspan="1" colspan="1">6.10 ± 0.22</td><td rowspan="1" colspan="1">10</td></tr><tr><td rowspan="1" colspan="1">♂</td><td rowspan="1" colspan="1">0.44 ± 0.01</td><td rowspan="1" colspan="1">10</td><td rowspan="1" colspan="1">6.11 ± 0.11</td><td rowspan="1" colspan="1">9</td></tr><tr><td rowspan="2" colspan="1" style="background: #d5d6d8">
                    <italic>
                      <tp:taxon-name><tp:taxon-name-part taxon-name-part-type="genus" reg="Sphyracephala">S.</tp:taxon-name-part><tp:taxon-name-part taxon-name-part-type="species" reg="hearseiana">hearseiana</tp:taxon-name-part></tp:taxon-name>
                    </italic>
                  </td><td rowspan="1" colspan="1" style="background: #d5d6d8">♀</td><td rowspan="1" colspan="1" style="background: #d5d6d8">0.56 ± 0.01</td><td rowspan="1" colspan="1" style="background: #d5d6d8">12</td><td rowspan="1" colspan="1" style="background: #d5d6d8">3.60 ± 0.09</td><td rowspan="1" colspan="1" style="background: #d5d6d8">9</td></tr><tr><td rowspan="1" colspan="1" style="background: #d5d6d8">♂</td><td rowspan="1" colspan="1" style="background: #d5d6d8">0.55 ± 0.01</td><td rowspan="1" colspan="1" style="background: #d5d6d8">10</td><td rowspan="1" colspan="1" style="background: #d5d6d8">3.71 ± 0.12</td><td rowspan="1" colspan="1" style="background: #d5d6d8">7</td></tr><tr><td rowspan="2" colspan="1" style="background: #d5d6d8">
                    <italic>
                      <tp:taxon-name><tp:taxon-name-part taxon-name-part-type="genus" reg="Sphyracephala">S.</tp:taxon-name-part><tp:taxon-name-part taxon-name-part-type="species" reg="beccarii">beccarii</tp:taxon-name-part></tp:taxon-name>
                    </italic>
                  </td><td rowspan="1" colspan="1" style="background: #d5d6d8">♀</td><td rowspan="1" colspan="1" style="background: #d5d6d8">0.48 ± 0.01</td><td rowspan="1" colspan="1" style="background: #d5d6d8">15</td><td rowspan="1" colspan="1" style="background: #d5d6d8">3.91 ± 0.10</td><td rowspan="1" colspan="1" style="background: #d5d6d8">15</td></tr><tr><td rowspan="1" colspan="1" style="background: #d5d6d8">♂</td><td rowspan="1" colspan="1" style="background: #d5d6d8">0.53 ± 0.01</td><td rowspan="1" colspan="1" style="background: #d5d6d8">10</td><td rowspan="1" colspan="1" style="background: #d5d6d8">3.85 ± 0.11</td><td rowspan="1" colspan="1" style="background: #d5d6d8">10</td></tr><tr><td rowspan="2" colspan="1">
                    <italic>
                      <tp:taxon-name><tp:taxon-name-part taxon-name-part-type="genus" reg="Sphyracephala">S.</tp:taxon-name-part><tp:taxon-name-part taxon-name-part-type="species" reg="detrahens">detrahens</tp:taxon-name-part></tp:taxon-name>
                    </italic>
                  </td><td rowspan="1" colspan="1">♀</td><td rowspan="1" colspan="1">0.88</td><td rowspan="1" colspan="1">1</td><td rowspan="1" colspan="1">2.93</td><td rowspan="1" colspan="1">1</td></tr><tr><td rowspan="1" colspan="1">♂</td><td rowspan="1" colspan="1">1.10 ± 0.26</td><td rowspan="1" colspan="1">2*</td><td rowspan="1" colspan="1">2.64</td><td rowspan="1" colspan="1">1</td></tr><tr><td rowspan="2" colspan="1">
                    <italic>
                      <tp:taxon-name><tp:taxon-name-part taxon-name-part-type="genus" reg="Sphyracephala">S.</tp:taxon-name-part><tp:taxon-name-part taxon-name-part-type="species" reg="bipunctipennis">bipunctipennis</tp:taxon-name-part></tp:taxon-name>
                    </italic>
                  </td><td rowspan="1" colspan="1">♀</td><td rowspan="1" colspan="1">1.02 ± 0.02</td><td rowspan="1" colspan="1">4</td><td rowspan="1" colspan="1">2.50 ± 0.02</td><td rowspan="1" colspan="1">4</td></tr><tr><td rowspan="1" colspan="1">♂</td><td rowspan="1" colspan="1">1.12</td><td rowspan="1" colspan="1">1</td><td rowspan="1" colspan="1"/><td rowspan="1" colspan="1"/></tr><tr><td rowspan="2" colspan="1"><tp:taxon-name><tp:taxon-name-part taxon-name-part-type="genus" reg="Sphyracephala">S.</tp:taxon-name-part><tp:taxon-name-part taxon-name-part-type="uncertainty-rank">nr</tp:taxon-name-part><tp:taxon-name-part taxon-name-part-type="species" reg="detrahens">detrahens</tp:taxon-name-part></tp:taxon-name> Solomon Islands</td><td rowspan="1" colspan="1">♀</td><td rowspan="1" colspan="1">0.98 ± 0.02</td><td rowspan="1" colspan="1">10</td><td rowspan="1" colspan="1">2.85 ± 0.10</td><td rowspan="1" colspan="1">6</td></tr><tr><td rowspan="1" colspan="1">♂</td><td rowspan="1" colspan="1">0.97 ± 0.02</td><td rowspan="1" colspan="1">10</td><td rowspan="1" colspan="1">2.94 ± 0.10</td><td rowspan="1" colspan="1">6</td></tr><tr><td rowspan="2" colspan="1"><tp:taxon-name><tp:taxon-name-part taxon-name-part-type="genus" reg="Sphyracephala">S.</tp:taxon-name-part><tp:taxon-name-part taxon-name-part-type="uncertainty-rank">nr</tp:taxon-name-part><tp:taxon-name-part taxon-name-part-type="species" reg="detrahens">detrahens</tp:taxon-name-part></tp:taxon-name> Japan</td><td rowspan="1" colspan="1">♀</td><td rowspan="1" colspan="1">0.90 ± 0.01</td><td rowspan="1" colspan="1">6</td><td rowspan="1" colspan="1">2.38 ± 0.08</td><td rowspan="1" colspan="1">2</td></tr><tr><td rowspan="1" colspan="1">♂</td><td rowspan="1" colspan="1">0.85 ± 0.04</td><td rowspan="1" colspan="1">4</td><td rowspan="1" colspan="1">2.86 ± 0.14</td><td rowspan="1" colspan="1">4</td></tr></tbody></table><table-wrap-foot><fn><p>* Both from Sulawesi, but perhaps not conspecific.</p></fn></table-wrap-foot></table-wrap><table-wrap id="T4" position="float" orientation="portrait"><label>Table 4.</label><caption><p>Sex ratios in <italic><tp:taxon-name><tp:taxon-name-part taxon-name-part-type="genus" reg="Sphyracephala">Sphyracephala</tp:taxon-name-part></tp:taxon-name></italic> species. Species are arranged in species groups and subtaxa.</p></caption><table id="TID0ERIEK" rules="all"><tbody><tr><th rowspan="1" colspan="1">
                    <italic>
                      <tp:taxon-name><tp:taxon-name-part taxon-name-part-type="genus" reg="Sphyracephala">Sphyracephala</tp:taxon-name-part></tp:taxon-name>
                    </italic>
                  </th><th rowspan="1" colspan="1"><italic>n</italic> ♀</th><th rowspan="1" colspan="1"><italic>n</italic> ♂</th><th rowspan="1" colspan="1">Ʃ <italic>n</italic></th><th rowspan="1" colspan="1">♀ : ♂</th><th rowspan="1" colspan="1">Source</th></tr><tr><td rowspan="1" colspan="1" style="background: #d5d6d8">
                    <italic>
                      <tp:taxon-name><tp:taxon-name-part taxon-name-part-type="genus" reg="Sphyracephala">S.</tp:taxon-name-part><tp:taxon-name-part taxon-name-part-type="species" reg="brevicornis">brevicornis</tp:taxon-name-part></tp:taxon-name>
                    </italic>
                  </td><td rowspan="1" colspan="1" style="background: #d5d6d8">185</td><td rowspan="1" colspan="1" style="background: #d5d6d8">119</td><td rowspan="1" colspan="1" style="background: #d5d6d8">304</td><td rowspan="1" colspan="1" style="background: #d5d6d8">1.00:0.64</td><td rowspan="1" colspan="1" style="background: #d5d6d8">
                    <xref ref-type="bibr" rid="B47">Feijen 1989</xref>
                  </td></tr><tr><td rowspan="1" colspan="1" style="background: #d5d6d8">
                    <italic>
                      <tp:taxon-name><tp:taxon-name-part taxon-name-part-type="genus" reg="Sphyracephala">S.</tp:taxon-name-part><tp:taxon-name-part taxon-name-part-type="species" reg="subbifasciata">subbifasciata</tp:taxon-name-part></tp:taxon-name>
                    </italic>
                  </td><td rowspan="1" colspan="1" style="background: #d5d6d8">56</td><td rowspan="1" colspan="1" style="background: #d5d6d8">31</td><td rowspan="1" colspan="1" style="background: #d5d6d8">87</td><td rowspan="1" colspan="1" style="background: #d5d6d8">1.00:0.55</td><td rowspan="1" colspan="1" style="background: #d5d6d8">
                    <xref ref-type="bibr" rid="B47">Feijen 1989</xref>
                  </td></tr><tr><td rowspan="1" colspan="1"><italic><tp:taxon-name><tp:taxon-name-part taxon-name-part-type="genus" reg="Sphyracephala">S.</tp:taxon-name-part><tp:taxon-name-part taxon-name-part-type="species" reg="babadjanidesi">babadjanidesi</tp:taxon-name-part></tp:taxon-name></italic> (as <italic><tp:taxon-name><tp:taxon-name-part taxon-name-part-type="genus" reg="Sphyracephala"/><tp:taxon-name-part taxon-name-part-type="species" reg="europaea">europaea</tp:taxon-name-part></tp:taxon-name></italic>)</td><td rowspan="1" colspan="1">44</td><td rowspan="1" colspan="1">55</td><td rowspan="1" colspan="1">99</td><td rowspan="1" colspan="1">1.00:1.25 1:1*</td><td rowspan="1" colspan="1">
                    <xref ref-type="bibr" rid="B123">Papp et al. 1997</xref>
                    <xref ref-type="bibr" rid="B156">Simova-Tošić and Stojanović 2000</xref>
                  </td></tr><tr><td rowspan="1" colspan="1">
                    <italic>
                      <tp:taxon-name><tp:taxon-name-part taxon-name-part-type="genus" reg="Sphyracephala">S.</tp:taxon-name-part><tp:taxon-name-part taxon-name-part-type="species" reg="munroi">munroi</tp:taxon-name-part></tp:taxon-name>
                    </italic>
                  </td><td rowspan="1" colspan="1">318</td><td rowspan="1" colspan="1">307</td><td rowspan="1" colspan="1">625</td><td rowspan="1" colspan="1">1.00:0.97</td><td rowspan="1" colspan="1"><named-content xmlns:xlink="http://www.w3.org/1999/xlink" content-type="dwc:institutional_code" xlink:title="Universität Bielefeld" xlink:href="http://grbio.org/institution/universit%C3%A4t-bielefeld" xlink:type="simple">FBUB</named-content>, <named-content xmlns:xlink="http://www.w3.org/1999/xlink" content-type="dwc:institutional_code" xlink:title="Naturhistoriska Riksmuseet" xlink:href="http://grbio.org/institution/swedish-museum-natural-history-entomology-collections" xlink:type="simple">NHRS</named-content>, <named-content xmlns:xlink="http://www.w3.org/1999/xlink" content-type="dwc:institutional_code" xlink:title="Naturalis Biodiversity Center" xlink:href="http://grbio.org/institution/naturalis-biodiversity-center" xlink:type="simple">RMNH</named-content></td></tr><tr><td rowspan="1" colspan="1" style="background: #d5d6d8">
                    <italic>
                      <tp:taxon-name><tp:taxon-name-part taxon-name-part-type="genus" reg="Sphyracephala">S.</tp:taxon-name-part><tp:taxon-name-part taxon-name-part-type="species" reg="hearseiana">hearseiana</tp:taxon-name-part></tp:taxon-name>
                    </italic>
                  </td><td rowspan="1" colspan="1" style="background: #d5d6d8">17</td><td rowspan="1" colspan="1" style="background: #d5d6d8">17</td><td rowspan="1" colspan="1" style="background: #d5d6d8">34</td><td rowspan="1" colspan="1" style="background: #d5d6d8">1.00:1.00 1:1**</td><td rowspan="1" colspan="1" style="background: #d5d6d8">
                    <named-content xmlns:xlink="http://www.w3.org/1999/xlink" content-type="dwc:institutional_code" xlink:title="Naturalis Biodiversity Center" xlink:href="http://grbio.org/institution/naturalis-biodiversity-center" xlink:type="simple">RMNH</named-content>
                    <xref ref-type="bibr" rid="B150">Sen 1921</xref>
                  </td></tr><tr><td rowspan="1" colspan="1" style="background: #d5d6d8"><italic><tp:taxon-name><tp:taxon-name-part taxon-name-part-type="genus" reg="Sphyracephala">S.</tp:taxon-name-part><tp:taxon-name-part taxon-name-part-type="species" reg="beccarii">beccarii</tp:taxon-name-part></tp:taxon-name></italic>, Afrotropical Continent</td><td rowspan="1" colspan="1" style="background: #d5d6d8">622</td><td rowspan="1" colspan="1" style="background: #d5d6d8">635</td><td rowspan="1" colspan="1" style="background: #d5d6d8">1257</td><td rowspan="1" colspan="1" style="background: #d5d6d8">1.00:1.02</td><td rowspan="1" colspan="1" style="background: #d5d6d8">
                    <named-content xmlns:xlink="http://www.w3.org/1999/xlink" content-type="dwc:institutional_code" xlink:title="Naturalis Biodiversity Center" xlink:href="http://grbio.org/institution/naturalis-biodiversity-center" xlink:type="simple">RMNH</named-content>
                  </td></tr><tr><td rowspan="1" colspan="1" style="background: #d5d6d8"><italic><tp:taxon-name><tp:taxon-name-part taxon-name-part-type="genus" reg="Sphyracephala">S.</tp:taxon-name-part><tp:taxon-name-part taxon-name-part-type="species" reg="beccarii">beccarii</tp:taxon-name-part></tp:taxon-name></italic>, Madagascar</td><td rowspan="1" colspan="1" style="background: #d5d6d8">547</td><td rowspan="1" colspan="1" style="background: #d5d6d8">285</td><td rowspan="1" colspan="1" style="background: #d5d6d8">832</td><td rowspan="1" colspan="1" style="background: #d5d6d8">1.00:0.52</td><td rowspan="1" colspan="1" style="background: #d5d6d8"><named-content xmlns:xlink="http://www.w3.org/1999/xlink" content-type="dwc:institutional_code" xlink:title="California Academy of Sciences" xlink:href="http://grbio.org/institution/california-academy-sciences" xlink:type="simple">CAS</named-content>, <named-content xmlns:xlink="http://www.w3.org/1999/xlink" content-type="dwc:institutional_code" xlink:title="KwaZulu-Natal Museum" xlink:href="http://grbio.org/institution/kwazulu-natal-museum" xlink:type="simple">NMSA</named-content>, <named-content xmlns:xlink="http://www.w3.org/1999/xlink" content-type="dwc:institutional_code" xlink:title="California State Collection of Arthropods" xlink:href="http://grbio.org/institution/california-state-collection-arthropods" xlink:type="simple">CSCA</named-content>, <named-content xmlns:xlink="http://www.w3.org/1999/xlink" content-type="dwc:institutional_code" xlink:title="Naturalis Biodiversity Center" xlink:href="http://grbio.org/institution/naturalis-biodiversity-center" xlink:type="simple">RMNH</named-content></td></tr><tr><td rowspan="1" colspan="1">
                    <italic>
                      <tp:taxon-name><tp:taxon-name-part taxon-name-part-type="genus" reg="Sphyracephala">S.</tp:taxon-name-part><tp:taxon-name-part taxon-name-part-type="species" reg="bipunctipennis">bipunctipennis</tp:taxon-name-part></tp:taxon-name>
                    </italic>
                  </td><td rowspan="1" colspan="1">11</td><td rowspan="1" colspan="1">4</td><td rowspan="1" colspan="1">15</td><td rowspan="1" colspan="1"/><td rowspan="1" colspan="1"><named-content xmlns:xlink="http://www.w3.org/1999/xlink" content-type="dwc:institutional_code" xlink:title="Natural History Museum, London" xlink:href="http://grbio.org/institution/natural-history-museum-london" xlink:type="simple">NHMUK</named-content>, TAU, <named-content xmlns:xlink="http://www.w3.org/1999/xlink" content-type="dwc:institutional_code" xlink:title="Naturalis Biodiversity Center" xlink:href="http://grbio.org/institution/naturalis-biodiversity-center" xlink:type="simple">RMNH</named-content></td></tr><tr><td rowspan="1" colspan="1"><italic><tp:taxon-name><tp:taxon-name-part taxon-name-part-type="genus" reg="Sphyracephala">S.</tp:taxon-name-part><tp:taxon-name-part taxon-name-part-type="species" reg="detrahens">detrahens</tp:taxon-name-part></tp:taxon-name></italic>, Sulawesi</td><td rowspan="1" colspan="1">14</td><td rowspan="1" colspan="1">4</td><td rowspan="1" colspan="1">18</td><td rowspan="1" colspan="1"/><td rowspan="1" colspan="1"><named-content xmlns:xlink="http://www.w3.org/1999/xlink" content-type="dwc:institutional_code" xlink:title="Natural History Museum, London" xlink:href="http://grbio.org/institution/natural-history-museum-london" xlink:type="simple">NHMUK</named-content>, <named-content xmlns:xlink="http://www.w3.org/1999/xlink" content-type="dwc:institutional_code" xlink:title="Naturalis Biodiversity Center" xlink:href="http://grbio.org/institution/naturalis-biodiversity-center" xlink:type="simple">RMNH</named-content></td></tr><tr><td rowspan="1" colspan="1"><tp:taxon-name><tp:taxon-name-part taxon-name-part-type="genus" reg="Sphyracephala">S.</tp:taxon-name-part><tp:taxon-name-part taxon-name-part-type="uncertainty-rank">nr</tp:taxon-name-part><tp:taxon-name-part taxon-name-part-type="species" reg="detrahens">detrahens</tp:taxon-name-part></tp:taxon-name>, Japan</td><td rowspan="1" colspan="1">247</td><td rowspan="1" colspan="1">376</td><td rowspan="1" colspan="1">623</td><td rowspan="1" colspan="1">1.00:1.52</td><td rowspan="1" colspan="1"><xref ref-type="bibr" rid="B118">Ôhara 1993</xref>, <xref ref-type="bibr" rid="B119">1997</xref>, <named-content xmlns:xlink="http://www.w3.org/1999/xlink" content-type="dwc:institutional_code" xlink:title="Naturalis Biodiversity Center" xlink:href="http://grbio.org/institution/naturalis-biodiversity-center" xlink:type="simple">RMNH</named-content></td></tr><tr><td rowspan="1" colspan="1"><tp:taxon-name><tp:taxon-name-part taxon-name-part-type="genus" reg="Sphyracephala">S.</tp:taxon-name-part><tp:taxon-name-part taxon-name-part-type="uncertainty-rank">nr</tp:taxon-name-part><tp:taxon-name-part taxon-name-part-type="species" reg="detrahens">detrahens</tp:taxon-name-part></tp:taxon-name>, Solomon Islands</td><td rowspan="1" colspan="1">15</td><td rowspan="1" colspan="1">29</td><td rowspan="1" colspan="1">44</td><td rowspan="1" colspan="1">1.00:1.93</td><td rowspan="1" colspan="1">
                    <named-content xmlns:xlink="http://www.w3.org/1999/xlink" content-type="dwc:institutional_code" xlink:title="Naturalis Biodiversity Center" xlink:href="http://grbio.org/institution/naturalis-biodiversity-center" xlink:type="simple">RMNH</named-content>
                  </td></tr><tr><td rowspan="1" colspan="1"><tp:taxon-name><tp:taxon-name-part taxon-name-part-type="genus" reg="Sphyracephala">S.</tp:taxon-name-part><tp:taxon-name-part taxon-name-part-type="uncertainty-rank">nr</tp:taxon-name-part><tp:taxon-name-part taxon-name-part-type="species" reg="detrahens">detrahens</tp:taxon-name-part></tp:taxon-name>, Papua N. G.</td><td rowspan="1" colspan="1">1</td><td rowspan="1" colspan="1">6</td><td rowspan="1" colspan="1">7</td><td rowspan="1" colspan="1"/><td rowspan="1" colspan="1">
                    <named-content xmlns:xlink="http://www.w3.org/1999/xlink" content-type="dwc:institutional_code" xlink:title="Naturalis Biodiversity Center" xlink:href="http://grbio.org/institution/naturalis-biodiversity-center" xlink:type="simple">RMNH</named-content>
                  </td></tr></tbody></table><table-wrap-foot><fn><p>* <xref ref-type="bibr" rid="B156">Simova-Tošić and Stojanović (2000)</xref>: “The swarm contained few thousands of males and females approximately in equal number.” ** <xref ref-type="bibr" rid="B150">Sen (1921)</xref>: “The mass consisted of flies of both sexes, in approximately equal numbers.”</p></fn></table-wrap-foot></table-wrap></tp:treatment-sec><ref-list><ref id="B47"><mixed-citation xmlns:xlink="http://www.w3.org/1999/xlink" xlink:type="simple"><person-group><name name-style="western"><surname>Feijen</surname><given-names>HR</given-names></name></person-group> (<year>1989</year>) <article-title><tp:taxon-name><tp:taxon-name-part taxon-name-part-type="family">Diopsidae</tp:taxon-name-part></tp:taxon-name>. Volume IX, <tp:taxon-name><tp:taxon-name-part taxon-name-part-type="suborder">Cyclorrhapha</tp:taxon-name-part></tp:taxon-name> III (<tp:taxon-name><tp:taxon-name-part taxon-name-part-type="infraorder">Schizophora</tp:taxon-name-part></tp:taxon-name> other than <tp:taxon-name><tp:taxon-name-part taxon-name-part-type="parvorder">Calyptratae</tp:taxon-name-part></tp:taxon-name>), Part 12.</article-title> In: <person-group><name name-style="western"><surname>Griffiths</surname><given-names>GCD</given-names></name></person-group> (<role>Ed.</role>) <issue-title>Flies of the Nearctic Region.</issue-title><source>Schweizerbart, Stuttgart, Germany</source>, <fpage>1</fpage>–<lpage>122</lpage>. <ext-link xlink:href="https://www.schweizerbart.de/publications/detail/isbn/9783510700165/Griffiths_Flies_of_the_Nearctic_Region" ext-link-type="uri" xlink:type="simple">https://www.schweizerbart.de/publications/detail/isbn/9783510700165/Griffiths_Flies_of_the_Nearctic_Region</ext-link></mixed-citation></ref><ref id="B80"><mixed-citation xmlns:xlink="http://www.w3.org/1999/xlink" xlink:type="simple"><person-group><name name-style="western"><surname>Jackson</surname><given-names>MD</given-names></name></person-group> (<year>2019</year>) <source>Placement of <tp:taxon-name><tp:taxon-name-part taxon-name-part-type="subfamily">Micropezinae</tp:taxon-name-part></tp:taxon-name> (<tp:taxon-name><tp:taxon-name-part taxon-name-part-type="family">Micropezidae</tp:taxon-name-part></tp:taxon-name>) on the <tp:taxon-name><tp:taxon-name-part taxon-name-part-type="order">Diptera</tp:taxon-name-part></tp:taxon-name> Tree of Life: a Molecular Phylogenetic Approach. PhD thesis, The University of Guelph.</source><publisher-name>Ontario</publisher-name>, <publisher-loc>Canada</publisher-loc>, <size units="page">215 pp</size>. <ext-link xlink:href="http://hdl.handle.net/10214/15240" ext-link-type="uri" xlink:type="simple">http://hdl.handle.net/10214/15240</ext-link></mixed-citation></ref><ref id="B123"><mixed-citation xmlns:xlink="http://www.w3.org/1999/xlink" xlink:type="simple"><person-group><name name-style="western"><surname>Papp</surname><given-names>L</given-names></name><name name-style="western"><surname>Földvári</surname><given-names>M</given-names></name><name name-style="western"><surname>Paulovics</surname><given-names>P</given-names></name></person-group> (<year>1997</year>) <article-title><italic><tp:taxon-name><tp:taxon-name-part taxon-name-part-type="genus">Sphyracephala</tp:taxon-name-part><tp:taxon-name-part taxon-name-part-type="species">europaea</tp:taxon-name-part></tp:taxon-name></italic> sp. n. (<tp:taxon-name><tp:taxon-name-part taxon-name-part-type="order">Diptera</tp:taxon-name-part></tp:taxon-name>: <tp:taxon-name><tp:taxon-name-part taxon-name-part-type="family">Diopsidae</tp:taxon-name-part></tp:taxon-name>) from Hungary represents a family new to Europe.</article-title><source>Folia Entomologica Hungarica</source><volume>58</volume>: <fpage>137</fpage>–<lpage>146</lpage>. <ext-link xlink:href="http://publication.nhmus.hu/pdf/folentom/FoliaEntHung_1997_Vol_58_137.pdf" ext-link-type="uri" xlink:type="simple">http://publication.nhmus.hu/pdf/folentom/FoliaEntHung_1997_Vol_58_137.pdf</ext-link></mixed-citation></ref><ref id="B156"><mixed-citation xmlns:xlink="http://www.w3.org/1999/xlink" xlink:type="simple"><person-group><name name-style="western"><surname>Simova-Tošić</surname><given-names>D</given-names></name><name name-style="western"><surname>Stojanović</surname><given-names>A</given-names></name></person-group> (<year>2000</year>) not 1999) Second finding of <italic><tp:taxon-name><tp:taxon-name-part taxon-name-part-type="genus">Sphyracephala</tp:taxon-name-part><tp:taxon-name-part taxon-name-part-type="species">europea</tp:taxon-name-part></tp:taxon-name></italic> Papp et Földvári in Europe (<tp:taxon-name><tp:taxon-name-part taxon-name-part-type="order">Diptera</tp:taxon-name-part></tp:taxon-name>: <tp:taxon-name><tp:taxon-name-part taxon-name-part-type="family">Diopsidae</tp:taxon-name-part></tp:taxon-name>). Acta Entomologica Serbica 4(1/2): 149–157. <ext-link xlink:href="http://www.eds.org.rs/AES/Vol4/Vol4%20No1aa13.pdf" ext-link-type="uri" xlink:type="simple">http://www.eds.org.rs/AES/Vol4/Vol4%20No1aa13.pdf</ext-link></mixed-citation></ref><ref id="B150"><mixed-citation xmlns:xlink="http://www.w3.org/1999/xlink" xlink:type="simple"><person-group><name name-style="western"><surname>Sen</surname><given-names>SK</given-names></name></person-group> (<year>1921</year>) <article-title>Life-histories of Indian insects. <tp:taxon-name><tp:taxon-name-part taxon-name-part-type="order">Diptera</tp:taxon-name-part></tp:taxon-name>: <italic><tp:taxon-name><tp:taxon-name-part taxon-name-part-type="genus">Sphryracephala</tp:taxon-name-part><tp:taxon-name-part taxon-name-part-type="species">hearseiana</tp:taxon-name-part></tp:taxon-name></italic>, Westw.</article-title><source>Memoirs of the Department of Agriculture in India, Entomological Series</source><volume>7</volume>(<issue>6</issue>): <fpage>33</fpage>–<lpage>38</lpage>. [2 pls] <ext-link xlink:href="https://archive.org/details/n06memoirsentomo07impeuoft" ext-link-type="uri" xlink:type="simple">https://archive.org/details/n06memoirsentomo07impeuoft</ext-link></mixed-citation></ref><ref id="B118"><mixed-citation xmlns:xlink="http://www.w3.org/1999/xlink" xlink:type="simple"><person-group><name name-style="western"><surname>Ôhara</surname><given-names>K</given-names></name></person-group> (<year>1993</year>) <article-title>First record of the family <tp:taxon-name><tp:taxon-name-part taxon-name-part-type="family">Diopsidae</tp:taxon-name-part></tp:taxon-name> from Japan (<tp:taxon-name><tp:taxon-name-part taxon-name-part-type="order">Diptera</tp:taxon-name-part></tp:taxon-name>, <tp:taxon-name><tp:taxon-name-part taxon-name-part-type="suborder">Brachycera</tp:taxon-name-part></tp:taxon-name>).</article-title><source>Bulletin of the Tokushima Prefectural Museum</source><volume>3</volume>: <fpage>39</fpage>–<lpage>47</lpage>. [in Japanese with English summary]</mixed-citation></ref><ref id="B119"><mixed-citation xmlns:xlink="http://www.w3.org/1999/xlink" xlink:type="simple"><person-group><name name-style="western"><surname>Ôhara</surname><given-names>K</given-names></name></person-group> (<year>1997</year>) <article-title><italic><tp:taxon-name><tp:taxon-name-part taxon-name-part-type="genus">Sphyracephala</tp:taxon-name-part><tp:taxon-name-part taxon-name-part-type="species">detrahens</tp:taxon-name-part></tp:taxon-name></italic> (<tp:taxon-name><tp:taxon-name-part taxon-name-part-type="order">Diptera</tp:taxon-name-part></tp:taxon-name>, <tp:taxon-name><tp:taxon-name-part taxon-name-part-type="family">Diopsidae</tp:taxon-name-part></tp:taxon-name>) in the Yaeyama Islands, Okinawa, Japan.</article-title><source>Bulletin of the Tokushima Prefectural Museum</source><volume>7</volume>: <fpage>25</fpage>–<lpage>37</lpage>. [in Japanese with English summary]</mixed-citation></ref><ref id="B36"><mixed-citation xmlns:xlink="http://www.w3.org/1999/xlink" xlink:type="simple"><person-group><name name-style="western"><surname>Descamps</surname><given-names>M</given-names></name></person-group> (<year>1957</year>) <article-title>Recherches morphologiques et biologiques sur les <tp:taxon-name><tp:taxon-name-part taxon-name-part-type="family">Diopsidae</tp:taxon-name-part></tp:taxon-name> du Nord-Cameroun. Ministère de la France d’Outre-Mer, Direction de l’Agriculture, de l’Élevage et des Forêts, Section Technique d’Agriculture Tropicale.</article-title><source>Bulletin Scientifique</source><volume>7</volume>: <fpage>1</fpage>–<lpage>154</lpage>.</mixed-citation></ref><ref id="B160"><mixed-citation xmlns:xlink="http://www.w3.org/1999/xlink" xlink:type="simple"><person-group><name name-style="western"><surname>Steyskal</surname><given-names>G</given-names></name></person-group> (<year>1972</year>) <article-title>A catalogue of species and key to the genera of the family <tp:taxon-name><tp:taxon-name-part taxon-name-part-type="family">Diopsidae</tp:taxon-name-part></tp:taxon-name> (<tp:taxon-name><tp:taxon-name-part taxon-name-part-type="order">Diptera</tp:taxon-name-part></tp:taxon-name>: <tp:taxon-name><tp:taxon-name-part taxon-name-part-type="parvorder">Acalyptratae</tp:taxon-name-part></tp:taxon-name>). Stuttgarter Beitrage zur Naturkunde.</article-title><source>Serie A, Biologie</source><volume>234</volume>: <fpage>1</fpage>–<lpage>20</lpage>. <ext-link xlink:href="https://www.biodiversitylibrary.org/part/94956" ext-link-type="uri" xlink:type="simple">https://www.biodiversitylibrary.org/part/94956</ext-link></mixed-citation></ref><ref id="B72"><mixed-citation xmlns:xlink="http://www.w3.org/1999/xlink" xlink:type="simple"><person-group><name name-style="western"><surname>Hennig</surname><given-names>W</given-names></name></person-group> (<year>1965</year>) Die <tp:taxon-name><tp:taxon-name-part taxon-name-part-type="parvorder">Acalyptratae</tp:taxon-name-part></tp:taxon-name> des Baltischen Bernsteins und ihre Bedeutung für die Erforschung der phylogenetischen Entwicklung dieser Dipteren-Gruppe. Stuttgarter Beiträge zur Naturkunde 145: 1–215. <ext-link xlink:href="https://www.biodiversitylibrary.org/part/241980" ext-link-type="uri" xlink:type="simple">https://www.biodiversitylibrary.org/part/241980</ext-link></mixed-citation></ref><ref id="B161"><mixed-citation xmlns:xlink="http://www.w3.org/1999/xlink" xlink:type="simple"><person-group><name name-style="western"><surname>Steyskal</surname><given-names>G</given-names></name></person-group> (<year>1977</year>) <article-title>Family <tp:taxon-name><tp:taxon-name-part taxon-name-part-type="family">Diopsidae</tp:taxon-name-part></tp:taxon-name>.</article-title> In: <person-group><name name-style="western"><surname>Delfinado</surname><given-names>M</given-names></name><name name-style="western"><surname>Hardy</surname><given-names>DE</given-names></name></person-group> (<role>Eds</role>) <issue-title>A catalog of the Diptera of the Oriental Region.</issue-title><source>3. University of Hawaii Press, Honolulu</source>, <fpage>32</fpage>–<lpage>36</lpage>. <ext-link xlink:href="10.1002/mmnd.19780250411" ext-link-type="doi" xlink:type="simple">https://doi.org/10.1002/mmnd.19780250411</ext-link></mixed-citation></ref><ref id="B32"><mixed-citation xmlns:xlink="http://www.w3.org/1999/xlink" xlink:type="simple"><person-group><name name-style="western"><surname>Curran</surname><given-names>CH</given-names></name></person-group> (<year>1934</year>) <source>The families and genera of North American <tp:taxon-name><tp:taxon-name-part taxon-name-part-type="order">Diptera</tp:taxon-name-part></tp:taxon-name>. 358–359, correction on 495. C.H.</source><publisher-name>Curran</publisher-name>, <publisher-loc>New York</publisher-loc>, <size units="page">512 pp</size>. <ext-link xlink:href="10.5962/bhl.title.6825" ext-link-type="doi" xlink:type="simple">https://doi.org/10.5962/bhl.title.6825</ext-link></mixed-citation></ref><ref id="B105"><mixed-citation xmlns:xlink="http://www.w3.org/1999/xlink" xlink:type="simple"><person-group><name name-style="western"><surname>Malloch</surname><given-names>JR</given-names></name></person-group> (<year>1938</year>) Papuan <tp:taxon-name><tp:taxon-name-part taxon-name-part-type="order">Diptera</tp:taxon-name-part></tp:taxon-name>. I. Family <tp:taxon-name><tp:taxon-name-part taxon-name-part-type="family">Diopsidae</tp:taxon-name-part></tp:taxon-name>. Proceedings of the Linnean Society of New South Wales 63(5/6): 437–438. <ext-link xlink:href="https://www.biodiversitylibrary.org/part/48063" ext-link-type="uri" xlink:type="simple">https://www.biodiversitylibrary.org/part/48063</ext-link></mixed-citation></ref><ref id="B153"><mixed-citation xmlns:xlink="http://www.w3.org/1999/xlink" xlink:type="simple"><person-group><name name-style="western"><surname>Shillito</surname><given-names>JF</given-names></name></person-group> (<year>1940</year>) <article-title>Studies on <tp:taxon-name><tp:taxon-name-part taxon-name-part-type="family">Diopsidae</tp:taxon-name-part></tp:taxon-name> (<tp:taxon-name><tp:taxon-name-part taxon-name-part-type="order">Diptera</tp:taxon-name-part></tp:taxon-name>).</article-title><source>Novitates Zoologicae</source><volume>42</volume>: <fpage>147</fpage>–<lpage>163</lpage>. <ext-link xlink:href="https://www.biodiversitylibrary.org/page/3331880" ext-link-type="uri" xlink:type="simple">https://www.biodiversitylibrary.org/page/3331880</ext-link></mixed-citation></ref><ref id="B5"><mixed-citation xmlns:xlink="http://www.w3.org/1999/xlink" xlink:type="simple"><person-group><name name-style="western"><surname>Baker</surname><given-names>RH</given-names></name></person-group> (<year>1999</year>) A comparative analysis of morphological variation in stalk-eyed flies (<tp:taxon-name><tp:taxon-name-part taxon-name-part-type="family">Diopsidae</tp:taxon-name-part></tp:taxon-name>). PhD thesis, Yale University, New Haven, USA, [vii+] 194 pp. <ext-link xlink:href="http://proquest.umi.com/pqdlink?did=733491061" ext-link-type="uri" xlink:type="simple">http://proquest.umi.com/pqdlink?did=733491061</ext-link></mixed-citation></ref><ref id="B110"><mixed-citation xmlns:xlink="http://www.w3.org/1999/xlink" xlink:type="simple"><person-group><name name-style="western"><surname>Meier</surname><given-names>R</given-names></name><name name-style="western"><surname>Baker</surname><given-names>RH</given-names></name></person-group> (<year>2002</year>) <article-title>A cladistic analysis of <tp:taxon-name><tp:taxon-name-part taxon-name-part-type="family">Diopsidae</tp:taxon-name-part></tp:taxon-name> (<tp:taxon-name><tp:taxon-name-part taxon-name-part-type="order">Diptera</tp:taxon-name-part></tp:taxon-name>) based on morphological and DNA sequence data.</article-title><source>Insect Systematics &amp; Evolution</source><volume>33</volume>(<issue>3</issue>): <fpage>325</fpage>–<lpage>336</lpage>. <ext-link xlink:href="10.1163/187631202X00181" ext-link-type="doi" xlink:type="simple">https://doi.org/10.1163/187631202X00181</ext-link></mixed-citation></ref></ref-list></tp:taxon-treatment>
